# Supplementary material for: Staphylococcus aureus populations from the gut and the blood are not distinguished by virulence traits—a critical role of host barrier integrity
Source: Microbiome. 2022 Dec 26;10:239. doi: 10.1186/s40168-022-01419-4 (PMC9791742; doi:10.1186/s40168-022-01419-4)
Supplement: Supplementary file 9 — Additional file 8. [file 40168_2022_1419_MOESM8_ESM.xlsx]

## Sheet: Raw Data_MS
id	Majority protein IDs	quantified	significant ANOVA p<0.01	average LFQ intensity 1	average LFQ intensity 4	average LFQ intensity 6	average LFQ intensity 7	average LFQ intensity 8	average LFQ intensity 9	LFQ intensity 1-1	LFQ intensity 1-2	LFQ intensity 1-3	LFQ intensity 4-1	LFQ intensity 4-2	LFQ intensity 4-3	LFQ intensity 6-1	LFQ intensity 6-2	LFQ intensity 6-3	LFQ intensity 7-1	LFQ intensity 7-2	LFQ intensity 7-3	LFQ intensity 8-1	LFQ intensity 8-2	LFQ intensity 8-3	LFQ intensity 9-1	LFQ intensity 9-2	LFQ intensity 9-3	Unique peptides 1-1	Unique peptides 1-2	Unique peptides 1-3	Unique peptides 4-1	Unique peptides 4-2	Unique peptides 4-3	Unique peptides 6-1	Unique peptides 6-2	Unique peptides 6-3	Unique peptides 7-1	Unique peptides 7-2	Unique peptides 7-3	Unique peptides 8-1	Unique peptides 8-2	Unique peptides 8-3	Unique peptides 9-1	Unique peptides 9-2	Unique peptides 9-3	Peptides	Razor + unique peptides	Unique peptides	Sequence coverage [%]
529	LL059_254	x	x	NaN	20.4341	21.8833	18.7797	21.1125	22.8709	18.3827	NaN	NaN	20.4607	21.1258	19.7157	22.0642	21.7104	21.8753	19.2564	18.8289	18.254	20.4972	21.0722	21.7682	22.8642	23.1052	22.6431	2	1	1	5	5	4	17	17	17	4	4	4	15	14	15	23	24	25	27	27	27	58
113	171_131_2236;173_102_2196	x	x	19.4962	21.8368	22.712	23.5704	23.2968	22.4245	18.8149	NaN	20.1776	21.7282	21.8291	21.9531	22.4752	22.8717	22.7891	23.3772	23.7311	23.6029	23.2257	23.0518	23.613	22.4784	21.8641	22.9309	2	1	2	9	9	9	16	17	17	19	19	19	19	19	19	19	18	19	19	19	19	71
305	173_102_1725	x	x	18.9394	19.8842	20.9655	18.3495	20.0307	22.2594	18.9225	NaN	18.9563	19.9927	19.7129	19.9469	20.8224	21.1132	20.9607	18.2055	18.4928	18.3502	19.3991	20.1326	20.5603	21.9934	22.0777	22.7071	2	0	2	5	4	5	9	9	9	2	2	2	6	7	7	10	10	10	10	10	10	36.5
1004	LL58_741;LL327_S11_698	x	x	19.2406	18.4676	19.4249	21.2375	19.8756	21.5901	19.1926	19.0942	19.435	18.264	18.7081	18.4308	19.6505	19.1376	19.4866	21.3527	21.4831	20.8767	19.373	19.9604	20.2933	21.3566	21.5356	21.878	2	3	3	2	2	2	4	4	4	10	10	11	7	7	9	12	11	12	13	13	13	40.1
644	LL071_1565;LL327_S11_1597	x	x	19.7003	21.2689	19.0126	22.7717	23.659	22.6396	19.2407	20.5032	19.3572	20.877	21.2974	21.6323	19.3116	18.7994	18.9269	23.0085	22.6778	22.6288	23.9176	23.9638	23.0955	22.7036	22.4389	22.7762	2	3	2	11	9	12	6	6	6	29	30	30	30	30	30	26	24	27	34	34	34	48.9
348	173_102_2375;171_131_2405	x	x	19.3543	19.1178	21.4958	18.9551	19.8527	21.5928	19.2757	NaN	19.4329	19.5817	19.1639	18.6079	21.7897	21.3177	21.3802	19.1515	19.2564	18.4574	19.4821	20.1593	19.9168	21.5119	22.1096	21.157	2	2	2	2	2	2	10	12	12	2	2	2	5	5	4	13	13	13	15	15	15	44.1
78	171_131_1824	x	x	18.6921	22.2233	22.5405	22.7817	22.7615	23.0918	19.3087	18.2754	18.492	22.3826	21.9207	22.3666	22.9923	22.5963	22.0327	22.2666	22.9181	23.1603	22.3643	22.736	23.1842	22.5245	23.3955	23.3556	2	3	2	11	10	10	17	15	16	17	18	18	16	18	18	20	20	21	23	23	23	66.3
873	LL327_S11_722	x	x	19.0439	21.1394	22.3245	22.4119	21.9709	22.9913	19.3383	18.0997	19.6937	21.3705	21.1341	20.9136	22.3391	22.2093	22.4251	22.617	22.4147	22.204	21.4569	22.191	22.2648	22.9362	23.0692	22.9686	3	2	3	10	8	8	16	16	16	16	15	16	12	14	15	17	17	18	24	24	24	67.9
738	LL071_819;LL327_S11_840	x	x	19.3851	21.0806	21.118	21.9597	21.1538	21.2032	19.6059	19.2589	19.2904	21.2761	20.9818	20.9838	21.1368	21.1726	21.0447	21.6973	22.1736	22.0083	21.0086	21.4674	20.9852	20.8375	21.3315	21.4407	3	2	2	8	8	10	13	16	14	20	23	22	12	13	11	14	14	15	26	26	26	46
1019	LL58_906	x	x	18.8343	23.4792	22.2442	23.241	24.1603	23.9771	19.6083	18.4766	18.4181	23.3844	23.3809	23.6723	22.4645	21.9935	22.2745	23.8667	23.0021	22.8544	23.9149	24.2881	24.278	24.0696	24.0357	23.8259	3	2	2	11	10	11	12	12	12	13	13	13	15	16	17	18	17	17	20	20	20	67.4
612	LL071_1151	x	x	20.2956	20.6906	22.4011	21.671	20.9522	21.4047	19.6743	20.9426	20.2699	21.5714	20.1944	20.306	22.538	22.2771	22.3883	21.4661	21.8691	21.6778	20.6102	20.8682	21.3784	20.9693	21.4862	21.7585	3	3	3	3	2	2	7	7	7	6	7	7	6	5	7	5	5	6	7	7	7	40.4
885	LL58_983;LL327_S11_869	x	x	18.9802	21.3136	21.6729	22.2927	21.8501	21.9967	19.701	19.0981	18.1416	21.3267	21.2512	21.3628	21.8742	21.592	21.5523	22.5673	22.1847	22.126	21.5595	21.9098	22.0809	21.8982	22.1544	21.9375	4	3	2	7	6	6	14	17	17	16	18	18	19	19	18	19	18	18	20	20	20	41.6
730	LL071_71	x	x	19.9858	22.6402	22.917	24.4917	23.1827	23.4893	19.7499	20.8587	19.3489	22.5411	22.656	22.7236	23.0378	22.9282	22.7851	24.7543	24.3437	24.3771	22.6561	23.3872	23.5048	23.6158	23.3636	23.4885	4	5	3	14	13	12	19	19	19	29	27	30	19	22	22	23	25	24	32	32	32	74.1
393	173_102_660	x	x	19.4868	NaN	22.16	19.0042	17.942	18.9186	19.7661	NaN	19.2075	18.9551	NaN	NaN	22.3675	22.2164	21.896	19.3488	18.7546	18.9094	17.3579	17.878	18.5901	18.3487	19.3956	19.0115	5	1	3	2	0	1	20	21	18	6	7	7	2	2	4	6	6	6	22	22	22	44.2
583	LL059_830	x	x	19.1471	21.977	21.5438	22.257	23.1901	22.4625	19.8533	18.8519	18.7361	21.7537	21.9854	22.192	21.1296	21.8141	21.6877	21.9854	22.3715	22.414	23.2261	23.0154	23.3288	22.571	22.1669	22.6497	2	2	2	9	9	9	10	11	11	11	11	12	10	12	11	10	11	10	15	15	15	81.1
79	LL327_S11_181;171_131_183	x	x	19.597	21.0717	22.3623	18.746	21.387	22.9518	19.8936	19.127	19.7704	21.2887	20.8307	21.0959	22.4331	22.1855	22.4682	20.0151	18.6056	17.6172	21.1935	21.5019	21.4657	23.0185	22.9352	22.9016	2	2	2	6	6	6	12	12	12	3	3	2	8	8	10	15	15	16	17	17	17	65.2
68	171_131_1627	x	x	19.3311	21.2223	24.8617	19.4388	19.243	23.3693	19.9343	18.9238	19.1353	22.3641	20.4792	20.8236	25.0822	24.6262	24.8767	18.919	20.0988	19.2987	18.3404	19.4453	19.9433	23.0276	23.619	23.4613	3	2	2	12	6	9	30	30	30	4	6	5	3	5	5	24	23	25	32	32	32	52.1
844	LL327_S11_297	x	x	19.9038	18.0596	22.5476	21.5839	20.5729	20.9135	19.9877	20.0106	19.7131	18.4616	NaN	17.6576	22.3886	22.6461	22.608	20.4589	21.8783	22.4146	21.0044	20.0232	20.6909	21.4947	20.4948	20.7511	2	3	2	2	0	2	16	15	16	11	13	14	9	7	8	12	9	11	17	17	17	58
945	LL58_2024	x	x	20.421	21.1315	22.489	22.3687	21.3037	21.747	19.9989	19.6636	21.6004	21.1404	21.2239	21.0303	22.5079	22.4093	22.5498	22.5324	22.406	22.1677	21.7867	20.932	21.1925	21.7525	21.8116	21.677	2	2	2	4	4	5	9	9	9	7	7	8	5	5	5	9	9	9	9	9	9	64.9
297	173_102_1459;LL071_1465	x	x	19.6412	23.632	23.1162	23.7854	24.1227	24.5629	20.1144	NaN	19.1681	23.619	23.4863	23.7908	23.2094	22.9721	23.167	23.368	24.3821	23.606	23.5698	24.5458	24.2526	24.2836	24.7526	24.6524	4	1	2	19	17	21	19	19	18	21	22	21	23	23	22	27	26	27	30	30	30	77.1
855	LL327_S11_48;sORF_17136|1280.29670.peg.52	x	x	19.5833	22.2225	22.4233	22.0228	22.9733	22.933	20.205	19.2818	19.263	22.3657	22.1302	22.1718	22.4874	22.2292	22.5534	22.0904	22.0254	21.9526	22.8514	22.8794	23.1892	22.8228	23.2156	22.7606	5	3	3	11	10	11	11	11	12	12	14	12	13	15	18	14	13	14	19	19	19	58.9
239	171_131_891;LL059_964	x	x	18.7258	21.8327	22.2228	23.0004	22.7279	23.3298	20.2149	17.5233	18.4393	21.8592	22.1838	21.4551	22.4678	22.0245	22.1761	23.1071	23.0808	22.8134	21.8957	22.9758	23.312	23.3475	23.6395	23.0025	4	2	3	16	14	15	22	21	20	26	26	26	23	27	27	34	31	32	34	34	34	54
381	173_102_485	x	x	20.0041	20.7767	21.9958	21.3097	21.2278	21.3872	20.2685	19.7396	NaN	21.1148	20.2216	20.9937	22.284	21.7912	21.9122	21.6518	21.3926	20.8849	20.8196	21.536	21.3277	21.3493	21.6187	21.1937	2	2	2	5	2	3	9	9	9	5	6	6	7	7	7	7	6	8	11	11	11	32.6
165	171_131_325	x	x	19.8087	19.8923	21.8651	23.1064	21.3729	22.4329	20.279	18.4716	20.6756	20.3605	19.4845	19.8321	21.8942	21.7484	21.9528	23.2909	23.1277	22.9007	20.6332	21.5441	21.9414	22.3737	22.2349	22.69	4	2	4	5	4	5	11	11	11	15	13	14	8	11	11	14	13	15	15	15	15	47.9
237	LL071_873;LL059_949;171_131_876	x	x	21.009	22.0859	23.8322	25.142	23.3541	23.8219	20.283	21.2271	21.5171	22.5071	21.7356	22.0151	24.0644	23.6111	23.821	24.7323	25.3398	25.3539	22.5035	23.4394	24.1194	23.3257	23.8061	24.3341	3	3	3	7	6	6	18	17	18	22	24	23	14	20	22	23	23	23	28	28	28	63.3
869	LL327_S11_691	x	x	19.7073	21.4213	22.626	22.604	22.3755	23.0098	20.3253	18.5998	20.1968	21.6694	21.4368	21.1578	22.7402	22.5533	22.5845	22.7928	22.6494	22.3697	22.0418	22.6096	22.4752	23.0088	23.3476	22.6731	3	2	3	8	8	8	10	10	10	14	14	13	14	14	14	16	16	14	17	17	17	58.5
315	173_102_190	x	x	20.2319	22.224	21.633	20.5814	21.8122	22.1897	20.5208	19.9739	20.201	22.3598	22.3845	21.9276	21.9046	21.1794	21.8152	20.8211	20.1932	20.73	21.7672	21.4641	22.2054	22.1845	22.4001	21.9844	2	2	2	10	8	9	10	10	9	5	6	6	10	9	10	12	12	11	13	13	13	54
878	LL327_S11_775	x	x	20.2185	23.0745	22.7494	22.9245	22.623	23.1001	20.5689	20.1005	19.9862	22.8271	23.2493	23.1472	22.6562	22.7451	22.8469	23.3347	22.7883	22.6504	22.5604	22.4694	22.8391	23.1979	23.0813	23.0212	4	4	4	12	11	12	14	14	14	15	14	15	13	12	13	14	14	14	15	15	15	49.7
770	LL327_S11_1261	x	x	20.2649	22.1161	21.6887	21.4099	22.5339	22.5418	20.634	NaN	19.8958	21.6728	22.5149	22.1608	21.5419	21.6783	21.8458	21.4677	21.4718	21.2904	22.4345	22.5528	22.6144	22.5921	22.5245	22.5088	3	1	2	9	9	9	9	11	11	8	8	8	10	10	11	12	11	12	12	12	12	47.2
309	173_102_1778;171_131_1821	x	x	20.7363	20.0393	21.0768	21.8033	20.2109	21.3842	20.6789	20.4614	21.0685	20.3041	19.6988	20.115	21.1993	21.0109	21.0202	22.0246	21.6532	21.7321	19.8939	20.3154	20.4235	21.0002	21.3528	21.7997	6	6	6	5	4	5	15	13	14	13	12	16	8	9	9	12	11	13	20	20	20	32.5
0	171_131_1001	x	x	20.6189	19.5453	22.8016	23.6174	21.6028	21.3449	20.7045	20.4115	20.7408	20.7076	18.9749	18.9533	22.9949	22.5592	22.8507	23.5287	23.9642	23.3593	21.3676	21.5362	21.9047	21.15	21.1121	21.7724	4	3	3	5	3	3	15	18	16	19	18	19	11	11	12	10	10	10	21	21	21	56.3
23	171_131_1227	x	x	20.2394	20.3626	20.5153	21.055	20.7605	20.2588	20.7522	20.0399	19.9261	20.3004	20.3577	20.4298	20.3543	20.7122	20.4794	21.1367	21.2403	20.7879	20.9402	20.565	20.7761	20.3212	20.0869	20.3683	3	3	2	5	4	5	8	7	8	7	6	7	8	7	8	6	6	6	9	9	9	45.3
347	173_102_2371	x	x	20.7269	24.1282	23.1552	26.1834	25.2711	24.5751	20.7955	20.6555	20.7297	23.8709	23.996	24.5178	23.2174	23.4563	22.7921	26.1322	26.0723	26.3456	25.259	25.1059	25.4485	24.6163	24.0977	25.0112	4	3	4	10	9	10	11	11	10	15	15	16	11	13	12	13	13	13	17	17	17	83.6
958	LL58_2474	x	x	20.7626	19.7962	20.7928	20.0813	19.942	19.6328	20.8	21.0463	20.4413	20.3829	19.07	19.9357	20.7696	20.6508	20.958	19.7666	20.0327	20.4447	19.8565	19.9628	20.0066	19.7456	19.7676	19.3853	4	4	4	3	3	3	10	10	9	5	7	8	6	6	6	4	5	5	13	13	13	38.2
578	LL059_802;sORF_14268|1280.29673.peg.751	x	x	20.7377	21.2407	21.564	22.0796	21.6905	20.0688	20.8145	20.5833	20.8153	21.2414	21.1064	21.3743	21.6788	21.5069	21.5063	21.2492	22.2296	22.7602	21.9815	22.047	21.0429	19.9861	20.596	19.6243	4	4	3	4	3	4	4	4	4	4	4	4	3	3	3	3	3	3	4	4	4	41.9
671	LL071_2118	x	x	NaN	23.4318	22.5342	20.6127	22.5525	22.1342	20.8157	NaN	NaN	23.1596	23.7008	23.435	22.5055	22.5311	22.5658	20.8326	20.332	20.6734	22.5269	22.2166	22.9138	22.4882	21.8718	22.0425	2	1	1	7	9	9	9	9	9	3	3	3	9	9	9	9	7	9	12	12	12	75.4
594	LL059_894	x	x	NaN	21.5432	22.5515	22.0751	21.6722	22.2581	20.8287	NaN	NaN	21.4193	21.7784	21.4319	22.4492	22.7071	22.498	21.9876	21.9014	22.3363	21.5232	21.7453	21.7482	22.5583	22.1678	22.0482	3	1	1	7	7	7	13	14	14	10	10	11	9	9	9	12	12	12	15	15	15	46.9
828	LL327_S11_2411;LL58_2518	x	x	20.666	20.74	21.1065	21.3901	20.3578	20.1919	20.8717	20.1975	20.9287	20.4198	NaN	21.0603	21.0187	21.3109	20.9897	21.4956	21.4212	21.2537	20.4053	20.4966	20.1715	20.2063	20.3137	20.0556	2	2	2	2	0	2	6	6	5	5	6	6	2	2	2	4	4	4	8	8	8	30.1
566	LL071_560;LL059_636	x	x	20.8655	21.8916	21.9039	21.1231	22.3021	22.4298	20.8768	NaN	20.8542	21.6962	21.9359	22.0426	21.9249	22.0164	21.7703	21.2374	21.2411	20.8907	22.1822	22.3686	22.3554	22.3712	22.3794	22.5388	2	1	2	8	6	8	11	11	10	6	7	7	11	11	10	10	11	11	16	16	16	53.7
549	LL059_393	x	x	20.8911	20.0385	21.9694	20.9026	20.1063	21.5604	20.936	NaN	20.8461	NaN	20.4065	19.6705	21.9742	21.9574	21.9768	21.7988	20.5688	20.3403	20.301	20.2329	19.785	21.6117	21.9637	21.1057	2	0	3	1	2	2	7	8	8	5	3	3	3	3	3	7	8	7	9	9	9	42.5
842	LL58_288;LL327_S11_291	x	x	20.5625	21.7044	22.0255	21.1649	22.0756	22.055	20.9686	20.0107	20.7083	21.6766	21.8336	21.6031	22.2085	21.9173	21.9507	21.1033	21.1854	21.2061	22.0469	21.8895	22.2905	22.0316	22.1817	21.9517	4	2	4	8	7	8	12	11	10	8	9	9	10	10	12	12	12	12	15	15	15	52.1
435	LL059_1036	x	x	20.9516	20.5087	22.7485	23.1603	21.1109	22.2058	21.0577	20.0026	21.7944	20.3403	20.5626	20.6231	22.8826	22.8445	22.5182	23.3005	23.108	23.0724	21.3733	21.0021	20.9574	22.3529	22.426	21.8384	3	2	4	3	3	3	12	12	10	10	11	11	9	8	8	10	11	11	14	14	14	56.8
150	171_131_264	x	x	20.8566	23.3029	22.8723	24.0204	23.2292	22.8783	21.0643	20.4945	21.0111	23.1767	23.0973	23.6346	22.617	23.0479	22.9519	23.884	24.1333	24.044	23.3264	23.0334	23.3277	22.9858	22.3378	23.3113	3	2	3	15	12	12	18	18	18	20	19	19	16	18	18	17	18	18	23	23	23	66.3
35	171_131_1312;LL327_S11_1349	x	x	21.1451	20.4394	22.1423	21.7326	21.3068	21.25	21.1186	21.4087	20.9079	20.8029	NaN	20.0759	22.0159	22.0415	22.3696	21.4702	21.7713	21.9564	20.9998	21.0101	21.9106	21.1866	21.1642	21.3992	2	3	3	2	1	2	7	6	7	5	5	5	6	7	7	5	5	4	7	7	7	41.4
485	LL059_1843	x	x	20.6722	21.2903	24.9581	25.1947	23.2806	23.6697	21.1358	19.7616	21.1192	22.1368	20.9003	20.8337	25.2842	24.822	24.768	25.6756	25.184	24.7245	23.7793	23.2503	22.8123	23.3801	23.9679	23.661	3	2	3	5	4	5	14	14	14	13	13	13	8	8	8	10	9	10	14	14	14	59.6
216	LL58_891;LL059_827;171_131_759	x	x	21.7207	23.9633	23.7505	24.3306	23.6716	23.5815	21.1541	22.1821	21.8259	23.9098	23.9272	24.0528	23.6035	23.9139	23.7341	24.4509	24.3406	24.2003	23.5751	23.5651	23.8745	23.8473	23.0748	23.8226	2	2	2	8	6	8	6	6	6	11	10	11	8	8	9	7	7	7	11	11	11	37.2
164	171_131_32;LL327_S11_31;173_102_34	x	x	21.4097	20.9659	21.5673	22.4953	20.8545	20.6911	21.1869	21.6443	21.3978	21.1355	20.8228	20.9393	21.7649	21.378	21.5591	22.6771	22.6783	22.1304	20.7442	20.9461	20.8731	20.252	20.7737	21.0477	4	4	4	6	5	5	8	8	8	11	12	12	6	6	6	6	6	6	12	12	12	41.6
754	LL58_1159;LL327_S11_1046	x	x	21.0001	21.3086	21.3426	20.4386	20.9312	20.4487	21.2088	20.8734	20.9182	21.1212	21.5258	21.2789	21.4538	21.1648	21.409	20.4987	20.3541	20.463	21.0154	20.7346	21.0437	20.4273	20.4776	20.4412	4	5	5	9	6	9	9	9	9	6	6	6	7	7	7	6	6	6	9	9	9	30.1
240	LL58_1024;173_102_894;171_131_892	x	x	21.0456	21.676	21.9561	22.3047	22.2042	22.3448	21.2758	20.9704	20.8904	21.7021	21.9001	21.4257	21.9574	21.6668	22.244	22.5344	22.0308	22.349	21.8854	21.8564	22.8707	22.4458	22.5329	22.0557	3	2	2	5	4	5	5	5	5	8	7	8	8	8	9	8	7	8	9	9	9	48.4
328	173_102_2050;171_131_2088	x	x	21.2992	19.8953	21.76	22.2962	21.0416	21.2271	21.2854	21.2186	21.3935	NaN	19.8659	19.9246	21.5185	21.9261	21.8353	22.9146	22.1216	21.8525	21.25	21.0141	20.8606	21.2435	21.2361	21.2015	5	2	2	1	2	2	7	8	8	9	9	7	8	8	8	8	7	7	11	11	11	58.3
234	171_131_868;LL327_S11_886	x	x	21.1022	21.1671	22.8965	21.6518	22.0343	22.4887	21.3334	21.0085	20.9645	21.0581	21.1188	21.3244	22.8184	22.8761	22.995	21.9257	21.0595	21.9703	21.929	22.5034	21.6706	22.5326	22.7547	22.1787	2	2	2	3	3	3	13	13	13	8	7	9	10	10	11	12	11	12	16	16	16	49
815	LL327_S11_2236	x	x	21.1228	22.271	22.7175	22.4618	22.1569	22.8584	21.3694	20.4349	21.5642	22.3324	22.3712	22.1094	22.7618	22.7269	22.6636	22.4937	22.6603	22.2314	21.942	22.2822	22.2464	22.6996	23.1091	22.7665	6	4	7	12	11	12	16	16	16	15	15	16	12	12	12	17	17	18	20	20	20	65.6
310	173_102_1788	x	x	20.9766	20.3039	22.1881	21.2604	20.4529	21.7997	21.3728	20.2648	21.2923	20.7849	20.2428	19.8841	22.0193	22.3097	22.2352	21.6345	21.1409	21.0057	20.8297	20.6461	19.8827	21.9043	22.1701	21.3248	4	4	3	5	4	4	10	11	10	7	6	7	5	5	5	10	9	10	11	11	11	60.9
1018	LL58_892;sORF_14566|1280.29669.peg.892	x	x	21.5737	21.8865	22.2785	21.9607	21.2418	20.704	21.3733	21.5488	21.799	21.9605	21.6926	22.0065	22.1214	22.3277	22.3866	21.4654	22.1936	22.2232	21.4763	21.1087	21.1403	20.8973	20.3431	20.8715	5	5	5	8	7	7	9	8	9	9	10	10	7	7	7	8	7	7	10	10	10	38.9
826	LL327_S11_2377	x	x	20.9018	21.6394	21.8686	22.6737	22.472	22.652	21.3824	20.4988	20.8241	21.7657	21.391	21.7615	22.1128	21.6836	21.8094	22.2801	22.6165	23.1246	21.9201	22.4959	22.9998	22.4832	22.7398	22.7331	3	3	2	6	5	5	12	12	12	14	13	14	12	14	14	14	14	13	16	16	16	37.5
846	LL327_S11_309;LL58_306	x	x	20.6451	23.5092	19.7256	21.5679	22.8728	20.4492	21.4227	20.0692	20.4435	23.0642	23.7999	23.6636	19.4362	20.1229	19.6177	21.6353	21.6352	21.4332	23.3547	22.8506	22.4132	20.3223	20.1576	20.8676	5	4	6	15	13	15	6	7	6	12	13	14	16	15	16	9	8	10	17	17	17	62.1
950	LL58_2270;sORF_9839|1280.29665.peg.2155;sORF_10106|1280.29669.peg.2270	x	x	21.5615	20.6635	22.0258	20.3435	21.5989	21.9495	21.4287	21.6049	21.6508	21.0312	20.5833	20.3761	21.9812	22.0811	22.0152	20.3031	20.3671	20.3602	21.3636	21.6716	21.7616	21.9908	21.8218	22.036	5	3	5	3	3	3	8	8	8	6	6	6	6	6	6	8	8	8	9	9	9	53.4
264	173_102_1047	x	x	20.6128	21.4295	21.3001	21.0679	22.6051	21.4687	21.4709	19.5948	20.7729	21.2158	21.7136	21.359	21.1631	21.2666	21.4707	21.0666	20.8022	21.3348	22.6208	22.4906	22.7037	21.551	21.5863	21.2687	3	2	3	8	6	7	8	10	10	7	8	9	10	10	11	10	8	8	13	13	13	67.6
798	LL327_S11_1801	x	x	22.2556	22.9379	22.5749	22.8471	23.5261	22.8366	21.4834	22.6204	22.6628	22.7018	23.1578	22.954	22.2316	22.7483	22.7448	22.904	22.9831	22.6541	23.5278	23.2825	23.7681	22.8085	22.709	22.9925	3	6	6	10	9	10	13	14	14	13	14	12	14	13	15	13	13	14	17	17	17	68.5
177	171_131_426	x	x	21.1491	20.6642	21.6662	23.3906	21.3179	21.6956	21.4991	20.5094	21.4389	20.9609	20.3095	20.7223	21.7832	21.46	21.7553	23.5327	23.4765	23.1626	21.0742	21.3608	21.5188	21.4597	21.6223	22.0049	5	4	5	6	4	5	11	11	12	19	19	20	8	8	8	11	11	13	21	21	21	54.5
2	171_131_1041	x	x	21.6867	20.9465	22.6449	23.2825	22.0543	22.3751	21.5221	21.7889	21.749	21.1948	21.0996	20.5452	22.8716	22.3948	22.6682	23.4024	23.3423	23.103	21.5331	22.221	22.409	21.9775	22.3138	22.8338	4	5	5	7	6	5	20	21	21	19	20	20	11	14	15	15	15	16	21	21	21	54.4
893	LL58_1031	x	x	21.9775	21.3373	23.2216	21.3442	21.9319	22.8575	21.538	22.0213	22.3731	22.0195	20.6253	21.367	23.2671	23.0941	23.3037	21.5883	21.5316	20.9125	21.7594	22.2082	21.828	22.8601	23.1217	22.5907	4	6	6	7	4	5	16	17	17	7	7	7	9	10	9	12	12	11	17	17	17	50.8
934	LL58_180;LL059_185	x	x	21.5	23.5499	23.348	21.5219	23.2945	24.1126	21.5516	21.257	21.6913	23.3978	23.4076	23.8443	23.0296	23.5591	23.4555	21.2233	21.8617	21.4807	22.9346	23.1863	23.7625	24.1251	24.2387	23.9739	3	4	4	16	14	16	16	18	17	7	9	10	18	14	19	21	21	20	26	26	26	53.9
41	171_131_1337	x	x	20.5056	21.6013	22.7919	23.1054	21.8509	23.1067	21.5653	20.3511	19.6006	21.9443	21.3243	21.5352	22.7244	22.8547	22.7966	23.3856	22.8914	23.0393	21.7844	21.8587	21.9094	23.2653	23.1221	22.9326	3	3	2	7	6	8	11	11	11	12	11	12	8	8	8	11	10	10	12	12	12	55.6
403	173_102_734;LL58_865	x	x	21.3894	22.0491	22.6534	22.713	22.7475	23.0645	21.5765	21.0129	21.5788	22.2193	21.9408	21.9872	22.7419	22.4921	22.7262	22.5477	22.8942	22.697	22.2194	22.8315	23.1915	22.9378	23.2587	22.9971	5	5	4	8	7	7	11	11	10	10	12	10	13	15	17	14	14	17	22	22	22	45.4
627	LL071_1352;171_131_1357	x	x	21.4624	25.5948	24.1843	27.1587	25.8671	24.8494	21.6208	21.1986	21.5679	25.2723	25.8366	25.6754	24.0513	24.1905	24.3113	27.29	27.0857	27.1003	26.1476	25.8744	25.5794	25.1088	24.3536	25.0858	5	4	5	15	15	15	15	15	15	21	21	23	16	16	15	16	15	16	23	23	23	89.7
116	171_131_229	x	x	21.2214	21.7892	24.171	24.4251	22.8513	23.84	21.6563	20.4785	21.5293	22.4802	20.8416	22.0459	24.2696	24.1252	24.1182	24.6758	24.4405	24.1589	22.7027	22.848	23.0032	23.8769	24.0419	23.6013	4	4	4	4	3	4	14	13	13	15	14	15	6	8	9	12	12	11	15	15	15	46.6
77	171_131_1820;LL327_S11_1813	x	x	21.5308	20.3147	22.1024	23.3808	21.286	21.7079	21.6696	21.2368	21.6861	20.8727	19.8109	20.2604	22.313	22.0591	21.9351	23.5711	23.6533	22.918	20.9367	21.6221	21.2992	21.2041	21.9176	22.0021	9	9	9	6	5	6	17	17	18	28	30	27	11	14	15	15	17	16	30	30	30	43.7
968	LL58_2561	x	x	21.2888	21.3504	23.0902	21.9016	22.1414	23.5641	21.7049	20.8069	21.3546	21.6426	21.8368	20.5719	23.198	22.9536	23.119	22.4468	21.6541	21.6038	21.6906	22.4298	22.3037	23.7804	23.6027	23.3091	5	3	4	6	6	4	20	20	20	14	10	14	16	16	16	20	20	20	21	21	21	52.6
110	171_131_2170;173_102_2131	x	x	22.129	20.7831	21.6893	20.8191	20.7577	21.426	21.7325	22.3036	22.3508	21.2786	20.3083	20.7623	21.4059	21.7516	21.9104	20.9511	20.6871	NaN	20.9275	20.8312	20.5145	21.755	21.2124	21.3106	2	2	2	2	2	2	4	4	4	2	2	1	2	2	2	2	2	2	4	4	4	29.9
751	LL071_973;LL327_S11_995	x	x	21.55	21.7395	21.0381	20.4029	21.6285	20.2157	21.7629	21.6094	21.2778	21.5734	21.9	21.7453	20.9329	20.9615	21.2199	19.9845	20.2708	20.9535	22.0455	21.3155	21.5247	20.1954	19.9854	20.4663	6	7	5	6	6	6	8	9	9	6	5	8	11	10	10	8	8	8	12	12	12	58.1
209	171_131_71	x	x	20.9106	22.9578	23.4585	24.6114	23.4028	23.9258	21.8163	19.8675	21.0481	23.0582	22.9316	22.8835	23.6669	23.3337	23.3748	24.9224	24.5124	24.3995	22.9179	23.5164	23.774	23.981	23.773	24.0234	7	4	8	12	12	12	21	19	20	25	24	25	18	21	20	23	22	24	28	28	28	61.2
817	LL327_S11_2257	x	x	21.6798	22.3204	22.597	22.3592	22.6368	22.3885	21.859	21.4938	21.6865	22.0508	22.529	22.3813	22.6656	22.5285	22.5969	22.3573	22.2476	22.4728	22.9509	22.4292	22.5305	22.3877	22.4315	22.3462	3	3	3	6	7	6	10	10	9	8	8	9	10	10	10	10	10	7	14	14	14	47.7
120	171_131_2315	x	x	21.8914	23.0014	23.0344	22.929	23.7016	23.0593	21.8738	22.0024	21.7979	22.9703	22.9009	23.133	23.1451	22.9621	22.9959	22.3888	22.9776	23.4207	23.5369	23.8527	23.715	22.937	23.0899	23.151	6	7	7	8	8	10	11	11	11	11	11	12	16	16	15	14	12	13	16	16	16	72
389	173_102_619	x	x	21.8597	20.5191	21.8389	23.8842	21.7086	22.2489	21.8986	21.7105	21.9699	20.7266	20.441	20.3898	21.9408	21.7404	21.8355	24.1796	23.6752	23.798	21.4084	21.7096	22.0079	22.1783	22.1687	22.3996	6	8	7	6	5	5	15	15	15	17	16	18	11	11	11	16	15	16	18	18	18	53.2
493	LL059_2066	x	x	22.1353	22.461	23.1567	22.9196	23.027	22.6241	21.9221	22.5606	21.9232	22.3409	22.541	22.5012	23.0446	23.1236	23.302	22.6956	23.0249	23.0383	22.6588	23.062	23.3602	22.5256	22.6636	22.6832	4	5	4	9	8	8	15	14	16	12	13	14	11	11	11	11	11	11	17	17	17	60.8
11	171_131_1097	x	x	21.9951	20.7418	22.391	23.0276	21.6148	22.3974	21.924	21.6803	22.3811	21.7107	19.1054	21.4093	22.6403	22.208	22.3247	23.2056	23.1666	22.7105	21.3265	21.4028	22.115	22.1044	22.5179	22.5698	4	4	4	5	2	5	13	13	13	11	13	11	7	8	9	10	10	10	15	15	15	60.1
617	LL327_S11_1227;LL071_1178	x	x	21.5786	21.4483	22.5895	22.8211	22.1325	21.7223	21.9524	21.2048	NaN	21.4719	NaN	21.4247	22.6147	22.5343	22.6194	22.5282	23.0032	22.9318	21.768	21.9589	22.6705	21.4379	21.7928	21.9362	2	2	1	2	1	2	3	3	3	3	3	3	3	3	4	3	3	3	4	4	4	25
219	171_131_775;LL327_S11_792	x	x	21.5834	21.8071	22.0276	23.1529	22.1687	23.0032	21.9548	21.1996	21.5959	21.7656	22.0024	21.6532	22.1783	21.8477	22.0569	23.0376	23.2005	23.2205	21.5271	22.4724	22.5065	22.6159	23.2206	23.173	5	4	5	11	11	9	12	12	12	14	14	14	11	12	12	13	13	13	14	14	14	32.6
256	171_131_994	x	x	21.7783	22.1025	22.7598	21.4962	22.555	22.8248	21.9563	21.8131	21.5655	22.2	22.1664	21.9412	22.784	22.693	22.8024	21.3471	21.3679	21.7737	22.3354	22.6412	22.6884	22.7483	22.8447	22.8815	4	3	4	4	5	4	10	10	10	4	4	3	8	7	8	11	9	10	11	11	11	61.3
124	171_131_2347	x	x	21.1229	23.9342	20.8421	21.3079	23.2913	20.845	21.9601	20.7774	20.6312	23.7493	23.8249	24.2284	21.0455	20.6035	20.8772	21.7096	21.1224	21.0918	23.2963	22.7051	23.8725	21.1358	20.9766	20.4227	2	2	2	10	10	10	3	3	3	3	3	3	10	10	11	5	5	5	13	13	13	65.1
9	171_131_1086	x	x	21.3776	23.0623	23.4003	20.9607	22.8481	23.3534	21.971	21.2303	20.9314	23.0643	23.3679	22.7546	23.284	23.2548	23.6622	21.2674	20.9217	20.6932	22.5014	22.8563	23.1865	23.7151	23.3873	22.9578	6	4	5	13	14	13	18	19	19	7	7	7	14	14	13	17	14	16	20	20	20	68.7
789	LL327_S11_1622	x	x	21.6836	24.3464	23.1178	23.0889	24.3416	23.6793	21.9792	21.457	21.6147	23.963	24.6842	24.3921	22.8686	23.3209	23.1639	23.0695	23.1851	23.012	24.4676	24.1143	24.443	23.6192	23.6065	23.8123	6	5	5	14	15	15	15	15	14	12	12	15	15	14	15	15	14	14	22	22	19	90.3
388	173_102_583;LL58_641	x	x	22.2124	21.2331	21.952	23.2886	21.274	22.6236	22.017	22.1169	22.5032	21.5722	21.2064	20.9209	22.1432	21.6259	22.0869	23.5986	23.5843	22.6831	21.5932	21.3132	20.9155	22.366	22.3016	23.2031	4	4	6	5	3	4	10	11	11	18	19	16	6	6	6	16	16	16	20	20	20	66.8
765	LL327_S11_1168;LL58_1254	x	x	21.4385	21.3949	22.7018	19.8218	20.8273	20.8423	22.0449	21.0904	21.1801	21.2754	21.621	21.2884	22.5293	22.9826	22.5934	19.7002	19.8821	19.883	21.2207	20.9673	20.2939	21.044	21.245	20.2378	5	3	3	4	5	4	10	12	11	2	3	3	4	4	4	7	5	6	13	13	13	38
366	173_102_284	x	x	21.7642	22.3566	23.0234	23.9379	22.556	23.5513	22.106	21.2755	21.911	22.5046	22.2384	22.3267	23.0171	22.9946	23.0585	24.3315	23.7581	23.7242	21.9722	22.5813	23.1144	23.4194	23.4016	23.833	8	7	8	15	13	15	25	24	23	31	27	26	24	26	26	30	29	29	33	33	33	59.5
538	LL059_324;sORF_937|1280.29671.peg.315	x	x	21.7451	22.8915	24.7172	21.6419	23.1622	23.5963	22.1667	21.3123	21.7563	23.5578	22.8592	22.2574	24.8551	24.7261	24.5704	21.4204	21.4877	22.0177	23.0188	23.5696	22.8982	23.2711	23.767	23.7507	2	2	2	2	2	2	2	2	2	2	2	2	2	2	2	2	2	2	2	2	2	22.1
961	LL58_2515	x	x	22.0202	22.1456	22.8435	24.0348	22.7764	22.7155	22.1844	22.0414	21.8346	22.1525	21.9685	22.3157	22.9506	22.6901	22.8898	24.0871	24.1398	23.8776	22.4612	22.8011	23.0668	22.7203	22.52	22.9064	5	5	5	11	9	12	16	16	16	22	21	21	16	16	16	15	15	17	23	23	23	52.4
710	LL071_439	x	x	22.4983	23.3623	22.66	23.5146	23.7685	22.9258	22.1981	22.7102	22.5866	23.1263	23.4531	23.5074	22.8554	22.5302	22.5944	23.5665	23.5751	23.4021	23.6147	23.6656	24.0252	22.921	22.9112	22.9454	15	13	15	19	19	20	22	22	22	22	22	23	24	23	26	23	21	24	28	28	28	78.8
679	LL071_227	x	x	21.938	23.0059	23.1298	24.3282	23.8151	23.7523	22.2108	21.1096	22.4935	22.8265	23.0691	23.1222	23.0535	23.2057	23.1302	24.2273	24.5502	24.2072	23.7198	23.8494	23.8761	23.8967	23.3605	23.9997	6	4	6	12	11	11	13	14	13	14	16	16	15	15	15	17	17	17	19	19	19	64.1
906	LL58_1226;sORF_13208|1280.29673.peg.1140	x	x	22.2982	24.1571	24.4531	25.4439	24.6746	24.0763	22.2393	22.1083	22.5471	24.0439	24.2609	24.1666	24.2701	24.5807	24.5085	25.3544	25.6024	25.3749	24.6452	24.389	24.9897	23.9685	23.6838	24.5766	4	4	5	8	7	8	10	10	9	10	10	11	9	8	10	8	8	8	12	12	12	60.5
413	LL071_891;173_102_897	x	x	21.9133	22.3676	23.4892	23.9299	22.9364	23.0433	22.2555	21.6641	21.8203	22.4416	22.3941	22.2669	23.6859	23.4743	23.3073	24.0044	23.9006	23.8846	22.9905	22.7241	23.0946	23.0708	22.9771	23.082	4	3	2	3	3	4	11	12	11	11	10	10	8	7	9	9	8	8	13	13	13	36.9
45	171_131_1360	x	x	21.5877	23.5433	22.9671	22.9057	23.8104	22.5446	22.3235	20.3375	22.1022	23.3034	23.6295	23.697	22.8388	22.9966	23.066	22.9646	22.6929	23.0596	23.9323	23.5773	23.9217	22.6762	22.124	22.8337	4	3	4	6	7	8	8	7	8	8	7	8	11	11	10	5	5	6	12	12	12	60.3
499	LL58_2237;LL059_2195	x	x	22.5148	22.1994	22.5255	21.294	23.1282	23.485	22.3265	22.576	22.642	21.9621	22.6843	21.9517	22.5526	22.4439	22.58	21.4987	21.3282	21.0553	23.4594	23.0705	22.8548	23.6164	23.5203	23.3184	5	7	6	9	9	9	11	10	10	6	6	6	13	13	12	16	16	16	17	17	17	53.7
351	173_102_2393	x	x	21.5905	22.1111	24.4856	22.405	22.6194	23.6035	22.3352	21.0547	21.3816	22.7647	22.1132	21.4554	24.4572	24.5082	24.4913	22.5503	22.2365	22.4282	22.3799	22.668	22.8102	23.8555	23.5902	23.3647	5	3	3	7	5	6	15	16	15	10	11	12	9	9	10	15	11	15	17	17	17	78.8
771	LL327_S11_1274	x	x	22.3192	21.8692	23.0518	21.5246	22.1597	23.2517	22.3414	22.0807	22.5355	21.9903	22.1496	21.4676	23.3167	22.7928	23.0459	21.9659	21.4667	21.1414	21.8928	22.2883	22.2979	23.2674	23.5012	22.9866	6	7	6	6	6	5	9	9	9	5	5	5	7	6	7	9	8	9	12	12	12	59.5
654	LL327_S11_1802;LL071_1807	x	x	22.476	22.8183	23.291	24.4767	23.9175	23.7072	22.3602	22.5831	22.4848	22.7271	22.8477	22.88	23.4586	23.1489	23.2656	24.4333	24.6694	24.3274	23.7926	24.0525	23.9074	23.269	23.7221	24.1304	12	10	13	15	12	16	23	23	23	24	24	24	21	20	22	25	24	24	26	26	26	64.2
340	173_102_2250	x	x	21.8253	21.824	23.4143	21.9211	22.9537	23.5043	22.3777	21.5379	21.5602	21.9973	21.8673	21.6074	23.3554	23.571	23.3164	22.0067	21.7321	22.0245	22.3056	22.7691	23.7865	23.5159	23.7445	23.2526	3	2	2	3	2	3	6	7	7	6	6	6	7	7	8	7	6	6	8	8	8	52.2
724	LL071_608	x	x	22.155	23.9125	23.643	25.3569	24.3048	24.4415	22.3896	22.07	22.0055	23.855	23.8281	24.0543	23.7669	23.5612	23.6008	25.0993	25.5552	25.4163	23.8168	24.3333	24.7643	24.3351	24.2909	24.6986	12	9	11	28	26	30	29	28	29	33	34	34	27	30	29	32	31	34	37	37	37	70.1
874	LL327_S11_731;171_131_714	x	x	22.3588	23.1787	23.8601	24.3933	23.7143	22.8839	22.4581	22.3649	22.2535	23.1595	23.1502	23.2264	23.4687	24.1301	23.9815	23.9128	24.6851	24.582	23.7126	23.5839	23.8463	22.8303	22.5319	23.2895	9	9	7	14	13	13	20	20	21	20	19	19	16	14	16	17	17	15	22	22	22	49.2
182	171_131_460	x	x	22.6013	22.3986	22.3043	23.1829	22.3282	22.8228	22.4918	22.4486	22.8635	22.2735	22.4685	22.454	22.1145	22.4587	22.3398	23.421	23.086	23.0418	22.5832	22.5407	21.8608	22.743	22.7003	23.025	3	3	3	6	5	7	8	9	9	8	8	10	8	8	8	11	10	11	13	13	13	60.4
289	173_102_1358;sORF_12614|1280.29670.peg.1472	x	x	22.253	22.6092	24.4792	23.575	22.8028	23.6818	22.4997	NaN	22.0064	23.0761	22.1004	22.6512	24.5453	24.4941	24.3983	23.7873	23.2441	23.6938	23.2869	22.6691	22.4525	23.8278	24.0537	23.164	3	1	3	7	6	7	8	7	8	9	9	9	7	7	7	10	9	10	10	10	10	63.9
487	LL059_1882	x	x	22.2241	22.8597	22.8722	22.8597	22.7802	23.3845	22.5119	21.8414	22.3189	22.5403	22.9329	23.1058	22.912	22.8418	22.8628	23.163	22.5846	22.8315	23.0537	22.8891	22.3978	23.2526	23.4483	23.4526	4	4	4	6	6	6	9	8	8	8	9	8	8	7	8	8	8	9	11	11	11	50.7
399	173_102_705	x	x	22.9107	24.2259	23.8453	23.9553	24.2872	23.3014	22.5134	23.4009	22.8178	23.9485	24.3339	24.3952	23.7899	23.8359	23.9102	23.6637	24.0046	24.1975	24.1678	24.0831	24.6108	23.1221	23.1193	23.6628	10	10	9	17	14	17	19	20	18	15	16	17	19	20	21	16	15	17	22	22	22	79
783	LL327_S11_1508;sORF_12160|1280.29671.peg.1472	x	x	21.8438	22.3492	21.5431	21.233	22.9686	21.9493	22.5176	21.6159	21.398	22.0906	22.1009	22.8561	21.7689	21.8222	21.0383	21.5272	21.0641	21.1077	22.8743	23.1852	22.8462	22.0547	21.63	22.1632	4	4	3	6	7	7	4	4	4	4	3	3	10	10	10	7	6	6	12	12	12	57.4
515	LL059_2363	x	x	22.586	23.2042	23.5276	20.5886	23.1995	24.2668	22.5373	22.4273	22.7934	23.0041	23.4252	23.1834	23.2731	23.9698	23.3397	20.1298	20.5528	21.0832	23.619	22.705	23.2744	24.0611	24.7019	24.0375	4	4	4	4	5	5	5	6	6	4	4	3	5	5	5	5	6	5	7	7	7	68.5
907	LL58_1262	x	x	22.5947	22.6978	22.5497	23.5154	21.9878	22.8607	22.5667	22.475	22.7424	22.7213	23.1082	22.2638	22.6128	22.195	22.8412	23.5774	23.609	23.3597	21.7584	22.0399	22.1649	22.832	22.9416	22.8084	6	5	6	10	8	11	12	12	13	16	16	15	9	11	12	12	11	12	17	17	17	70
143	LL327_S11_256;171_131_255	x	x	22.4203	22.6226	22.5871	24.7598	23.0934	22.969	22.603	22.0316	22.6263	22.5787	22.4796	22.8094	22.8087	22.4185	22.5341	24.8274	25.0181	24.434	23.0399	23.2114	23.0288	22.6591	23.0791	23.169	12	11	12	19	16	16	21	19	21	22	26	26	21	21	20	20	19	19	27	27	27	86.2
703	LL071_323	x	x	22.3712	22.4278	22.9153	23.7199	22.9306	23.2832	22.6103	22.0519	22.4515	22.4697	22.3118	22.5018	22.9998	22.7827	22.9633	23.8755	23.9625	23.3215	22.7376	23.0085	23.0458	22.9625	23.2595	23.6277	13	13	12	16	15	16	22	24	23	28	28	29	25	23	25	26	27	27	33	33	33	61.1
690	LL071_2417	x	x	22.3104	23.0028	24.1822	21.4326	23.4156	23.882	22.6394	22.2723	22.0195	23.1786	23.3839	22.446	24.3292	23.9814	24.2359	21.8969	21.2887	21.1122	23.2855	23.481	23.4804	23.8029	24.0402	23.803	2	1	2	2	2	2	6	6	5	2	2	2	4	4	4	6	6	5	7	7	7	47.4
524	LL327_S11_2396;LL059_2469	x	x	22.3538	24.4148	23.6673	22.9926	23.9997	24.6816	22.6995	21.9908	22.3711	24.283	24.7232	24.2383	23.3382	23.5767	24.0871	23.0251	23.0568	22.8958	23.486	24.4128	24.1001	24.743	24.814	24.4879	2	2	2	3	3	3	3	3	3	3	3	3	3	3	3	4	4	4	4	4	4	42.2
217	171_131_767;LL327_S11_784	x	x	22.7116	21.8044	22.4779	22.6824	21.9739	22.5682	22.7035	22.8504	22.581	21.9571	21.745	21.7111	22.4531	22.3511	22.6295	22.5576	22.9243	22.5654	21.7432	21.7925	22.3859	22.5333	22.4416	22.7297	19	19	19	19	14	18	31	32	31	32	34	32	24	27	28	32	30	32	37	37	37	49.9
550	LL071_389;LL059_399	x	x	22.0168	23.6041	24.4487	24.3276	24.3305	24.3538	22.7115	20.9699	22.369	23.6204	23.5475	23.6444	24.3791	24.529	24.4382	24.4444	24.2025	24.336	24.3663	24.2753	24.3499	24.5115	24.2609	24.289	4	2	3	9	9	9	15	16	16	14	14	15	13	15	15	14	14	14	18	18	18	50.8
629	LL071_1369	x	x	22.817	21.7614	23.402	22.4651	21.4238	22.1409	22.7289	22.624	23.0982	22.3291	NaN	21.1938	23.5484	23.0644	23.5932	22.7863	22.6929	21.916	21.5329	21.7344	21.0042	22.2501	22.1652	22.0074	6	5	5	2	1	2	6	7	6	5	5	5	3	3	3	7	7	8	10	10	10	48.2
676	LL071_224	x	x	22.2781	23.5636	24.2105	22.121	24.2077	24.3998	22.8174	21.9235	22.0934	23.453	24.1963	23.0414	24.4069	24.0433	24.1814	22.4885	22.1277	21.747	23.7951	24.4137	24.4144	24.4488	24.5712	24.1794	5	4	4	8	6	8	13	13	12	9	9	9	11	9	10	13	12	13	14	14	14	74.2
148	171_131_260;sORF_16633|1280.29669.peg.258	x	x	22.0636	22.8133	23.2895	21.7856	23.1932	23.6293	22.8479	21.3908	21.9519	22.7397	22.8785	22.8216	23.13	23.3821	23.3565	21.6821	21.864	21.8107	23.7814	23.1764	22.6217	23.6186	23.9052	23.364	5	5	5	9	8	9	11	11	10	7	8	9	9	9	9	9	9	9	11	11	11	70.8
777	LL327_S11_1360	x	x	22.8088	22.4935	24.3081	22.3736	22.7697	24.2483	22.8572	22.7726	22.7964	23.0103	22.4711	21.9992	24.5541	24.1335	24.2367	22.8605	22.1051	22.1551	22.1732	22.8779	23.258	24.1828	24.4056	24.1563	5	5	5	5	5	5	8	8	8	5	5	5	5	5	6	9	9	9	10	10	10	59.1
206	171_131_683	x	x	22.881	21.9139	22.6131	23.7811	21.8742	22.0783	22.8598	22.5822	23.201	22.2098	21.4788	22.0532	22.8021	22.565	22.4722	23.9616	23.8948	23.487	21.9116	22.2583	21.4529	21.8988	22.2714	22.0647	8	9	10	9	8	9	13	14	12	18	21	23	13	13	13	14	14	14	26	26	26	51.9
547	LL58_379;LL059_387	x	x	22.4023	23.5105	24.1348	22.4793	23.2356	23.3553	22.8993	21.9105	22.3971	23.8006	23.4218	23.3091	24.2611	23.9883	24.1551	22.725	22.4193	22.2936	23.2151	23.5446	22.9471	23.5733	23.8204	22.6723	10	9	7	17	16	17	18	18	18	14	14	15	15	15	13	17	16	16	19	19	19	63.8
218	173_102_769;171_131_768	x	x	22.5728	22.0179	21.07	21.2425	22.5689	21.1478	22.9375	22.1678	22.6133	21.9004	21.7618	22.3915	20.4427	21.4672	21.3	20.6347	21.323	21.77	22.5935	22.4946	22.6185	21.5201	20.6761	21.2473	4	3	3	4	4	5	2	3	3	3	4	6	7	7	7	4	3	4	9	9	9	45.9
58	171_131_1469	x	x	23.1614	26.2032	24.4284	23.0902	25.6651	24.8226	22.9444	24.0646	22.4753	25.8262	26.6189	26.1645	23.9698	24.3986	24.9167	23.098	22.8808	23.2919	25.7043	25.8426	25.4484	25.0979	24.6724	24.6975	6	8	8	9	9	9	9	9	9	8	8	8	9	9	9	9	9	9	9	9	9	59.8
172	171_131_388	x	x	22.7037	22.0013	23.641	24.2029	22.503	22.9803	22.9525	22.2334	22.9253	22.3671	21.7931	21.8437	23.7414	23.5506	23.631	24.137	24.2711	24.2008	22.2514	22.2715	22.9859	22.8549	22.8464	23.2395	10	8	9	10	10	8	23	22	23	24	24	25	18	18	21	23	23	24	27	27	27	65.9
288	173_102_1355	x	x	22.6481	23.2911	24.4139	22.7548	23.3214	24.6018	23.0529	22.2955	22.596	23.5364	23.5504	22.7866	24.5517	24.2573	24.4328	23.2568	22.4512	22.5563	22.8265	23.4654	23.6723	24.6252	24.8681	24.3122	9	7	6	13	10	14	23	23	22	14	14	15	19	19	21	25	24	25	27	27	27	51.2
363	173_102_269	x	x	22.6745	23.1901	23.1118	24.429	23.5562	23.7991	23.0788	22.4088	22.5359	23.2062	23.267	23.0972	23.1167	23.125	23.0939	24.5101	24.3336	24.4432	23.4535	23.5718	23.6432	23.7729	23.7005	23.9239	10	9	10	14	14	16	18	19	19	19	19	21	19	21	20	21	20	21	21	21	21	66.1
944	LL58_2009;LL059_1967	x	x	22.9785	23.3299	19.6235	19.2832	22.7834	21.7392	23.0838	22.6765	23.1751	23.3167	22.5414	24.1316	19.5352	19.6787	19.6565	19.9011	19.0104	18.938	23.6513	22.3073	22.3916	22.2725	21.8603	21.0847	5	5	5	18	15	21	2	2	2	3	4	3	16	16	16	10	9	8	25	25	25	29.1
854	LL327_S11_466	x	x	23.045	22.6128	23.9307	23.7428	23.1024	23.3729	23.1091	22.8587	23.1673	22.746	22.5315	22.5609	23.7027	24.1476	23.9416	23.9356	23.7071	23.5858	23.0081	22.9473	23.3518	23.4571	23.1902	23.4715	5	5	5	6	6	6	11	12	12	10	9	11	11	11	11	10	10	11	12	12	12	57.7
233	171_131_866	x	x	22.6181	24.2939	25.2006	25.3817	25.1696	25.4951	23.1148	22.1378	22.6016	24.3407	24.373	24.1679	25.1708	25.1443	25.2867	24.9367	25.4686	25.7397	24.8552	25.2832	25.3705	25.4559	25.5382	25.4911	10	8	9	13	10	13	21	21	20	20	21	21	18	18	18	22	21	22	23	23	23	93.8
236	171_131_871	x	x	23.1439	22.6834	23.3169	23.1837	22.0821	23.1477	23.2301	22.9432	23.2585	22.9725	22.4405	22.6373	23.2374	23.2904	23.4228	23.3582	23.1397	23.0531	22.2036	22.1962	21.8466	22.949	23.4238	23.0704	10	12	13	14	13	14	18	18	18	17	16	17	15	14	14	18	16	18	21	21	21	42.8
272	173_102_1131	x	x	22.8445	24.7969	23.939	22.8434	24.3745	24.3204	23.2428	22.7554	22.5354	24.5416	25.1023	24.7466	23.9353	23.8618	24.02	22.8303	22.844	22.856	24.7457	24.4159	23.962	24.548	24.1465	24.2666	9	7	9	21	20	22	24	23	24	16	16	15	26	26	26	24	23	24	28	28	28	65.5
159	LL58_299;171_131_301	x	x	23.3206	22.519	23.5836	23.2061	23.5692	23.5313	23.2743	23.4639	23.2237	22.7968	22.2047	22.5557	23.5152	23.586	23.6495	23.0605	23.3648	23.1931	23.0422	23.6891	23.9764	23.3149	23.3817	23.8972	18	19	20	20	15	20	37	37	35	35	35	37	32	36	36	34	35	35	45	45	45	53
296	173_102_1450	x	x	22.8422	24.4194	25.5266	25.4371	24.9246	25.354	23.2781	22.4563	22.7922	24.51	24.3472	24.4011	25.5704	25.5372	25.4723	25.5031	25.3595	25.4486	24.6941	24.8271	25.2526	25.3826	25.337	25.3423	15	14	16	23	22	22	36	37	36	31	33	34	30	30	30	31	31	31	46	46	37	85.2
410	173_102_867;LL58_997	x	x	23.3317	23.7003	25.2906	24.6773	24.4213	25.1659	23.3038	23.3438	23.3475	23.9112	23.7339	23.4559	25.3766	25.0125	25.4828	24.1137	24.7783	25.1398	24.1422	24.4881	24.6336	24.9686	25.0807	25.4484	8	8	7	16	14	12	21	21	21	18	21	21	18	18	18	20	19	20	23	23	23	54.9
691	LL071_2421	x	x	22.8788	23.9102	25.1583	22.6361	23.7169	24.4205	23.3104	22.7278	22.5983	24.2328	24.0275	23.4704	25.2889	24.9495	25.2366	22.7926	22.6262	22.4894	23.4661	23.6762	24.0084	24.5891	24.7877	23.8846	14	14	14	25	23	24	34	34	34	22	23	22	29	29	29	32	33	31	35	35	35	93.6
261	LL071_1014;173_102_1020	x	x	23.1864	23.9745	24.3827	24.0585	24.037	24.5597	23.3406	22.9227	23.2961	24.0796	24.062	23.7818	24.3713	24.4162	24.3607	24.1843	24.0009	23.9902	23.933	24.1147	24.0632	24.5915	24.6323	24.4551	10	8	9	11	11	11	15	15	14	10	12	13	12	12	12	14	14	15	16	16	16	38.6
286	173_102_1341	x	x	23.1938	23.5834	24.0404	25.362	23.6303	24.2784	23.3471	22.9797	23.2548	23.5717	23.4078	23.7707	24.0072	24.0833	24.0307	25.6466	25.2938	25.1456	23.4406	23.4847	23.9656	24.1779	24.2775	24.3799	22	22	23	35	29	32	51	52	51	58	60	63	44	45	46	50	49	50	68	68	65	78.6
117	171_131_2299	x	x	22.9815	24.229	25.231	23.1626	24.2341	25.3398	23.3564	22.6017	22.9863	24.4702	24.0244	24.1924	25.1926	25.0312	25.4692	23.0141	23.0089	23.4648	24.3594	23.9588	24.3842	25.7398	25.2459	25.0337	2	2	3	5	5	5	7	7	7	4	4	4	6	6	6	5	5	5	7	7	7	49.2
600	LL059_935;173_102_866	x	x	22.8571	23.4309	24.6859	26.3103	25.0681	24.5054	23.3568	22.4602	22.7542	23.6755	23.3313	23.286	24.9137	24.5171	24.6271	26.0668	26.3377	26.5264	24.8895	25.1255	25.1893	24.0763	24.4682	24.9715	10	10	9	16	13	16	20	20	19	23	23	23	20	20	20	21	21	20	23	23	23	55.1
287	173_102_1349;LL071_1348	x	x	23.1119	22.3226	22.9434	24.0895	22.6514	23.0895	23.3733	22.7679	23.1943	22.4007	22.2803	22.2869	22.6247	23.024	23.1813	24.1255	24.2627	23.8803	22.3406	22.6656	22.948	23.0477	23.0315	23.1893	16	16	15	20	17	20	36	37	37	36	37	38	28	25	30	31	29	31	39	39	39	75.4
953	LL58_2405	x	x	22.8231	22.15	24.1864	23.1089	22.9167	24.1309	23.393	22.0034	23.0731	22.8259	21.3272	22.2968	24.1682	24.2596	24.1313	23.5509	22.6944	23.0814	23.2217	22.8207	22.7075	24.2585	24.6203	23.5138	6	6	6	7	5	7	9	9	9	7	7	7	6	7	7	10	10	9	10	10	10	60
47	171_131_1370	x	x	23.1443	22.5065	23.3569	22.9606	22.3974	22.6115	23.4012	22.5934	23.4382	22.5594	22.4309	22.5293	23.4539	23.3244	23.2925	23.1084	22.9802	22.7931	22.5044	22.5072	22.1805	22.42	22.8053	22.6091	6	7	7	8	6	8	11	11	11	11	11	11	7	8	8	11	11	11	11	11	11	48
537	LL059_317;sORF_1055|1280.29665.peg.311	x	x	22.9366	23.8017	23.3141	20.1133	23.8722	24.9073	23.4477	22.4617	22.9004	23.728	24.13	23.5471	23.4765	23.5177	22.9481	19.9895	NaN	20.237	24.1755	23.4669	23.9743	24.8671	25.0084	24.8465	2	2	2	6	6	6	4	4	4	2	1	2	6	6	5	6	6	6	7	7	7	55.3
438	LL58_1156;LL059_1112	x	x	23.1825	22.0745	22.304	20.5867	22.1829	23.0368	23.4679	22.7	23.3795	21.7786	22.7281	21.7167	22.142	22.4187	22.3515	20.9076	20.4465	20.4061	22.3543	22.1536	22.0409	23.2855	23.3594	22.4656	9	7	7	2	2	2	9	9	9	2	2	2	7	6	7	12	12	10	14	14	14	49.9
890	LL327_S11_912	x	x	23.5345	23.3186	23.5975	23.9395	23.9963	23.6513	23.4842	23.5606	23.5586	23.1912	23.4859	23.2785	23.6642	23.5118	23.6165	23.9198	23.8781	24.0205	23.7443	23.9808	24.264	23.4551	23.6184	23.8804	10	11	10	12	12	11	15	14	15	15	16	15	15	17	16	15	16	15	17	17	17	70.1
955	LL58_2412;sORF_8030|1280.29669.peg.2412;sORF_7698|1280.29666.peg.2256	x	x	23.4917	22.1398	23.6146	22.3941	22.1724	23.0513	23.4853	23.5575	23.4324	22.9099	21.754	21.7555	23.5688	23.5443	23.7308	23.1029	21.7806	22.2988	22.3045	22.4907	21.7218	23.2259	23.1677	22.7604	3	3	4	4	2	3	4	4	5	3	4	4	2	3	2	4	4	4	6	6	6	50.7
518	LL059_2383;sORF_7720|1280.29666.peg.2273	x	x	23.4527	22.8345	25.0534	23.2877	24.2495	24.4491	23.5142	23.288	23.5559	23.2009	22.8202	22.4825	25.0601	25.2275	24.8727	22.8352	23.1586	23.8694	24.2482	24.1209	24.3795	24.4852	24.6517	24.2103	5	3	3	7	7	7	13	13	13	9	10	10	9	8	9	12	13	11	16	16	16	56.2
527	LL059_2503;LL327_S11_2430	x	x	23.3082	23.7807	24.8283	23.1213	23.7748	24.1001	23.5173	23.1128	23.2945	23.9887	23.767	23.5865	24.9378	24.6587	24.8884	23.1094	23.2601	22.9944	23.6292	23.9875	23.7076	24.0556	24.471	23.7737	15	14	16	18	17	17	23	24	24	17	18	18	18	19	19	20	20	20	25	25	25	49.6
517	LL059_2375	x	x	22.6769	22.9003	24.2229	23.1837	25.2626	25.2287	23.609	21.5857	22.8361	23.1557	22.3878	23.1573	24.0057	24.1815	24.4813	23.0048	22.8996	23.6468	25.4235	25.118	25.2463	25.117	25.7969	24.7721	3	2	4	4	3	4	6	6	6	3	4	5	6	6	7	8	8	6	8	8	8	52.9
295	LL58_1592;173_102_1449	x	x	23.5106	23.0332	24.4526	25.2081	24.2521	24.7645	23.6137	23.3462	23.5718	23.29	23.0082	22.8015	24.6692	24.2139	24.4748	25.3868	25.3913	24.8463	23.9667	24.2085	24.5812	24.5156	24.6733	25.1045	14	14	15	16	15	16	22	23	23	26	26	26	22	23	24	25	25	25	29	29	29	67.6
747	LL071_900;LL58_1036	x	x	23.9229	23.9946	21.5577	19.6448	22.5412	22.1641	23.6287	24.4362	23.7038	23.7752	23.8642	24.3444	21.3675	21.5383	21.7674	19.9064	19.8589	19.169	23.0813	22.1886	22.3536	22.2317	21.8022	22.4583	9	11	8	10	11	12	7	7	7	2	3	2	7	8	9	5	6	7	13	13	13	45.2
536	LL059_292;sORF_848|1280.29673.peg.287;sORF_848|1280.29671.peg.283	x	x	22.9992	21.9763	24.7581	23.2554	23.4692	23.9234	23.6968	22.5305	22.7704	22.7249	22.1464	21.0576	24.7796	24.9777	24.517	23.7793	22.9552	23.0316	23.4438	23.1858	23.7781	23.8823	24.0339	23.8541	2	3	5	3	3	3	7	7	8	5	5	5	6	5	6	6	6	6	8	8	8	29.7
467	LL059_1436	x	x	23.5104	22.9623	24.3013	24.3233	23.5135	23.9858	23.7307	23.3188	23.4816	23.1846	22.8248	22.8774	24.4137	24.1504	24.3398	24.1656	24.4644	24.3399	23.2258	23.5466	23.7681	23.9042	24.0651	23.9882	35	32	34	35	32	35	77	77	77	73	76	76	60	62	62	69	68	73	89	89	89	72.4
161	171_131_309	x	x	23.2643	21.6476	25.2748	24.4908	23.8834	23.9596	23.7419	22.8939	23.1573	22.9098	21.1744	20.8587	25.0159	25.7121	25.0963	25.0961	24.0723	24.3041	23.9855	23.6379	24.027	23.7962	24.3683	23.7142	4	4	4	3	2	2	9	10	10	7	7	7	6	6	6	6	7	6	13	13	13	78.4
1025	LL58_962	x	x	23.514	24.3694	22.0429	21.9535	23.5205	22.263	23.7768	23.4279	23.3373	23.9701	24.2861	24.8521	21.5659	22.5303	22.0325	21.6066	22.4378	21.816	24.2944	24.1053	22.1618	22.4659	22.451	21.8721	3	4	2	4	5	4	3	3	3	2	2	2	3	3	2	3	3	3	5	5	5	27.3
803	LL327_S11_1927	x	x	23.558	23.9683	24.9427	24.5566	24.2684	25.1168	23.7809	23.2074	23.6856	24.1025	24.0728	23.7296	24.9241	24.8734	25.0306	24.921	24.372	24.377	23.969	24.3475	24.4886	25.0984	25.2226	25.0295	11	10	11	23	19	20	32	32	32	28	28	29	20	21	21	34	34	34	38	38	38	75.1
914	LL58_1459	x	x	23.569	22.8443	24.0734	24.127	23.3893	24.0926	23.8135	23.3115	23.5821	23.0368	22.8071	22.689	24.122	23.9697	24.1284	23.8945	24.2096	24.277	22.9054	23.3178	23.9446	23.9764	24.1896	24.1119	26	21	24	27	21	24	46	47	49	54	58	58	40	45	48	53	54	53	65	65	65	65.8
683	LL071_2312	x	x	23.415	23.3085	24.5753	23.418	24.3033	24.6783	23.8695	22.8178	23.5578	23.4248	23.5696	22.9311	24.6691	24.4709	24.5857	23.3836	23.169	23.7014	24.1762	24.2944	24.4394	24.6482	24.9869	24.4	3	3	3	4	3	4	6	6	6	4	5	6	6	6	6	6	6	6	6	6	6	58.1
342	173_102_2257;sORF_7699|1280.29666.peg.2257	x	x	23.284	25.2058	23.474	22.5703	25.3781	24.9652	23.916	22.9828	22.9533	24.6033	25.6728	25.3411	23.4499	23.7111	23.2611	22.4059	22.252	23.0531	25.1666	25.0945	25.8731	24.4154	25.4594	25.0209	3	3	3	5	4	5	5	5	5	5	4	5	5	5	5	5	5	5	5	5	5	55.1
208	171_131_701;LL327_S11_719	x	x	24.4832	25.7539	24.485	23.2809	24.6832	23.1172	23.9415	25.2002	24.308	25.5452	25.8225	25.894	24.2806	24.7887	24.3857	23.2988	23.0291	23.515	24.9299	24.3231	24.7965	23.1022	22.979	23.2706	15	17	17	25	25	25	24	26	24	18	18	19	21	22	22	17	16	16	29	29	29	73.7
114	171_131_2241;173_102_2201	x	x	23.8488	24.3979	21.0246	22.6108	22.6199	22.2222	23.9702	23.5179	24.0583	24.551	24.136	24.5068	21.2274	20.859	20.9874	22.7604	22.534	22.5379	23.5912	21.9758	22.2927	22.0107	22.3438	22.3121	5	5	5	5	5	5	5	5	5	5	5	5	5	5	5	5	4	5	5	5	5	24.9
706	LL327_S11_405;LL071_398	x	x	24.2746	22.6014	22.506	22.6112	22.364	22.296	24.0414	24.4909	24.2914	22.5627	22.6444	22.5971	22.4837	22.5261	22.5082	22.6435	22.5804	22.6097	22.5964	22.1859	22.3096	22.1499	22.2387	22.4995	33	34	31	22	20	20	27	27	26	23	24	23	23	24	25	27	24	23	40	40	40	55.3
801	LL327_S11_1894;sORF_6753|1280.29670.peg.1972	x	x	23.6356	23.8119	21.8613	23.958	23.3599	21.6754	24.0729	23.4549	23.379	23.6396	23.7799	24.0162	21.5962	22.0507	21.937	24.3004	23.6909	23.8828	23.9098	23.8808	22.2892	21.4767	22.1987	21.3508	5	5	5	5	5	5	4	4	4	7	6	7	4	4	4	4	4	4	7	7	7	36
822	LL327_S11_2305	x	x	23.7037	20.8645	24.149	21.3373	23.277	24.608	24.1348	23.2597	23.7165	22.1716	20.2018	20.2201	23.7221	24.5119	24.2129	21.5364	21.137	21.3385	23.1047	22.7443	23.982	24.9082	25.0174	23.8985	4	3	3	3	1	2	8	8	8	4	3	4	7	6	7	11	11	9	12	12	12	56.8
681	LL071_2298	x	x	24.1118	23.7322	25.6456	24.8936	24.6651	25.5576	24.1983	23.8586	24.2786	23.7037	23.9125	23.5804	26.1004	25.458	25.3785	25.1201	24.474	25.0867	24.9035	24.8669	24.2249	25.367	25.9801	25.3258	2	2	2	2	2	2	4	4	4	4	4	4	3	3	3	4	4	4	6	6	4	48.6
700	LL071_265	x	x	23.8527	25.1968	25.2017	26.0455	25.4021	25.9544	24.2423	23.3938	23.9222	25.1777	25.1265	25.2861	25.4134	25.147	25.0448	26.2555	25.8958	25.9852	25.1945	25.4469	25.5649	25.9914	26.0621	25.8096	18	13	16	36	34	36	38	37	37	36	37	37	34	34	34	38	38	35	41	41	41	82.9
567	LL059_64	x	x	24.3464	23.9786	24.7471	25.7253	24.2991	24.8567	24.3251	24.1858	24.5284	24.1412	23.8681	23.9264	24.8163	24.6469	24.7782	26.036	25.698	25.4417	24.1121	24.1849	24.6004	24.8396	24.568	25.1624	17	13	16	17	15	16	23	24	24	28	28	25	19	17	21	22	22	23	33	33	29	69.4
623	LL071_1317	x	x	23.9625	25.0294	25.714	26.8837	25.7024	25.5881	24.3374	23.5206	24.0294	25.1521	24.9528	24.9832	25.879	25.5831	25.6797	26.6278	27.1355	26.8879	25.5015	25.8174	25.7883	25.2415	25.5237	25.9991	18	18	16	32	30	31	42	41	42	42	43	44	33	35	36	36	37	36	45	45	45	80.7
577	LL059_796	x	x	24.1293	25.7223	25.402	25.6703	26.1823	25.6805	24.371	23.7597	24.2572	25.3898	26.1145	25.6628	25.1284	25.6976	25.3799	25.9055	25.6809	25.4245	26.2574	26.0276	26.2617	25.5368	25.2378	26.267	8	6	6	12	11	12	14	14	14	10	10	11	12	12	12	13	13	13	17	17	14	76.2
155	171_131_284;sORF_843|1280.29671.peg.281	x	x	24.1614	20.5981	24.0223	22.0535	22.397	23.752	24.432	23.7194	24.3328	21.322	20.308	20.1642	23.7873	24.1958	24.0838	22.4783	21.837	21.8452	22.0379	22.096	23.0572	23.6634	24.2386	23.3539	5	4	5	2	2	2	6	6	6	5	4	4	3	3	3	6	6	5	6	6	6	38.7
526	LL059_2495	x	x	24.2964	24.559	25.4617	25.4698	24.2505	24.577	24.4577	23.9044	24.5272	24.5827	24.3917	24.7025	25.3634	25.5489	25.4728	25.6835	25.312	25.4139	24.255	24.0497	24.4467	24.7	24.39	24.641	12	12	13	19	17	19	23	22	22	24	22	23	17	19	20	19	21	21	26	26	26	64.8
682	LL071_2304	x	x	24.1016	24.114	25.3927	24.2175	24.6324	25.4265	24.4753	23.7143	24.1151	24.448	24.0039	23.8902	25.4877	25.2461	25.4445	24.341	24.0357	24.2758	24.5944	24.7589	24.544	25.2589	25.7921	25.2285	11	12	13	13	11	13	16	15	15	14	15	15	13	14	13	16	15	16	16	16	16	76.5
861	LL327_S11_613;LL58_654	x	x	23.9617	21.089	21.7068	21.0415	20.603	21.0161	24.4945	23.1915	24.1992	21.1987	21.186	20.8822	21.4893	21.9176	21.7135	20.9933	21.376	20.7554	20.7828	20.5775	20.4487	20.9625	20.9575	21.1281	10	7	10	3	2	3	9	9	9	6	6	6	4	4	4	5	6	6	14	14	14	49.8
608	LL071_1106;LL059_1226	x	x	24.3104	24.5483	25.9319	25.1776	24.7296	25.0373	24.5107	24.0158	24.4048	24.5901	24.5215	24.5333	26.009	26.0026	25.7841	25.3798	25.266	24.887	25.2021	24.7977	24.189	25.2297	25.1586	24.7237	8	9	9	10	9	10	13	13	13	13	12	12	9	9	10	12	11	11	15	15	15	78.4
680	LL071_2292	x	x	23.8232	22.3457	24.6915	20.6339	24.1287	25.3437	24.5803	22.9817	23.9075	23.4779	21.0143	22.545	24.4211	24.8697	24.7836	20.7488	20.6805	20.4724	24.4297	23.6441	24.3123	25.3901	25.6319	25.0092	4	3	3	3	3	3	5	5	5	3	3	3	5	5	5	5	5	5	9	9	5	68.4
411	173_102_869	x	x	23.9942	26.0209	26.5877	27.6872	26.6804	26.313	24.6459	23.3923	23.9444	26.0507	25.9492	26.0628	26.5487	26.5875	26.6269	27.5751	27.7334	27.7533	26.7186	26.505	26.8178	26.5002	26.0681	26.3708	11	10	9	16	16	15	19	18	17	19	20	21	18	16	19	18	17	17	21	21	21	83
19	171_131_1153;sORF_3834|1280.29673.peg.1199	x	x	25.0237	24.9569	25.1106	22.5059	24.8846	25.1215	24.6586	25.3194	25.0931	24.9906	24.7344	25.1458	24.9586	25.3344	25.0388	22.3582	22.4255	22.7339	25.281	24.7076	24.6654	25.2069	25.081	25.0767	5	5	5	5	5	5	5	5	5	5	5	5	5	5	5	6	5	5	7	7	6	33.6
468	LL059_1442	x	x	24.5017	25.2601	26.6729	26.2644	25.42	25.8802	24.7085	24.3452	24.4516	25.4398	25.2397	25.1009	26.6701	26.6501	26.6984	26.4253	25.9475	26.4203	25.5691	25.8569	24.8342	25.9636	26.2138	25.4631	5	6	5	7	7	7	8	7	8	8	7	9	6	6	6	7	7	7	9	9	9	57.9
831	LL327_S11_247	x	x	24.7658	23.7742	24.986	24.0695	24.3134	24.8052	24.776	24.4985	25.023	24.1688	23.4885	23.6652	24.9731	25.0149	24.97	24.6009	23.8153	23.7922	24.1647	24.1765	24.5988	24.8679	24.9337	24.6141	8	9	9	9	6	8	14	15	15	10	12	12	11	11	12	14	14	14	16	16	16	74.5
285	173_102_1319;sORF_12994|1280.29669.peg.1455	x	x	24.5536	23.6467	25.4979	24.3254	24.2098	25.659	24.8473	23.9856	24.8279	24.2817	23.4073	23.2511	25.325	25.6341	25.5345	24.7008	24.119	24.1565	24.1012	24.0167	24.5117	25.6579	25.9807	25.3385	6	5	6	9	8	8	10	11	11	9	9	9	8	8	8	9	9	8	11	11	11	57.7
516	LL059_2368	x	x	24.9214	22.4931	24.8264	22.2079	23.9421	24.0512	24.9782	24.7301	25.0557	23.3616	21.4237	22.6941	25.0433	24.7338	24.702	22.6981	22.0235	21.9021	24.6104	23.51	23.7059	24.5826	24.1116	23.4594	3	3	3	3	3	3	5	6	6	2	2	3	3	4	4	4	4	4	6	6	6	54
121	171_131_2322	x	x	24.6475	23.969	26.1279	24.7664	24.6947	24.9474	25.0102	24.0975	24.8348	24.3733	24.0364	23.4974	25.945	26.3258	26.1129	24.8089	24.5822	24.9081	24.6187	24.2304	25.2351	24.8586	24.8112	25.1725	4	4	4	4	4	4	4	4	4	4	4	4	4	4	4	4	4	4	4	4	4	51.5
341	173_102_2255	x	x	24.9459	24.9617	26.3387	24.9596	25.0389	25.6922	25.0187	24.6093	25.2097	25.4335	24.8732	24.5785	26.3468	26.2952	26.374	25.1201	24.7787	24.9799	24.9693	25.2539	24.8935	25.6259	26.0186	25.432	15	17	15	17	16	17	23	21	22	18	18	19	16	16	17	18	18	18	25	25	25	74.7
514	LL059_2362	x	x	24.9735	23.4158	25.6613	23.9504	23.7852	24.0879	25.0769	24.7712	25.0725	24.1789	23.247	22.8215	25.5691	25.8476	25.5672	24.6349	23.4194	23.7969	23.7937	23.8929	23.6689	24.1586	24.714	23.391	6	7	6	7	7	7	10	10	9	8	9	9	8	8	8	8	8	8	10	10	10	47.3
963	LL58_2530	x	x	24.8665	25.5423	26.2179	25.3786	24.9593	25.4852	25.0917	24.412	25.0956	25.5606	25.552	25.5142	26.1688	26.2014	26.2834	25.6747	25.1559	25.3053	25.0115	24.6793	25.1873	25.5533	25.3734	25.5289	9	9	9	10	10	9	10	10	10	9	9	9	9	9	9	12	11	11	16	16	12	77.5
821	LL327_S11_2301;sORF_7882|1280.29665.peg.2304	x	x	24.6174	25.935	26.5464	25.6333	26.0966	26.3833	25.1483	23.9644	24.7396	26.0049	26.0408	25.7592	26.7462	26.4321	26.4608	25.8601	25.6393	25.4004	26.5658	26.1554	25.5686	26.4074	26.6458	26.0966	10	9	10	14	15	15	16	15	15	14	14	16	14	14	13	15	14	14	16	16	16	74.7
962	LL58_2522	x	x	24.5292	24.5488	22.5083	22.4303	24.3767	23.8125	25.177	24.5447	23.866	23.7795	25.1933	24.6735	22.1507	22.3842	22.99	22.1214	22.116	23.0536	24.5781	23.6727	24.8792	23.3393	24.108	23.9902	2	2	2	5	5	5	3	2	3	2	4	4	4	3	4	3	3	3	5	5	5	78.6
882	LL327_S11_846	x	x	25.4488	25.2272	23.6959	23.5558	24.8371	24.3701	25.3209	25.5867	25.4387	25.0078	25.3462	25.3277	23.6081	23.7905	23.6892	23.4256	23.7397	23.502	25.1292	25.0107	24.3714	24.4471	24.2281	24.435	15	16	15	15	15	15	13	13	13	12	12	12	17	17	17	16	14	16	25	25	21	70.5
820	LL327_S11_2300	x	x	25.2969	25.9735	24.791	24.9152	26.1818	25.1436	25.3425	25.2896	25.2585	25.5738	26.1543	26.1924	24.7071	24.8888	24.7771	24.6956	24.7436	25.3063	26.2981	25.8768	26.3706	25.0404	25.0114	25.379	9	9	10	10	10	10	10	10	9	9	10	10	12	12	12	9	10	10	12	12	12	65.2
520	LL059_2391	x	x	25.4163	26.3799	26.5023	26.7878	26.3516	26.0384	25.39	25.286	25.573	26.3181	26.537	26.2845	26.3994	26.7552	26.3521	27.0747	26.5506	26.738	26.6764	25.9872	26.3913	25.9321	25.8047	26.3785	12	13	13	19	17	19	19	20	20	18	20	20	17	18	18	19	17	18	20	20	20	90.3
781	LL327_S11_1404	x	x	25.5327	25.6017	24.9327	24.5492	24.701	23.9609	25.5466	25.4521	25.5995	25.3054	25.7793	25.7204	24.8938	25.0632	24.8411	25.06	24.2587	24.3289	25.3319	24.4678	24.3033	23.8065	23.8624	24.2139	7	7	7	7	7	7	9	9	9	8	7	9	8	8	8	6	6	6	9	9	9	38.2
508	LL059_2315;sORF_7606|1280.29673.peg.2242	x	x	25.4685	25.3249	26.2995	23.3447	25.0834	26.0789	25.5832	24.802	26.0202	25.286	25.3862	25.3024	26.3192	26.2638	26.3154	23.4109	23.5768	23.0462	25.7591	24.759	24.732	25.995	26.0399	26.2019	5	5	6	6	6	6	6	7	6	5	6	6	6	6	6	6	6	6	7	7	7	57.4
104	171_131_2115;LL58_2229	x	x	26.5448	24.9899	24.1832	21.2954	22.2145	19.6643	25.6578	27.1345	26.8421	25.0459	24.7851	25.1388	24.079	24.3216	24.1488	21.3685	21.4939	21.0236	23.504	21.6022	21.5373	19.856	19.3707	19.766	14	14	14	13	13	13	13	13	14	8	8	7	10	9	10	6	5	6	18	15	15	60
729	LL071_700	x	x	25.4449	24.4054	26.132	25.5591	24.7893	26.2935	25.7173	25.0631	25.5544	24.8049	24.5574	23.8539	26.0954	26.1362	26.1644	25.577	25.5338	25.5665	24.8422	24.8838	24.6419	26.4381	26.4505	25.9918	10	9	9	13	13	12	17	16	16	15	15	15	10	10	10	17	16	17	18	18	18	60.4
731	LL071_718	x	x	25.5953	25.3084	25.875	23.0224	24.8052	25.5985	25.8532	25.3538	25.5789	25.1597	24.94	25.8256	25.837	26.0096	25.7783	22.5401	22.7842	23.7429	25.5216	24.2262	24.6678	25.5047	25.5662	25.7244	5	5	5	5	5	5	6	6	6	4	4	4	4	4	5	7	7	7	7	7	7	57.1
319	173_102_1933;sORF_6900|1280.29665.peg.1972	x	x	25.8468	22.6954	22.4482	21.7905	22.4116	22.1679	25.8564	25.8285	25.8556	22.7707	22.5833	22.7321	22.496	22.4973	22.3513	22.0655	21.5097	21.7963	22.9841	22.4057	21.8451	22.2744	22.4135	21.8158	11	11	11	8	7	8	10	10	10	9	9	10	9	9	9	10	9	10	12	12	12	20.4
905	LL58_1222	x	x	25.0901	26.7429	25.8924	27.7551	27.2374	26.7322	25.8852	24.5625	24.8225	26.612	26.718	26.8986	26.046	25.8715	25.7597	27.7562	27.7042	27.8048	27.0659	27.166	27.4802	26.8502	26.3939	26.9526	13	13	11	19	17	20	19	18	19	20	20	23	19	19	20	21	20	20	24	24	24	74.7
472	LL059_1516	x	x	26.3081	23.769	21.1952	21.5546	21.437	22.2487	25.9704	26.4497	26.5041	23.9223	23.3798	24.0049	20.9854	21.232	21.3682	21.8135	21.1117	21.7385	22.232	20.9388	21.14	22.4273	22.1684	22.1503	11	10	12	9	8	9	4	5	5	6	6	6	6	5	6	9	9	9	12	12	12	55.7
188	LL58_563;LL327_S11_525;173_102_509;171_131_501	x	x	26.2418	23.7738	23.1357	23.1284	23.5165	23.4239	26.0686	26.3336	26.3231	23.6551	23.758	23.9082	23.2196	23.0577	23.1297	23.2832	23.0342	23.068	23.5806	23.3262	23.6426	23.4862	23.4133	23.3723	24	25	22	24	23	25	23	22	24	27	26	28	28	28	29	28	26	26	35	35	35	58.3
513	LL059_2358	x	x	25.9214	24.7328	26.352	24.0613	25.7294	26.4537	26.084	25.2756	26.4045	25.211	23.899	25.0885	26.358	26.3878	26.3102	23.8066	24.0803	24.2971	26.1222	25.5813	25.4847	26.4251	26.7657	26.1702	6	7	7	7	7	7	10	10	10	7	7	7	7	7	7	7	7	7	10	10	10	66.7
306	173_102_1726	x	x	26.2977	26.7288	26.362	24.3851	26.817	27.2957	26.1455	26.4068	26.3409	26.6228	26.8156	26.7482	26.1703	26.3888	26.5268	24.2623	24.5417	24.3512	27.0185	26.8014	26.631	27.4558	27.0773	27.3541	17	18	19	25	25	27	26	28	27	20	19	20	28	26	26	27	28	28	30	30	30	74.8
457	LL059_1364;LL58_1379	x	x	26.36	28.4649	24.3107	25.5384	27.7975	25.1853	26.3425	26.3969	26.3405	27.8681	28.6706	28.8561	24.4012	24.6632	23.8678	25.7786	25.4579	25.3788	28.3468	27.3364	27.7094	24.7974	24.9229	25.8355	6	7	6	9	9	8	8	9	7	9	9	9	8	8	8	9	8	9	15	15	9	66.1
40	171_131_1330	x	x	26.0021	26.6102	28.3269	28.1307	27.3184	27.6942	26.6068	25.2825	26.1172	27.0687	26.471	26.2909	28.5505	28.344	28.086	28.1396	27.9451	28.3073	27.2896	27.3348	27.3307	27.7457	27.8835	27.4532	9	8	10	16	15	14	17	17	17	17	18	17	17	17	17	16	16	17	18	18	18	77.8
284	173_102_131	x	x	27.01	26.654	25.7632	24.202	25.9046	25.9561	26.6717	27.3001	27.0584	26.5125	26.8126	26.6369	25.5018	26.0304	25.7574	24.2733	24.034	24.2988	25.96	26.2563	25.4974	26.1414	25.7706	25.9562	26	27	27	30	29	28	32	31	31	26	27	27	26	25	26	29	28	29	35	35	35	61.6
956	LL58_2417;sORF_7705|1280.29666.peg.2261	x	x	26.326	26.6716	27.6174	26.2714	27.0329	27.9294	26.7589	25.5956	26.6234	26.8224	26.3573	26.835	27.7028	27.6033	27.546	26.3118	26.1886	26.3138	27.2554	26.8492	26.994	27.876	28.1448	27.7674	15	13	15	23	21	21	24	24	24	24	22	23	22	23	23	24	24	24	27	27	27	84.4
856	LL327_S11_503	x	x	25.6262	27.5185	26.4441	25.2807	26.7693	27.1676	26.8846	24.8206	25.1734	26.7646	28.1388	27.6521	26.5056	26.5533	26.2734	24.8186	25.1608	25.8629	27.1475	26.4295	26.7309	26.9489	27.0676	27.4862	5	6	6	9	9	9	9	9	9	9	9	9	8	8	8	8	8	7	9	9	9	71.1
785	LL327_S11_152;LL071_143	x	x	27.745	25.173	21.0197	21.1301	22.4912	21.4225	26.9318	28.4412	27.8618	25.0827	24.9169	25.5192	20.6551	21.4175	20.9866	21.4529	21.2685	20.669	23.6268	21.9618	21.8851	21.4941	20.9231	21.8501	15	19	17	16	15	15	5	6	6	5	5	4	9	9	8	7	6	7	22	22	19	69.4
949	LL58_2231	x	x	27.0621	24.3108	25.1099	19.174	20.0637	18.9344	26.964	26.998	27.2243	24.6911	24.0737	24.1676	24.8396	25.3577	25.1325	18.4221	19.5056	19.5943	22.9071	19.6671	17.617	17.3758	20.5676	18.8599	16	18	18	13	11	13	18	17	17	2	3	3	11	5	5	4	6	5	22	22	21	65.7
24	171_131_1230	x	x	26.8802	26.8245	27.1529	25.5269	27.4145	27.573	26.9692	26.8824	26.7889	26.7452	26.9181	26.8103	27.0782	27.1687	27.2118	25.4065	25.4635	25.7107	27.6466	27.5699	27.0269	27.663	27.4292	27.6269	18	18	17	20	22	22	24	25	24	20	21	21	25	24	24	29	26	29	34	34	29	75.1
590	LL071_800;LL059_874	x	x	27.0904	27.2809	26.5241	26.8601	28.723	28.2217	27.1393	27.086	27.0459	27.3384	27.129	27.3754	26.7451	26.8879	25.9393	26.5939	27.0754	26.9109	29.4334	28.9475	27.7881	28.3125	28.4737	27.8788	2	3	3	12	10	12	9	9	9	10	10	11	11	11	11	12	12	12	13	13	13	57
274	173_102_1148	x	x	27.4155	27.7655	24.5301	24.8552	26.9929	25.373	27.3082	27.5169	27.4213	27.4572	27.7767	28.0627	24.3122	24.7456	24.5326	24.9073	24.9678	24.6904	27.386	26.8424	26.7503	25.3752	25.0283	25.7156	17	21	19	27	26	27	18	18	17	18	18	19	21	21	21	19	17	19	40	40	30	59.8
836	LL327_S11_2511	x	x	27.654	26.6632	23.7965	19.1491	21.5676	17.9399	27.641	27.703	27.6179	26.3638	26.3558	27.27	23.477	24.0878	23.8246	21.5139	19.3061	16.6271	24.5393	21.2298	18.9337	18.5104	18.0937	17.2155	3	3	3	3	3	3	3	3	3	2	2	2	3	2	2	2	2	2	26	26	3	69.8
1046	sORF_204|1280.29665.peg.26;sORF_117|1280.29666.peg.28;LL071_26;LL059_28	x	x	27.7741	28.1851	24.2533	23.5914	27.322	24.7532	27.9285	27.6261	27.7676	27.7043	28.5284	28.3225	24.0855	24.4629	24.2115	23.6163	23.4823	23.6756	27.9996	26.6469	27.3195	24.9178	24.3292	25.0127	3	3	3	4	3	3	3	3	3	2	2	3	4	4	4	2	2	2	5	5	5	54.9
158	LL58_30;171_131_30;173_102_31	x	x	28.7153	28.8203	28.3232	25.9266	26.5078	25.2594	28.3498	28.8728	28.9235	29.1031	28.3372	29.0206	28.2308	28.3766	28.3622	25.7403	25.887	26.1526	27.6216	26.4026	25.4991	25.4951	25.6308	24.6523	20	26	25	28	27	26	17	16	16	25	26	26	24	24	23	20	20	20	31	31	31	50.6
490	LL059_1966;LL071_1892	x	x	28.5061	28.2944	26.8419	26.9497	28.2683	26.8241	28.6946	28.4176	28.4061	28.0753	28.1966	28.6114	26.8369	26.933	26.7558	26.9518	27.0112	26.8862	28.8996	28.5147	27.3905	26.9035	26.807	26.7619	36	40	39	40	40	39	44	44	43	41	42	43	41	41	40	40	37	39	50	50	50	74.2
532	LL059_2583;LL071_2503	x	x	30.6898	29.4399	27.104	24.3399	27.1653	27.6279	30.608	30.5076	30.9539	29.4545	29.3253	29.5399	27.0952	27.2126	27.0041	25.0119	24.109	23.8987	28.4611	27.1295	25.9052	27.7739	27.9119	27.1979	25	27	26	28	26	28	27	26	26	20	19	18	22	21	21	21	20	21	31	31	31	68.4
141	173_102_2461;171_131_2490;sORF_8662|1280.29669.peg.2624;sORF_8309|1280.29666.peg.2461	x	x	31.2017	25.9705	26.012	23.4501	27.0624	26.9011	30.758	31.7232	31.1238	25.7382	25.4535	26.7197	25.3818	26.2353	26.4189	24.8305	22.0697	NaN	27.6695	26.6256	26.892	27.4042	26.4266	26.8726	2	3	2	2	2	2	2	2	2	2	2	1	2	2	2	2	2	2	3	3	3	27.3
180	171_131_450	x	x	NaN	20.8916	21.1344	21.8279	22.1102	21.4737	NaN	NaN	21.9158	20.5295	21.2941	20.8513	21.105	21.1272	21.171	21.8098	21.8876	21.7862	22.0496	22.1376	22.1433	21.3562	21.4384	21.6264	1	1	2	3	2	3	6	6	6	7	8	7	7	7	8	5	4	5	8	8	8	49.8
776	LL327_S11_1357	x	x	NaN	25.9527	24.8784	26.0315	26.9326	NaN	NaN	NaN	23.8872	25.8745	26.0011	25.9827	25.0277	24.9235	24.684	26.0003	26.216	25.8782	26.4233	27.2159	27.1587	21.9608	NaN	NaN	1	1	1	2	1	2	2	1	1	2	2	2	1	1	1	1	0	0	28	2	2	83.8
932	LL58_1743;LL059_1715;LL071_1606	x	x	19.7987	23.8112	20.4575	23.1407	23.3419	22.2227	NaN	19.7181	19.8792	23.6601	23.8908	23.8828	20.5126	20.3899	20.4699	22.8487	23.3523	23.221	23.1689	23.2876	23.5691	21.9531	22.0609	22.6543	1	2	2	12	10	12	8	8	8	11	13	13	14	14	13	12	11	13	16	16	16	57.4
936	LL58_1849	x	x	NaN	21.0765	21.3187	21.5311	21.6913	22.0693	NaN	NaN	18.9239	21.0627	21.3442	20.8224	21.1491	21.4259	21.3811	21.3272	21.8055	21.4606	21.3545	21.6358	22.0837	22.0803	22.1981	21.9294	1	1	2	5	5	5	12	14	13	10	11	11	8	10	11	13	12	13	16	16	16	49
940	LL58_1871;LL327_S11_1760	x	x	18.9596	20.072	21.1456	17.5569	19.7861	22.5402	NaN	18.2611	19.658	20.5866	19.7122	19.9173	21.0897	20.806	21.5411	17.009	19.6097	16.052	19.0027	19.9199	20.4358	22.3853	22.661	22.5744	1	2	3	8	5	8	12	12	11	2	3	2	5	6	6	17	15	19	19	19	19	49.8
978	LL58_313	x	x	NaN	20.5217	21.296	21.8381	20.7738	20.1469	NaN	NaN	20.8998	20.8134	20.2353	20.5164	20.9397	21.7306	21.2176	21.9745	21.4044	22.1356	21.3214	20.6957	20.3042	20.002	19.962	20.4767	1	0	2	3	2	2	3	3	3	7	7	7	4	4	4	2	2	2	8	8	8	42
705	LL071_366	x		19.0798	NaN	20.8068	21.3611	20.1419	21.0557	19.4875	18.247	19.505	NaN	NaN	NaN	20.9886	20.8355	20.5964	21.5256	21.589	20.9686	19.7569	20.4382	20.2305	20.8391	21.2328	21.0951	2	2	2	1	1	1	10	9	9	13	14	12	7	8	8	14	14	13	18	18	18	35.4
162	171_131_316	x		19.7562	NaN	20.995	21.0581	20.2815	19.9042	19.5343	19.9781	NaN	NaN	NaN	NaN	21.1025	20.8152	21.0673	20.9984	21.2487	20.9271	19.8532	20.2578	20.7336	19.5333	19.8847	20.2947	2	2	0	0	0	0	7	7	6	5	5	5	4	4	6	2	3	3	8	8	8	29.6
146	sORF_43|1280.29665.peg.2556;173_102_2530;171_131_2556;sORF_16833|1280.29666.peg.2530	x		NaN	NaN	NaN	NaN	21.9883	NaN	19.6647	NaN	NaN	NaN	NaN	NaN	NaN	NaN	NaN	NaN	NaN	NaN	21.986	21.9516	22.0272	NaN	NaN	NaN	2	1	1	0	0	0	0	0	0	0	0	0	4	4	4	0	0	0	4	4	4	28.9
379	173_102_480;LL071_469;171_131_472	x		20.0992	20.0565	21.1135	20.6615	20.6933	20.128	19.9985	19.6278	20.6713	20.3609	NaN	19.7521	21.232	21.0234	21.085	21.1927	20.0346	20.7571	20.9651	21.0383	20.0764	20.1159	20.3969	19.8713	2	2	3	2	1	2	8	9	9	3	3	4	5	5	5	4	4	4	10	10	10	35.2
195	LL071_596;LL059_671;171_131_598	x		20.1642	NaN	21.3751	20.8861	NaN	21.0914	20.3525	19.5889	20.5512	NaN	NaN	NaN	21.2676	21.4705	21.3873	21.3383	20.7275	20.5924	NaN	NaN	NaN	20.4941	21.5545	21.2255	4	3	4	0	0	0	16	16	15	7	6	6	1	2	2	15	17	17	25	25	25	37.1
827	LL327_S11_240	x		20.4988	NaN	21.1493	NaN	19.7257	19.9634	20.448	NaN	20.5495	NaN	NaN	NaN	21.4455	20.9049	21.0974	NaN	NaN	NaN	19.8577	19.6894	19.6299	19.9195	20.2918	19.6789	2	1	2	1	1	1	7	6	6	0	0	0	2	2	2	4	4	6	8	8	8	38.5
270	LL58_1245;173_102_1118	x		20.8969	NaN	21.0407	21.8309	21.0076	20.9208	20.4658	21.3279	NaN	NaN	NaN	NaN	20.8952	20.9203	21.3067	21.631	21.9774	21.8845	21.0638	20.517	21.4421	20.8389	20.6739	21.2496	2	2	1	1	1	1	4	4	4	5	5	5	4	3	4	4	4	4	5	5	5	26.4
993	LL58_589;sORF_1781|1280.29670.peg.602	x		NaN	20.1436	20.9306	20.9744	20.9247	20.9096	20.7017	NaN	NaN	20.0781	20.0647	20.288	20.8378	20.7418	21.2122	20.9267	21.177	20.8193	20.5433	20.9839	21.247	20.7547	20.8477	21.1263	2	1	0	5	4	5	9	9	9	5	5	5	6	6	7	8	9	8	10	10	10	39.1
220	LL059_862;171_131_794	x		22.1962	21.3963	NaN	NaN	21.4971	19.983	20.7826	23.1392	22.6668	21.1193	21.1845	21.8851	NaN	NaN	NaN	NaN	NaN	NaN	22.147	21.106	21.2381	20.0455	20.5435	19.3598	3	4	4	3	2	3	1	1	1	0	0	0	3	3	3	2	2	2	4	4	4	15.8
307	173_102_1745;LL071_1753;LL58_1893	x		20.9047	20.4141	NaN	NaN	NaN	NaN	20.8559	21.0181	20.84	20.595	20.3206	20.3266	NaN	NaN	NaN	NaN	NaN	NaN	NaN	NaN	NaN	NaN	NaN	NaN	2	2	2	2	3	3	0	0	0	0	0	0	0	0	0	0	0	0	3	3	3	12.8
359	173_102_2523	x		20.6006	NaN	NaN	NaN	NaN	NaN	20.8915	20.4255	20.4849	NaN	NaN	NaN	NaN	NaN	NaN	NaN	NaN	NaN	NaN	NaN	NaN	NaN	NaN	NaN	2	2	2	0	0	0	0	0	0	0	0	0	0	0	0	0	0	0	12	2	2	44.5
960	LL58_2490;LL059_2456	x		21.7316	21.4933	22.0484	22.8173	21.8164	21.7865	20.9621	22.0636	22.169	21.7173	21.0727	21.6899	22.2182	21.7081	22.219	22.5422	23.2	22.7097	21.5677	21.928	21.9535	21.2278	22.2018	21.9299	2	5	4	4	3	5	13	13	11	15	15	14	11	13	14	15	15	18	21	21	21	50.9
89	171_131_194	x		20.8074	21.095	20.2202	20.193	21.2067	20.8419	21.0068	NaN	20.6079	20.5575	21.5773	21.1502	20.0929	20.243	20.3247	20.2739	19.9099	20.3951	21.3464	20.8877	21.3859	20.8053	20.4171	21.3034	3	1	3	3	4	5	4	5	5	5	5	5	11	9	11	9	8	10	12	12	12	49.6
819	LL327_S11_23;LL58_24;LL059_25	x		NaN	21.3844	20.8242	NaN	NaN	NaN	21.0186	NaN	NaN	21.1656	21.4275	21.56	21.0774	21.0605	20.3347	NaN	NaN	NaN	20.24	NaN	NaN	NaN	NaN	NaN	2	1	1	4	3	4	2	2	4	0	0	0	2	1	1	0	0	0	5	5	5	31.9
478	LL327_S11_1594;LL059_1672	x		21.3287	20.8026	NaN	NaN	NaN	NaN	21.1272	21.6049	21.2541	20.4429	20.9125	21.0523	NaN	NaN	NaN	NaN	NaN	NaN	NaN	NaN	NaN	NaN	NaN	NaN	2	2	2	2	2	2	0	0	0	0	0	0	0	0	0	0	0	0	30	30	2	44.2
354	LL071_2492;173_102_2464;LL58_2627;LL059_2577	x		21.5266	NaN	NaN	23.1876	21.2658	NaN	21.1321	21.9211	NaN	NaN	NaN	NaN	NaN	NaN	NaN	22.1454	23.7674	23.65	21.6885	21.4622	20.6467	NaN	NaN	NaN	3	3	1	1	0	1	0	0	0	6	8	8	4	4	4	0	0	0	9	9	9	21.8
339	173_102_2197	x		21.5465	21.4074	NaN	NaN	NaN	NaN	21.1687	21.724	21.7469	20.9868	21.5701	21.6652	NaN	NaN	NaN	NaN	NaN	NaN	NaN	NaN	NaN	NaN	NaN	NaN	2	2	2	2	2	2	0	0	0	0	0	0	1	1	1	0	0	0	2	2	2	28.3
897	LL58_1132;171_131_1000	x		21.9456	23.3694	18.7837	19.924	20.9371	NaN	21.1696	22.6231	22.044	23.1073	23.1314	23.8696	NaN	18.8817	18.6857	20.1026	19.5277	20.1416	21.4306	20.5006	20.8802	NaN	NaN	NaN	8	11	9	15	15	16	1	2	2	5	4	5	9	9	8	1	0	1	16	16	16	55.3
100	171_131_2069;173_102_2031	x		21.5782	22.3681	21.0183	NaN	20.3036	20.7987	21.4302	21.4734	21.8311	22.2256	22.6141	22.2645	20.4568	21.0019	21.5961	NaN	NaN	NaN	20.9147	20.1817	19.8145	20.7233	21.0269	20.646	3	3	3	11	11	11	8	10	10	0	0	0	4	3	4	7	7	8	11	11	11	56.2
346	LL58_2501;173_102_2355	x		21.3366	NaN	21.7533	21.4604	20.9975	22.1892	21.4419	20.7507	21.8173	NaN	NaN	NaN	21.7541	21.709	21.7968	21.8769	21.4636	21.0407	20.9369	20.8172	21.2384	21.9021	22.2189	22.4468	3	3	4	1	1	1	14	12	14	9	9	9	5	6	7	12	12	12	15	15	15	42
302	173_102_1603;LL58_1747	x		21.0938	NaN	NaN	NaN	NaN	NaN	21.4426	20.8363	21.0026	NaN	NaN	NaN	NaN	NaN	NaN	NaN	NaN	NaN	NaN	NaN	NaN	NaN	NaN	NaN	2	2	2	0	1	0	1	1	1	0	0	0	0	0	0	0	0	0	4	4	4	9.6
303	173_102_161;LL58_154	x		21.5536	21.1547	NaN	NaN	NaN	NaN	21.5194	21.549	21.5925	21.1662	NaN	21.1431	NaN	NaN	NaN	NaN	NaN	NaN	NaN	NaN	NaN	NaN	NaN	NaN	3	3	3	2	1	2	0	0	0	0	0	0	0	0	0	1	1	1	4	4	4	22.1
799	sORF_11041|1280.29671.peg.1821;LL327_S11_1816;sORF_11042|1280.29671.peg.1821	x		NaN	NaN	NaN	NaN	20.8112	NaN	21.698	NaN	NaN	NaN	NaN	NaN	NaN	NaN	NaN	NaN	NaN	NaN	NaN	20.7471	20.8754	NaN	NaN	NaN	2	1	1	0	0	0	0	0	0	0	0	0	1	2	2	1	1	1	2	2	2	40.7
1051	sORF_4117|1280.29665.peg.1230	x		21.2042	NaN	19.9829	NaN	19.9087	19.6896	21.7669	20.8784	20.9673	NaN	NaN	NaN	19.6225	19.8872	20.439	NaN	NaN	NaN	20.1493	20.2354	19.3415	19.5993	19.4994	19.9701	2	2	3	1	1	1	2	2	2	1	1	1	2	2	2	2	2	2	8	3	3	93.6
875	LL327_S11_747;LL059_798	x		21.6334	NaN	21.4241	NaN	NaN	NaN	21.816	NaN	21.4509	NaN	NaN	NaN	21.5536	21.1366	21.5819	NaN	NaN	NaN	NaN	NaN	NaN	NaN	NaN	NaN	2	1	2	1	1	2	6	6	6	0	0	0	0	0	0	0	0	0	21	21	6	63.4
482	LL059_1726;LL327_S11_1648	x		22.5832	25.3727	23.2262	NaN	20.878	NaN	21.8224	23.2611	22.666	24.9873	25.2356	25.8953	22.7863	23.8732	23.0192	NaN	NaN	NaN	23.0974	18.6585	NaN	NaN	NaN	NaN	6	7	7	27	26	27	17	18	18	0	0	0	13	3	1	0	0	0	36	28	28	56
84	173_102_1850;171_131_1892	x		21.9641	20.7354	NaN	NaN	NaN	NaN	21.8869	21.9724	22.033	20.1593	21.0905	20.9565	NaN	NaN	NaN	NaN	NaN	NaN	NaN	NaN	NaN	NaN	NaN	NaN	10	9	9	5	3	5	1	1	1	0	0	0	0	0	0	0	0	0	10	10	10	18.3
1006	LL58_770	x		22.0322	NaN	21.4123	21.8824	NaN	NaN	21.9069	21.7283	22.4614	NaN	NaN	NaN	21.4251	21.7009	21.111	22.5914	21.341	21.7148	NaN	NaN	NaN	NaN	NaN	NaN	3	2	2	0	0	0	5	4	5	14	14	15	0	0	0	1	1	1	19	19	19	33.7
507	LL059_2304	x		21.6917	21.7787	20.5653	NaN	21.0693	19.9262	21.9085	21.1294	22.0373	21.7458	21.7545	21.8357	20.8801	20.1777	20.6381	NaN	NaN	NaN	21.7993	20.7802	20.6285	19.5019	20.3201	19.9566	4	3	4	4	3	4	3	3	3	2	2	2	6	5	5	4	4	4	8	8	8	27.9
298	173_102_1469	x		21.9453	24.0334	19.2558	NaN	NaN	NaN	22.0317	22.5995	21.2048	23.837	24.0366	24.2266	19.3081	NaN	19.2035	NaN	NaN	NaN	21.5424	NaN	NaN	NaN	NaN	NaN	2	2	2	2	2	2	2	1	2	0	0	0	3	1	0	0	0	0	14	14	3	55.2
358	173_102_2520	x		22.0416	NaN	NaN	NaN	NaN	NaN	22.0621	22.1371	21.9257	NaN	NaN	NaN	NaN	NaN	NaN	NaN	NaN	NaN	NaN	NaN	NaN	NaN	NaN	NaN	5	4	5	0	0	0	0	0	0	0	0	0	1	1	1	0	0	0	5	5	5	30.3
669	LL327_S11_2102;LL071_2102	x		21.9776	NaN	21.9987	20.9428	21.074	21.5238	22.118	21.7578	22.0569	NaN	NaN	NaN	21.9555	22.0351	22.0055	21.0785	20.9814	20.7684	21.0087	21.0919	21.1213	21.6506	21.6529	21.268	7	3	5	1	1	0	8	6	6	4	4	3	4	4	4	4	4	3	9	9	9	38.8
918	LL58_1496	x		21.6953	21.5645	22.3277	21.7434	21.6697	21.55	22.1763	NaN	21.2143	21.3639	21.7515	21.5779	22.5216	22.3682	22.0933	21.6262	21.467	22.1371	21.9404	21.776	21.2928	21.6241	21.6347	21.3913	2	2	2	2	2	2	4	4	4	2	3	3	3	3	3	2	2	2	4	4	4	36.8
756	LL327_S11_1075;LL071_1051	x		22.1269	20.6659	NaN	NaN	NaN	NaN	22.2234	NaN	22.0303	21.2066	20.3756	20.4154	NaN	NaN	NaN	NaN	NaN	NaN	NaN	NaN	NaN	NaN	NaN	NaN	3	1	3	3	3	3	1	1	1	0	0	0	1	1	1	0	0	0	3	3	3	40.5
350	173_102_239	x		22.4434	22.425	22.2913	22.7335	22.5013	22.5151	22.2468	22.5623	22.5211	22.3712	22.3967	22.5071	22.1294	22.2525	22.4919	22.7007	22.9151	22.5846	22.2765	22.3265	22.9007	22.2592	22.2685	23.0176	8	10	9	12	9	11	14	14	15	14	15	16	14	14	16	19	16	20	22	22	22	69.5
444	LL059_1186	x		22.1261	25.2344	NaN	NaN	NaN	NaN	22.392	21.9901	21.9962	24.8768	25.2999	25.5265	NaN	NaN	NaN	NaN	NaN	NaN	23.3401	NaN	NaN	NaN	NaN	NaN	2	2	2	4	4	4	1	1	1	0	0	0	3	0	0	0	0	0	11	11	4	56.1
311	173_102_1825	x		22.5149	20.6904	19.9899	NaN	NaN	NaN	22.4082	22.4449	22.6917	20.6482	20.2306	21.1924	19.6243	20.6594	19.6858	NaN	NaN	NaN	NaN	NaN	NaN	NaN	NaN	NaN	2	2	2	1	1	1	1	2	2	0	0	0	0	0	0	0	0	0	38	35	2	61.5
151	173_102_267;171_131_265	x		22.4677	NaN	22.0784	20.8281	NaN	21.5907	22.482	22.1772	22.7438	NaN	NaN	NaN	21.825	22.3235	22.0865	20.4912	20.9931	21	NaN	NaN	NaN	21.3556	21.4493	21.9673	5	5	5	2	1	1	6	6	6	5	4	4	1	1	1	9	6	9	11	11	11	40.4
356	173_102_2475	x		22.4908	21.6739	NaN	NaN	NaN	NaN	22.4969	22.0853	22.8903	21.9779	21.3757	21.668	NaN	NaN	NaN	NaN	NaN	NaN	NaN	NaN	NaN	NaN	NaN	NaN	8	8	9	7	7	8	0	0	0	0	0	0	0	0	0	0	0	0	10	10	10	36.4
880	LL327_S11_803	x		22.2823	NaN	NaN	NaN	NaN	NaN	22.5052	22.0593	NaN	NaN	NaN	NaN	NaN	NaN	NaN	NaN	NaN	NaN	NaN	NaN	NaN	NaN	NaN	NaN	2	2	2	0	0	0	1	0	1	0	0	0	0	0	0	1	1	0	2	2	2	90.9
360	173_102_2524	x		23.1221	NaN	NaN	NaN	NaN	NaN	22.5341	23.6241	23.2081	NaN	NaN	NaN	NaN	NaN	NaN	NaN	NaN	NaN	NaN	NaN	NaN	NaN	NaN	NaN	6	6	5	0	0	0	0	0	0	0	0	0	0	0	0	0	0	0	17	17	8	29.1
417	173_102_92;sORF_245|1280.29673.peg.89	x		21.5382	NaN	NaN	NaN	20.1323	20.3161	22.5681	20.5082	NaN	NaN	NaN	NaN	NaN	NaN	NaN	NaN	NaN	NaN	19.4786	19.993	20.9254	20.568	20.7537	19.6266	2	2	1	0	0	0	0	0	0	0	0	0	2	2	2	2	2	2	2	2	2	50
123	171_131_2341;LL059_2424;sORF_8129|1280.29669.peg.2457	x		22.8296	NaN	20.9453	20.8606	22.1689	21.4444	22.5785	23.0251	22.8851	NaN	NaN	NaN	20.9346	21.1872	20.714	20.9062	20.8569	20.8185	22.4359	22.3054	21.7654	21.5719	21.1726	21.5886	7	7	7	0	0	0	7	7	7	7	7	7	10	10	10	7	8	8	12	12	12	39.8
317	173_102_1931;LL071_1968;sORF_6890|1280.29665.peg.1970	x		22.4728	21.8679	NaN	NaN	21.702	20.8775	22.8189	22.1885	22.4109	21.7732	21.8999	21.9305	NaN	NaN	NaN	NaN	NaN	NaN	22.3817	21.3882	21.3361	21.0028	20.4833	21.1466	3	3	3	4	4	4	1	1	1	1	1	1	5	5	5	4	4	3	5	5	5	39.9
805	LL327_S11_2069	x		22.6111	24.3985	23.0422	NaN	NaN	NaN	22.8245	22.5701	22.4386	24.1629	24.6098	24.4228	22.8686	23.1673	23.0906	NaN	NaN	NaN	22.8727	NaN	NaN	NaN	NaN	NaN	2	2	2	3	2	3	3	3	3	0	0	0	2	1	1	0	0	0	56	3	3	76.5
982	LL58_339	x		NaN	22.5894	NaN	NaN	22.7254	22.932	22.9039	NaN	NaN	NaN	22.7594	22.4194	NaN	NaN	NaN	NaN	NaN	NaN	22.6015	22.5947	22.9801	23.1298	23.2628	22.4032	2	1	0	0	2	2	1	2	2	0	0	0	2	2	2	3	3	3	5	5	5	42.2
718	LL071_539;sORF_1673|1280.29666.peg.548	x		21.9225	20.7109	20.5516	NaN	21.6657	21.7001	22.9116	21.7449	21.111	20.5276	21.2932	20.312	20.0692	20.4214	21.1642	NaN	NaN	NaN	21.5507	21.1021	22.3444	22.1115	21.8943	21.0944	2	3	2	3	3	2	2	3	3	0	0	0	5	4	6	6	6	6	6	6	6	82.1
178	171_131_430	x		22.1133	NaN	NaN	NaN	21.7607	20.7208	22.9485	21.2781	NaN	NaN	NaN	NaN	NaN	NaN	NaN	NaN	NaN	NaN	21.5563	21.0226	22.7031	21.0591	20.8815	20.2219	3	3	1	0	0	0	0	0	0	0	0	0	2	1	2	2	2	2	3	3	3	48.7
564	LL059_607	x		22.4432	22.269	20.6157	NaN	NaN	NaN	22.9526	21.9459	22.4312	21.8398	22.5302	22.4371	20.3119	20.9047	20.6304	NaN	NaN	NaN	NaN	NaN	NaN	NaN	NaN	NaN	1	2	2	3	2	3	3	3	3	0	0	0	0	0	0	0	0	0	33	4	4	60.1
749	LL071_946	x		22.4268	22.7605	23.3701	23.1775	22.8551	22.7029	23.01	21.682	22.5882	22.9901	22.6186	22.6729	23.3416	23.4397	23.329	23.2852	23.0951	23.1522	22.8741	22.9982	22.693	22.7431	22.7415	22.6241	4	4	5	5	4	6	10	11	11	9	11	11	7	8	7	8	6	8	15	15	13	74.6
316	173_102_1903;sORF_6630|1280.29666.peg.1903	x		23.1248	NaN	NaN	NaN	NaN	NaN	23.0244	22.9641	23.3859	NaN	NaN	NaN	NaN	NaN	NaN	NaN	NaN	NaN	NaN	NaN	NaN	NaN	NaN	NaN	6	6	6	0	0	0	0	0	0	0	0	0	0	0	0	0	0	0	6	6	6	17.6
445	LL327_S11_1094;LL059_1187	x		22.6233	23.6313	21.8991	NaN	NaN	NaN	23.0614	22.2995	22.5089	23.8802	23.4094	23.6043	22.3003	21.7248	21.6722	NaN	NaN	NaN	21.6386	NaN	NaN	NaN	NaN	NaN	3	2	3	3	3	3	4	4	3	0	0	0	2	0	1	0	0	0	16	16	4	47.4
894	LL58_1092	x		22.8315	22.6432	22.6	23.9928	22.6739	22.9712	23.0903	22.4769	22.9273	22.6773	22.45	22.8023	22.7466	22.4455	22.6078	24.0806	24.0066	23.8913	21.5815	22.9237	23.5165	22.9527	22.6715	23.2893	11	8	8	13	11	13	18	15	18	24	24	25	15	21	21	22	20	23	28	28	28	46.5
596	LL059_903	x		24.7429	24.2443	23.9934	21.104	22.3462	NaN	23.2701	26.9785	23.9802	23.5543	24.0062	25.1725	NaN	24.146	23.8408	22.5795	20.8529	19.8795	24.5209	22.0273	20.4904	NaN	NaN	NaN	2	4	4	4	3	4	1	2	2	2	2	2	2	2	2	1	1	0	87	87	4	76.6
191	171_131_522	x		22.8418	21.8036	21.2289	NaN	22.5981	22.3106	23.2814	22.528	22.7162	21.451	22.5748	21.385	20.9441	21.1873	21.5553	NaN	NaN	NaN	22.6235	22.3964	22.7743	22.5785	22.727	21.6263	4	3	3	3	3	3	2	4	4	0	0	0	4	4	5	6	6	6	6	6	6	90.4
262	173_102_1027	x		23.0625	NaN	NaN	NaN	23.3365	23.6587	23.2897	22.8353	NaN	NaN	23.5645	NaN	NaN	NaN	23.3427	NaN	NaN	NaN	23.2831	23.2115	23.5148	24.156	24.0852	22.735	2	2	1	1	2	1	1	1	1	0	0	0	1	1	1	2	1	1	2	2	2	33.3
794	LL58_1882;LL327_S11_1773	x		23.1983	NaN	22.9098	NaN	NaN	NaN	23.3181	23.0785	NaN	NaN	NaN	NaN	23.0264	22.7931	NaN	NaN	NaN	NaN	NaN	NaN	NaN	NaN	NaN	NaN	2	2	1	0	0	0	2	2	1	1	1	0	0	0	0	0	0	0	2	2	2	5.9
814	LL327_S11_2227	x		23.4308	21.5921	19.6257	NaN	20.2388	18.1236	23.3834	24.0256	22.8836	21.0565	21.4718	22.248	19.6226	19.4166	19.8378	NaN	NaN	NaN	20.334	20.1629	20.2195	17.979	18.1197	18.272	9	10	8	7	6	8	3	2	3	0	0	0	6	5	6	2	2	2	10	10	10	40.6
757	LL327_S11_1092	x		23.6638	25.851	21.072	NaN	NaN	NaN	23.5141	23.625	23.8523	25.4448	25.6733	26.4349	20.6654	21.2152	21.3354	NaN	NaN	NaN	23.5293	NaN	NaN	NaN	NaN	NaN	3	3	3	6	5	6	2	3	3	0	0	0	3	0	0	0	0	0	21	21	6	56.1
352	173_102_240	x		23.0019	23.0303	22.9008	22.4384	22.6444	22.8759	23.5371	22.4002	23.0684	23.0189	23.0203	23.0516	23.0988	22.8026	22.801	22.5817	22.2691	22.4644	22.8176	22.8873	22.2284	22.8523	22.8066	22.9687	12	11	11	15	14	15	18	19	18	16	14	13	16	17	16	20	20	17	22	22	22	65.8
591	LL059_878	x		24.0673	22.0586	NaN	NaN	NaN	NaN	23.6333	24.5609	24.0076	22.5657	21.6421	21.9679	NaN	NaN	20.6294	NaN	NaN	NaN	21.2901	NaN	NaN	NaN	NaN	NaN	3	4	4	3	3	3	1	2	2	1	1	0	2	1	0	0	0	0	7	4	4	34.9
416	173_102_917	x		23.7197	23.7592	24.0256	NaN	NaN	NaN	23.6414	23.5587	23.959	23.5595	24.1069	23.6111	23.8878	23.9963	24.1926	NaN	NaN	NaN	NaN	NaN	NaN	NaN	NaN	NaN	1	2	2	1	1	1	2	2	2	0	0	0	1	0	0	0	0	0	18	2	2	68.1
118	171_131_2307	x		22.7598	23.912	21.5918	NaN	23.5021	24.3	23.6587	22.8815	21.7393	23.0992	25.1325	23.5043	21.0546	21.2263	22.4946	NaN	NaN	NaN	22.9685	23.2214	24.3163	24.3576	24.2706	24.272	4	3	3	6	5	6	5	5	5	1	0	1	8	8	8	8	8	8	8	8	8	83.1
391	173_102_639	x		22.8333	22.7458	22.0708	NaN	23.6772	22.8862	23.6623	22.2603	22.5772	22.5572	23.2584	22.4217	21.8608	21.8016	22.55	NaN	NaN	NaN	23.6532	23.0894	24.2889	23.0304	23.0919	22.5363	2	2	3	3	3	3	4	3	4	0	0	0	4	4	4	4	4	4	4	4	4	81.5
834	LL327_S11_2499	x		23.7873	NaN	NaN	NaN	NaN	NaN	23.7569	23.6592	23.9457	NaN	NaN	NaN	NaN	NaN	NaN	NaN	NaN	NaN	NaN	NaN	NaN	NaN	NaN	NaN	2	2	2	0	0	0	0	0	0	0	0	0	0	0	0	0	0	0	2	2	2	29.8
954	LL58_2407;sORF_7756|1280.29671.peg.2289	x		23.3029	22.7125	23.8186	NaN	23.4281	24.0877	23.8247	22.8987	23.1853	23.3982	22.0574	22.682	23.6604	24.092	23.7035	NaN	NaN	22.4632	23.8019	23.1216	23.3609	24.6315	24.0117	23.62	1	2	2	3	3	3	5	6	6	1	1	2	5	5	5	7	7	6	7	7	7	71.4
881	LL327_S11_816	x		25.1229	23.8782	26.7318	NaN	NaN	NaN	24.0895	25.4709	25.8084	25.4011	23.0271	23.2064	26.7719	26.4998	26.9237	NaN	NaN	NaN	NaN	NaN	NaN	NaN	NaN	NaN	2	3	3	3	3	2	3	3	3	0	0	0	1	0	0	0	0	0	30	30	3	69.6
601	LL059_942;sORF_2816|1280.29666.peg.872	x		23.6144	23.6011	22.1984	NaN	22.6666	22.5739	24.152	23.2293	23.462	23.5039	24.1077	23.1918	22.2588	22.1379	22.1986	NaN	NaN	NaN	22.9591	22.3039	22.7368	22.4444	23.2911	21.9863	5	4	6	4	4	4	2	2	2	0	0	0	4	4	4	3	2	3	6	6	6	86.1
678	LL071_2253	x		24.1646	23.8317	NaN	23.1471	24.6743	25.5474	24.1771	24.0273	24.2894	23.5506	24.0953	23.8492	NaN	NaN	NaN	23.1883	23.22	23.0331	24.9171	24.5925	24.5133	25.6894	25.3469	25.6058	2	3	2	2	3	3	0	0	0	2	2	2	3	3	3	4	4	4	26	26	4	63.9
313	173_102_1859;LL58_2015	x		24.8511	25.3605	19.2863	18.4859	22.0202	NaN	24.291	25.3479	24.9143	25.1082	25.336	25.6373	18.0199	20.2812	19.5578	17.0585	19.2992	19.1	23.5279	21.6835	20.8491	NaN	NaN	NaN	10	9	10	21	21	22	3	4	4	2	4	5	13	11	9	0	0	0	22	22	22	48.5
911	LL58_1308;sORF_3905|1280.29673.peg.1221	x		24.1369	24.5798	24.4861	24.0638	24.4472	24.4028	24.3376	23.8502	24.2229	24.3937	24.6603	24.6855	24.2672	24.6082	24.5828	24.0721	24.134	23.9852	24.7314	24.0786	24.5317	24.4065	24.225	24.577	12	14	15	15	15	15	17	17	17	15	15	15	15	15	15	15	15	15	17	17	17	69.4
443	LL059_1184	x		23.7195	22.3605	22.3142	NaN	23.8726	22.9125	24.4337	23.2298	23.495	21.9058	23.5692	21.6067	22.1047	22.036	22.8019	NaN	NaN	NaN	23.5572	24.0255	24.0351	23.0119	23.7127	22.0129	4	5	5	4	4	3	4	4	4	1	1	0	4	5	5	5	5	5	5	5	5	78.8
983	sORF_15679|1280.29665.peg.368;LL58_367;sORF_15931|1280.29670.peg.375	x		24.2634	24.14	24.3609	NaN	24.4523	25.0749	24.471	23.8107	24.5084	24.1564	23.3788	24.8848	24.5609	24.4093	24.1126	NaN	NaN	NaN	25.3141	23.6364	24.4062	25.0647	25.3474	24.8126	2	2	2	3	3	3	4	4	4	1	1	1	3	3	2	4	4	4	6	6	6	80.4
1021	LL58_919;sORF_14371|1280.29670.peg.855	x		24.413	NaN	21.473	NaN	NaN	22.6597	24.7618	24.0026	24.4746	NaN	NaN	NaN	21.3426	21.4618	21.6145	NaN	NaN	NaN	NaN	NaN	NaN	22.8958	23.1841	21.8991	4	4	4	1	0	1	2	2	2	0	0	0	0	0	1	3	3	3	4	4	4	90.9
860	LL327_S11_572	x		24.401	23.2671	22.0756	NaN	23.3158	23.343	24.8033	23.9799	24.4199	23.0215	24.1308	22.6491	21.7205	21.9979	22.5085	NaN	NaN	NaN	23.3499	23.3467	23.2508	23.5868	23.7539	22.6883	5	4	4	5	5	5	5	5	5	1	0	0	5	5	5	5	5	5	5	5	5	80.3
883	LL327_S11_847	x		25.4982	24.4116	24.1321	NaN	NaN	NaN	24.8298	25.6744	25.9904	24.8925	23.9128	24.4294	24.0235	24.1033	24.2694	NaN	NaN	NaN	21.971	NaN	NaN	NaN	NaN	NaN	2	2	2	2	2	2	2	2	2	0	1	1	2	0	0	1	1	1	33	33	2	57.3
593	LL059_887;sORF_14293|1280.29670.peg.887	x		24.5376	23.7894	22.5773	NaN	24.331	24.6017	24.9126	24.6224	24.0777	23.4671	25.2347	22.6663	22.0194	22.2111	23.5013	NaN	NaN	NaN	23.6046	24.5221	24.8662	25.0739	24.9252	23.8061	9	9	9	8	7	8	7	7	8	0	0	0	10	10	10	11	11	10	11	11	11	76.9
657	LL071_1833;sORF_11109|1280.29665.peg.1835	x		24.3001	23.3518	23.7533	NaN	25.2443	24.476	24.9593	24.2773	23.6637	23.154	24.7391	22.1622	23.4149	23.6373	24.2076	NaN	NaN	NaN	24.9802	25.378	25.3746	24.7311	24.7122	23.9845	3	3	3	2	2	2	4	4	4	0	0	0	3	3	3	4	3	3	4	4	4	80.3
576	LL059_795	x		24.4207	25.3319	24.0906	NaN	25.9214	26.2008	25.0923	24.9603	23.2094	24.8893	26.8573	24.2491	23.6458	23.834	24.792	NaN	NaN	NaN	25.1017	26.1295	26.5329	26.277	26.5882	25.7372	6	6	2	5	7	6	6	6	6	1	1	1	6	6	6	7	7	7	7	7	7	58.4
870	LL327_S11_703;sORF_14459|1280.29671.peg.682	x		24.669	23.1302	23.8096	NaN	23.3172	24.3839	25.6215	24.0691	24.3163	23.6352	23.4074	22.348	23.48	24.0008	23.9481	NaN	NaN	NaN	23.8683	23.0348	23.0484	24.4288	24.6685	24.0543	1	2	2	3	1	3	2	2	2	1	1	1	1	2	2	3	2	2	4	4	4	57.3
415	173_102_910	x		26.2328	23.6845	NaN	NaN	NaN	NaN	25.7935	26.8098	26.0952	23.7615	22.9111	24.3811	NaN	NaN	NaN	NaN	NaN	NaN	NaN	NaN	NaN	NaN	NaN	NaN	3	3	3	2	2	2	0	0	0	0	0	0	1	0	0	0	0	0	77	77	3	74
330	LL059_2188;173_102_2079	x		26.34	25.6337	24.8783	NaN	22.0799	NaN	26.1203	26.4167	26.4829	25.6553	25.6419	25.6038	24.71	25.0062	24.9185	NaN	NaN	NaN	23.6293	21.3218	21.2885	NaN	NaN	NaN	11	12	12	14	14	14	14	14	14	1	1	1	13	7	7	0	0	0	18	17	15	57.1
364	173_102_27;sORF_17192|1280.29670.peg.27	x		26.3503	28.7312	NaN	18.3734	23.1505	NaN	26.1821	26.6127	26.2561	28.4228	28.887	28.884	NaN	NaN	NaN	21.1774	17.2681	16.6745	27.4505	21.6746	20.3264	15.5945	NaN	NaN	9	9	9	12	12	12	0	1	0	4	3	1	10	8	9	2	1	1	12	12	12	60.4
332	173_102_2081	x		26.264	27.3034	27.1387	20.8885	21.1421	NaN	26.2156	25.8683	26.7081	27.735	26.4419	27.7332	27.5387	27.1288	26.7487	21.1607	20.0154	21.4894	24.6649	17.6194	NaN	NaN	NaN	NaN	4	4	4	6	6	6	7	7	7	2	2	4	3	1	0	1	0	0	54	54	7	75.9
238	171_131_877;sORF_13928|1280.29671.peg.874;sORF_14226|1280.29669.peg.1009	x		25.9557	25.2846	24.1146	NaN	25.1553	24.3417	26.326	25.7976	25.7435	25.0107	25.9702	24.8729	23.9182	24.0722	24.3535	NaN	NaN	NaN	25.426	24.7694	25.2706	24.4461	24.5363	24.0428	4	4	4	4	4	4	4	4	4	2	1	1	4	4	4	4	4	4	5	5	4	88.6
300	173_102_1533	x		26.4458	24.4014	24.8954	NaN	20.5551	NaN	26.3788	26.5086	26.45	24.5626	24.6281	24.0136	25.1729	24.8142	24.6992	NaN	NaN	NaN	21.9338	19.4257	20.3059	NaN	NaN	NaN	5	5	6	5	5	5	6	6	6	0	0	0	5	4	4	0	0	0	18	18	7	60.1
390	173_102_62	x		26.5908	24.5463	22.4199	NaN	NaN	NaN	26.4085	26.6075	26.7565	24.383	24.7078	24.5482	22.3653	22.4655	22.429	20.4219	NaN	NaN	NaN	NaN	NaN	NaN	NaN	NaN	5	5	5	3	3	2	3	3	3	2	0	0	1	0	0	0	0	0	29	29	5	70.4
957	LL58_2432	x		26.0289	25.7768	26.7918	26.418	26.0315	26.5967	26.5064	25.2285	26.3518	25.787	26.1986	25.3448	26.8318	26.7445	26.7991	26.7872	26.2829	26.184	26.4042	26.0577	25.6327	26.5835	26.7354	26.4713	5	5	5	5	4	5	5	7	5	5	5	5	6	6	6	6	6	6	7	7	7	50.8
633	LL071_142;LL327_S11_151	x		27.9855	24.2116	20.9795	NaN	20.435	NaN	27.3103	28.4262	28.2202	24.2509	24.0601	24.3238	20.8846	21.3101	20.7438	NaN	NaN	NaN	21.9459	18.9242	NaN	NaN	NaN	NaN	19	22	21	13	11	14	6	7	7	1	1	1	7	3	1	0	0	1	24	24	24	74.9
787	LL327_S11_1561	x		29.6197	27.6041	27.035	21.1589	NaN	NaN	29.8426	29.3248	29.6918	27.8247	26.9032	28.0844	27.0006	27.2755	26.8289	21.7394	20.6282	21.1092	24.7644	NaN	NaN	NaN	NaN	NaN	5	5	5	7	7	7	7	7	7	2	2	3	3	1	1	0	0	0	63	9	7	76.1
1	171_131_1031;sORF_13786|1280.29669.peg.1163;173_102_1033	x		NaN	NaN	20.9767	21.2847	20.357	19.5091	NaN	NaN	NaN	NaN	NaN	NaN	20.8873	20.8805	21.1624	20.3731	21.5019	21.9792	19.6745	20.1969	21.1997	19.2925	20.1332	19.1016	0	0	0	0	0	0	2	2	2	4	4	4	2	2	3	2	2	2	4	4	4	49.3
3	LL071_1044;171_131_1048	x		NaN	NaN	NaN	21.8657	NaN	21.3062	NaN	NaN	NaN	NaN	NaN	NaN	NaN	NaN	NaN	21.4731	21.6993	22.4247	NaN	NaN	NaN	21.1055	21.5068	NaN	0	0	0	0	0	0	0	0	0	2	2	2	1	1	1	1	1	1	21	21	2	69.2
4	LL58_104;171_131_105	x		NaN	NaN	20.0632	20.3741	NaN	NaN	NaN	NaN	NaN	NaN	NaN	NaN	20.067	19.9536	20.169	20.5161	20.3066	20.2996	NaN	NaN	NaN	NaN	NaN	NaN	0	0	0	0	0	0	3	3	4	4	3	3	1	1	1	1	1	1	5	5	5	32.8
5	LL071_1046;171_131_1050;LL059_1163;173_102_1052	x		NaN	NaN	NaN	21.3712	NaN	NaN	NaN	NaN	NaN	NaN	NaN	NaN	NaN	NaN	NaN	21.5757	21.4238	21.1141	NaN	NaN	NaN	NaN	NaN	NaN	1	1	1	0	0	0	1	1	1	10	10	11	0	0	0	1	1	0	11	11	11	46
6	171_131_1068	x		NaN	21.0469	NaN	NaN	21.1593	NaN	NaN	NaN	NaN	20.6141	21.3079	21.2187	NaN	NaN	NaN	NaN	NaN	NaN	21.6577	21.1843	20.6357	NaN	NaN	NaN	1	0	1	2	2	2	0	0	0	1	1	1	3	2	2	1	1	1	3	3	3	25.4
7	171_131_1073	x		NaN	NaN	NaN	NaN	23.8703	20.0449	NaN	NaN	NaN	NaN	NaN	NaN	NaN	NaN	NaN	NaN	NaN	NaN	24.524	23.4775	23.6094	19.513	19.2602	21.3614	0	0	0	0	0	0	0	0	0	0	0	0	3	3	4	2	2	2	11	4	4	57.8
8	LL58_1215;173_102_1087;171_131_1083	x		NaN	NaN	NaN	NaN	NaN	22.7106	NaN	NaN	NaN	NaN	NaN	NaN	NaN	NaN	NaN	NaN	NaN	NaN	NaN	NaN	NaN	22.9155	22.3404	22.876	0	0	0	1	1	1	1	2	1	1	1	1	1	1	1	3	2	2	3	3	3	15
10	171_131_1093;173_102_1097	x		NaN	NaN	20.5067	NaN	NaN	NaN	NaN	NaN	NaN	NaN	NaN	NaN	20.6994	20.1766	20.6441	NaN	NaN	NaN	NaN	NaN	NaN	NaN	NaN	NaN	1	0	0	1	1	1	2	2	2	1	1	1	1	1	2	3	1	1	4	4	4	13.3
12	171_131_1104;LL327_S11_1150	x		NaN	NaN	19.8447	20.7132	NaN	19.9705	NaN	NaN	NaN	NaN	NaN	NaN	19.809	19.8421	19.8829	21.0096	20.7825	20.3474	NaN	NaN	NaN	19.459	20.2912	20.1612	0	0	0	1	1	1	4	4	3	11	10	11	1	1	2	5	7	6	16	16	16	31.5
13	173_102_1129;171_131_1124	x		NaN	NaN	19.9717	NaN	20.2698	19.8114	NaN	NaN	NaN	NaN	NaN	NaN	19.9758	19.954	19.9854	NaN	NaN	NaN	19.8807	20.5323	20.3964	19.8759	19.8068	19.7514	0	0	0	1	1	1	3	3	3	3	3	3	5	6	6	4	4	4	9	9	9	27.4
14	171_131_1134;sORF_3659|1280.29671.peg.1130;sORF_3757|1280.29673.peg.1180	x		NaN	NaN	20.7192	20.5676	20.502	20.4459	NaN	NaN	NaN	NaN	NaN	NaN	20.5156	20.6608	20.9811	20.4283	20.4254	20.8492	20.1559	20.4274	20.9227	20.6667	20.5416	20.1293	0	0	0	0	0	0	3	3	3	2	2	3	1	1	1	3	2	3	3	3	3	20.5
16	LL059_1255;171_131_1138	x		NaN	NaN	20.9074	21.9916	NaN	20.7974	NaN	NaN	NaN	NaN	NaN	NaN	21.0915	20.753	20.8778	21.6501	22.5081	21.8166	NaN	NaN	NaN	20.7478	20.3827	21.2618	0	0	0	1	0	0	3	4	4	4	6	6	1	1	1	3	4	3	8	8	8	31.8
17	171_131_1140	x		NaN	NaN	NaN	NaN	NaN	19.7335	NaN	NaN	NaN	NaN	NaN	NaN	NaN	NaN	NaN	NaN	NaN	NaN	NaN	NaN	NaN	20.0358	19.6914	19.4733	0	0	0	0	0	0	0	0	0	0	0	0	0	0	0	2	2	2	6	6	2	34.8
21	171_131_1218;LL059_1335	x		NaN	NaN	19.8285	NaN	NaN	19.5776	NaN	NaN	NaN	NaN	NaN	NaN	20.0933	19.6319	19.7603	NaN	NaN	NaN	NaN	NaN	NaN	19.4498	20.1421	19.1409	0	0	0	0	0	0	5	6	5	0	0	0	1	1	1	4	4	4	7	7	7	15.5
22	LL059_1341;171_131_1224	x		NaN	NaN	20.0447	NaN	NaN	NaN	NaN	NaN	NaN	NaN	NaN	NaN	20.253	19.8088	20.0723	NaN	NaN	NaN	NaN	NaN	NaN	NaN	NaN	NaN	0	0	0	0	0	0	3	3	2	0	0	0	0	0	0	1	1	1	3	3	3	14
25	171_131_1243	x		NaN	NaN	18.1333	18.6872	19.1938	NaN	NaN	NaN	NaN	NaN	NaN	NaN	17.902	NaN	18.3646	18.7469	18.6002	18.7144	19.4066	18.981	NaN	NaN	NaN	NaN	0	0	0	0	0	0	2	1	2	2	2	2	2	2	1	0	0	0	14	14	2	62.9
26	171_131_1247	x		NaN	22.7685	22.7503	22.9263	22.2631	22.6708	NaN	NaN	22.5623	22.4095	23.2271	22.6689	22.7116	22.6504	22.8888	23.2483	22.7918	22.7388	22.1022	22.3422	22.345	22.5578	22.681	22.7736	1	1	2	4	3	4	9	10	9	8	8	7	5	6	7	7	6	8	10	10	10	45.1
27	173_102_1263;171_131_1258;sORF_12979|1280.29665.peg.1258;sORF_12711|1280.29666.peg.1263	x		NaN	NaN	19.7364	NaN	NaN	NaN	NaN	NaN	NaN	NaN	NaN	NaN	20.1304	19.4978	19.5809	NaN	NaN	NaN	NaN	NaN	NaN	NaN	NaN	NaN	0	0	0	0	0	0	2	2	2	0	0	0	0	1	1	1	1	1	3	3	3	17.1
28	171_131_1260;LL58_1393;LL327_S11_1306	x		NaN	NaN	NaN	21.4617	20.9638	19.935	NaN	NaN	NaN	NaN	NaN	NaN	NaN	NaN	NaN	21.232	21.4982	21.6548	20.8805	20.6925	21.3184	19.9859	19.4063	20.4128	0	0	0	0	0	0	0	0	0	7	7	7	8	8	8	4	3	4	10	10	10	50.6
29	LL58_1408;LL071_1271;171_131_1275;LL327_S11_1312;173_102_1271;LL059_1384	x		NaN	NaN	19.1462	20.792	20.3364	19.7936	NaN	NaN	NaN	NaN	NaN	NaN	19.4983	18.7653	19.1749	20.356	21.1075	20.9126	NaN	20.6093	20.0634	19.55	19.8153	20.0156	0	0	0	1	1	1	3	2	2	6	7	7	0	3	2	3	3	3	7	7	7	21.8
31	LL327_S11_1318;171_131_1281	x		NaN	24.095	21.4075	23.1194	23.4866	21.5917	NaN	NaN	NaN	23.7133	24.4396	24.1322	21.0156	21.5001	21.7069	22.7718	23.2361	23.3504	23.9055	23.3346	23.2198	21.7923	20.811	22.1717	0	0	0	13	14	14	5	6	6	11	13	10	13	13	13	10	7	10	17	17	17	66.5
32	LL327_S11_1338;LL071_1297;171_131_1301;sORF_4327|1280.29665.peg.1301;sORF_4274|1280.29673.peg.1338;sORF_4225|1280.29666.peg.1297;173_102_1297	x		NaN	NaN	NaN	20.5154	20.5907	NaN	NaN	NaN	NaN	NaN	NaN	NaN	NaN	NaN	NaN	20.2564	19.9845	21.3052	20.5149	20.1562	21.1011	NaN	NaN	NaN	0	0	0	0	0	0	0	0	0	2	2	2	2	2	2	1	0	1	2	2	2	21.3
33	171_131_1302	x		NaN	NaN	NaN	21.9627	21.6236	21.9839	NaN	NaN	NaN	NaN	NaN	NaN	NaN	NaN	NaN	21.3259	22.0876	22.4747	21.2153	21.6914	21.9641	21.9203	22.2019	21.8295	0	0	0	0	0	0	0	0	0	2	3	2	2	2	2	2	2	2	20	3	3	63
34	171_131_1308	x		NaN	NaN	22.5273	22.5447	22.5476	22.6962	NaN	NaN	NaN	NaN	NaN	NaN	22.483	22.347	22.7518	22.2193	22.5849	22.8298	21.9432	22.416	23.2836	22.7018	22.646	22.7408	0	0	0	1	1	1	6	5	5	5	5	7	4	6	6	3	3	3	9	9	9	73.4
36	171_131_1315	x		NaN	NaN	20.115	NaN	NaN	NaN	NaN	NaN	NaN	NaN	NaN	NaN	20.2684	19.8962	20.1805	NaN	NaN	NaN	NaN	NaN	NaN	NaN	NaN	NaN	0	0	0	0	0	0	2	2	2	0	0	0	0	0	0	2	2	2	5	5	3	24.9
37	171_131_1318	x		NaN	18.9529	20.8627	20.3305	20.6503	19.4109	NaN	NaN	NaN	19.1035	18.146	19.6092	20.4831	21.1584	20.9465	19.7307	20.6911	20.5698	20.5669	20.3212	21.0627	19.2978	18.7939	20.1411	0	0	0	2	2	3	12	12	11	8	9	7	9	11	11	7	8	8	13	13	13	37.5
38	171_131_1319;sORF_4590|1280.29669.peg.1452	x		NaN	NaN	20.06	20.6653	19.5922	20.422	NaN	NaN	NaN	NaN	NaN	NaN	19.9217	20.0953	20.1631	20.864	20.4793	20.6526	19.5019	19.3077	19.9669	20.5793	19.8888	20.7977	0	0	0	0	0	0	2	2	2	3	3	3	2	2	3	4	4	4	4	4	4	12.3
39	LL059_1440;171_131_1329	x		NaN	22.6355	22.9495	22.2243	23.2651	23.3681	NaN	NaN	NaN	22.6873	22.6825	22.5367	23.0406	22.7815	23.0265	22.8369	21.8516	21.9843	23.2281	23.3166	23.2508	23.4639	23.6917	22.9489	0	0	0	6	7	6	9	10	10	8	7	8	11	10	11	10	11	11	11	11	11	82.5
42	171_131_1342	x		NaN	NaN	20.9413	NaN	NaN	20.5026	NaN	NaN	NaN	NaN	NaN	NaN	21.3272	20.6951	20.8018	NaN	NaN	NaN	NaN	NaN	NaN	NaN	21.0074	19.9978	0	0	0	0	0	0	3	3	3	0	0	0	0	1	0	1	2	2	3	3	3	15.1
43	171_131_1348;sORF_4389|1280.29671.peg.1343	x		NaN	NaN	21.6409	NaN	18.803	18.9596	NaN	NaN	NaN	NaN	NaN	NaN	21.9913	21.3707	21.5608	NaN	NaN	NaN	19.9623	18.7114	17.7354	18.939	19.8203	18.1195	0	0	0	2	1	1	3	3	3	1	1	2	2	2	1	1	1	1	4	4	4	13.9
44	sORF_16796|1280.29670.peg.139;sORF_16549|1280.29665.peg.136;LL059_139;173_102_137;171_131_136	x		NaN	NaN	NaN	NaN	NaN	19.6778	NaN	NaN	NaN	NaN	NaN	NaN	NaN	NaN	NaN	NaN	NaN	NaN	NaN	NaN	NaN	20.0203	19.6784	19.3347	0	0	0	1	1	1	1	1	1	0	0	0	0	1	1	2	2	2	2	2	2	30.2
46	171_131_1363;sORF_12629|1280.29665.peg.1363	x		NaN	NaN	19.5995	NaN	NaN	NaN	NaN	NaN	NaN	NaN	NaN	NaN	19.6112	19.622	19.5651	NaN	NaN	NaN	NaN	NaN	NaN	NaN	NaN	NaN	0	0	0	0	0	0	2	2	2	0	0	0	1	1	1	1	1	1	2	2	2	21.5
49	LL327_S11_1442;LL059_1517;171_131_1406	x		NaN	NaN	22.4468	NaN	23.946	24.1379	NaN	NaN	NaN	NaN	NaN	NaN	22.1645	22.5516	22.6242	NaN	NaN	NaN	24.1272	23.9374	23.7732	24.1974	24.0651	24.1513	0	0	0	1	1	1	2	2	2	1	1	1	3	4	4	6	5	5	6	6	6	27.5
50	LL327_S11_1445;171_131_1409	x		NaN	NaN	NaN	21.4609	19.9003	20.7274	NaN	NaN	NaN	NaN	NaN	NaN	NaN	NaN	NaN	21.262	21.8825	21.2382	19.3221	20.0167	20.3622	20.7192	20.4622	21.0007	0	0	1	0	0	0	0	0	0	6	6	5	3	4	5	8	8	8	12	12	12	52.6
52	LL58_1565;171_131_1433	x		NaN	NaN	NaN	21.9159	NaN	NaN	NaN	NaN	NaN	NaN	NaN	NaN	NaN	NaN	NaN	22.0659	21.8647	21.8171	NaN	NaN	NaN	NaN	NaN	NaN	0	0	0	0	0	0	0	0	0	3	3	3	0	0	1	0	0	0	12	12	3	29.3
54	171_131_1438	x		NaN	NaN	NaN	21.0183	22.3354	20.8824	NaN	NaN	NaN	NaN	NaN	NaN	NaN	NaN	NaN	20.9989	21.0396	21.0165	22.7805	21.9704	22.2553	21.0751	20.8609	20.7111	0	0	0	0	0	0	0	0	0	5	5	5	11	10	11	6	6	5	13	12	12	53
55	171_131_1439;LL059_1554;sORF_12270|1280.29671.peg.1434	x		NaN	20.0026	NaN	21.0789	24.2754	23.7706	NaN	NaN	NaN	19.5994	NaN	20.4057	NaN	NaN	NaN	21.2913	20.8002	21.1453	24.5168	23.9715	24.3378	23.5246	23.8204	23.967	1	1	1	2	1	2	1	1	1	3	2	2	3	3	3	3	2	2	6	5	5	22.2
56	171_131_1440	x		NaN	NaN	NaN	NaN	21.0095	NaN	NaN	NaN	NaN	NaN	NaN	NaN	NaN	NaN	NaN	NaN	NaN	19.9594	22.0684	21.1908	19.7693	NaN	NaN	NaN	0	0	0	0	0	0	0	0	0	1	1	2	6	6	3	0	0	0	11	11	6	46.3
57	171_131_1453	x		NaN	NaN	NaN	21.7131	19.4217	21.1579	NaN	NaN	NaN	NaN	NaN	NaN	NaN	NaN	NaN	22.0466	21.8995	21.1931	18.8829	19.5945	19.7876	21.1834	21.1472	21.143	0	0	0	0	0	0	0	0	0	20	19	19	4	4	6	15	14	14	22	22	22	48
60	171_131_1480;LL071_1475;sORF_12156|1280.29671.peg.1475	x		NaN	NaN	NaN	21.9197	25.0658	22.7682	NaN	NaN	NaN	NaN	NaN	NaN	NaN	NaN	NaN	21.7648	21.3591	22.6352	25.3107	24.7797	25.107	22.8202	22.6709	22.8135	0	0	0	0	0	0	0	0	0	2	2	2	2	2	2	2	2	2	13	2	2	48.3
61	171_131_1483	x		20.4619	NaN	22.4668	21.57	21.111	22.1977	NaN	20.8945	20.0293	21.2206	NaN	NaN	22.2721	22.4656	22.6626	21.5768	20.8697	22.2633	NaN	20.4627	21.7592	22.2386	22.5129	21.8418	1	2	2	2	0	1	4	4	5	3	4	4	1	2	3	5	3	5	5	5	5	33.8
62	LL059_1601;171_131_1496	x		NaN	22.2163	22.4065	22.6657	22.4856	21.8577	NaN	NaN	NaN	22.0695	22.1888	22.3905	22.2275	22.6018	22.3902	22.7499	22.647	22.6	22.6405	22.2109	22.6054	22.1494	21.4746	21.9491	0	0	0	6	3	6	7	7	7	7	8	8	7	7	7	8	7	8	9	9	9	41.7
64	171_131_1583;LL327_S11_1611	x		NaN	NaN	NaN	NaN	NaN	20.0939	NaN	NaN	NaN	NaN	NaN	NaN	NaN	NaN	NaN	NaN	NaN	NaN	NaN	NaN	NaN	19.8318	19.6962	20.7536	0	0	0	0	0	0	0	0	0	0	0	0	0	0	0	2	2	2	2	2	2	7.9
65	171_131_1611;LL327_S11_1638	x		NaN	NaN	NaN	19.181	NaN	18.6745	NaN	NaN	NaN	NaN	NaN	NaN	NaN	NaN	NaN	NaN	19.2741	19.0878	NaN	NaN	18.9287	18.3607	18.7339	18.929	0	0	0	0	0	0	1	0	0	2	3	3	1	0	2	3	2	3	3	3	3	10.5
66	173_102_1604;171_131_1615	x		NaN	NaN	20.3786	NaN	NaN	19.5062	NaN	NaN	NaN	NaN	NaN	NaN	20.6146	20.3192	20.202	NaN	NaN	NaN	NaN	NaN	NaN	18.8994	20.113	NaN	0	0	0	0	0	0	4	4	4	0	0	0	0	0	0	2	2	1	4	4	4	11.2
67	171_131_1621;LL58_1754	x		NaN	21.7973	20.9582	27.5587	28.6398	24.5877	NaN	NaN	NaN	NaN	22.7191	20.8755	22.3181	19.5982	NaN	27.6403	27.5413	27.4944	28.7621	28.7591	28.3983	24.9617	24.425	24.3765	0	0	0	0	8	8	10	8	1	30	30	34	33	33	34	21	18	19	46	46	38	65.2
71	LL58_1862;171_131_1725	x		NaN	20.523	19.6977	19.8946	20.4795	20.1515	NaN	NaN	NaN	20.3769	20.6141	20.5782	19.6967	19.7133	19.683	19.6534	20.0401	19.9904	20.3422	20.5626	20.5337	20.1164	20.5355	19.8025	0	0	0	3	3	5	4	4	4	3	3	3	3	2	4	3	3	3	6	6	6	43.4
72	173_102_1718;171_131_1729	x		NaN	20.839	21.086	20.4763	20.5538	21.478	NaN	NaN	NaN	20.6649	21.0729	20.7792	21.132	21.0704	21.0555	20.3604	20.8614	20.2072	20.1443	21.2769	20.2403	21.2612	21.9043	21.2685	0	0	0	2	2	2	6	6	6	3	4	4	3	4	4	6	6	6	6	6	6	20
73	173_102_1731;171_131_1742	x		NaN	NaN	19.7773	NaN	NaN	18.6759	NaN	NaN	NaN	NaN	NaN	NaN	20.2676	19.531	19.5332	NaN	NaN	NaN	NaN	NaN	NaN	18.446	19.403	18.1788	1	1	2	0	0	0	3	3	3	0	0	0	0	0	0	1	2	2	3	3	3	7.9
74	171_131_1775	x		NaN	NaN	NaN	NaN	NaN	19.1189	NaN	NaN	NaN	NaN	NaN	NaN	NaN	NaN	NaN	NaN	NaN	NaN	NaN	NaN	NaN	19.1004	19.2562	19	0	0	0	0	0	0	0	0	0	0	0	0	0	0	0	2	2	2	2	2	2	5.7
76	173_102_181;171_131_181	x		NaN	NaN	NaN	20.2868	NaN	NaN	NaN	NaN	NaN	NaN	NaN	NaN	NaN	NaN	NaN	20.1743	20.3994	NaN	NaN	NaN	NaN	NaN	NaN	NaN	0	0	0	0	0	0	1	1	1	2	2	1	1	1	1	0	0	0	2	2	2	6.8
80	171_131_1845;LL58_1958;LL071_1843	x		NaN	NaN	NaN	20.4687	21.4873	20.5756	NaN	NaN	NaN	NaN	NaN	NaN	NaN	NaN	NaN	20.2848	20.5369	20.5844	21.4627	21.5723	21.4269	20.798	20.6768	20.2518	0	0	0	0	0	0	0	0	0	2	3	3	3	2	3	4	2	4	4	4	4	5.5
82	171_131_1868	x		NaN	NaN	NaN	NaN	22.2786	NaN	NaN	NaN	NaN	NaN	NaN	NaN	NaN	NaN	NaN	NaN	NaN	NaN	22.5567	22.6468	21.6322	NaN	NaN	NaN	0	0	0	0	0	0	0	0	0	0	0	0	2	2	2	0	0	0	38	3	2	58.6
83	171_131_1873	x		NaN	NaN	19.5299	20.5417	NaN	NaN	NaN	NaN	NaN	NaN	NaN	NaN	19.5554	19.5043	NaN	20.5152	20.9886	20.1212	NaN	NaN	20.0746	NaN	NaN	NaN	0	0	0	0	0	0	2	3	1	4	3	3	1	1	2	1	1	1	5	5	5	39.8
85	LL071_1906;171_131_1908;LL58_2022;LL059_1980;LL327_S11_1902;173_102_1866	x		NaN	NaN	NaN	NaN	19.9052	19.5747	NaN	NaN	NaN	NaN	NaN	NaN	NaN	NaN	NaN	NaN	NaN	NaN	19.5565	19.7971	20.362	19.9912	19.469	19.264	0	0	0	0	0	0	0	0	0	0	0	0	3	4	5	5	5	4	7	7	7	8.3
86	LL58_2043;173_102_1887;171_131_1928	x		NaN	NaN	NaN	NaN	NaN	20.2274	NaN	NaN	NaN	NaN	NaN	NaN	NaN	NaN	NaN	NaN	NaN	NaN	NaN	NaN	NaN	NaN	20.3549	20.1	0	0	0	0	0	0	1	1	1	0	0	0	0	0	0	1	2	2	2	2	2	6
87	LL327_S11_1926;LL059_2003;171_131_1931	x		NaN	NaN	20.6727	22.3599	21.3557	21.591	NaN	NaN	NaN	NaN	NaN	NaN	20.7723	20.5683	20.6774	22.3581	22.4907	22.2308	21.1409	21.4604	21.4657	21.4236	21.6159	21.7333	0	0	0	0	0	0	6	7	6	16	17	16	6	8	8	10	10	10	18	18	18	41.4
88	171_131_1934;173_102_1892	x		NaN	20.8444	20.2877	NaN	21.8247	22.6441	NaN	NaN	NaN	21.0135	20.662	20.8576	20.0216	20.5741	20.2674	21.0176	NaN	NaN	21.3328	21.9049	22.2363	23.1413	22.671	22.1199	0	0	0	3	2	3	4	4	4	2	1	1	10	10	11	15	14	13	16	16	16	67.9
90	171_131_1941	x		NaN	20.4529	NaN	NaN	20.5183	NaN	NaN	NaN	NaN	20.1326	20.5208	20.7052	NaN	NaN	NaN	NaN	NaN	NaN	21.2758	20.4812	19.7981	NaN	NaN	18.9084	0	0	0	3	3	4	1	1	1	0	1	1	5	5	2	1	1	2	6	6	6	33.8
91	171_131_1942;LL327_S11_1936	x		NaN	NaN	19.6277	NaN	19.804	19.7775	NaN	NaN	NaN	NaN	NaN	NaN	19.9428	19.4889	19.4515	NaN	NaN	NaN	19.5765	19.8527	19.9829	19.4621	20.1545	19.7158	0	0	0	0	0	0	4	4	4	2	3	3	3	5	6	4	4	4	7	7	7	39.2
92	sORF_6731|1280.29666.peg.1934;LL327_S11_1969;LL071_1971;171_131_1973	x		NaN	NaN	NaN	19.5692	NaN	NaN	NaN	NaN	NaN	NaN	NaN	NaN	NaN	NaN	NaN	19.3709	19.7379	19.5987	NaN	NaN	NaN	NaN	NaN	NaN	0	0	0	0	0	0	0	0	0	2	2	2	0	0	0	0	0	0	2	2	2	46.9
93	171_131_1995;LL327_S11_1991	x		NaN	NaN	19.685	20.878	19.4444	19.4869	NaN	NaN	NaN	NaN	NaN	NaN	19.9641	19.5795	19.5114	20.7537	20.9158	20.9646	18.8804	19.5725	19.8803	19.497	19.1006	19.863	0	0	0	0	0	1	5	4	3	8	7	9	4	5	5	3	3	4	12	12	12	39.9
94	LL327_S11_1998;LL071_1999;171_131_2002	x		NaN	NaN	21.8042	NaN	NaN	NaN	NaN	NaN	NaN	NaN	NaN	NaN	22.2039	21.6464	21.5623	NaN	NaN	NaN	NaN	NaN	NaN	NaN	NaN	NaN	0	0	0	0	0	0	8	8	8	1	1	1	1	1	1	0	0	0	9	8	8	13.2
95	sORF_7166|1280.29669.peg.2117;sORF_6873|1280.29673.peg.1999;LL327_S11_1999;171_131_2003;sORF_7167|1280.29669.peg.2117;sORF_6874|1280.29673.peg.1999	x		NaN	NaN	NaN	19.0908	NaN	NaN	NaN	NaN	NaN	NaN	NaN	NaN	NaN	NaN	NaN	18.7461	18.9055	19.6209	NaN	NaN	NaN	NaN	NaN	NaN	0	0	0	0	0	0	0	0	0	2	2	2	0	0	0	0	0	0	2	2	2	33.3
96	171_131_2041	x		NaN	NaN	NaN	18.4571	NaN	21.6	NaN	NaN	NaN	NaN	NaN	NaN	NaN	NaN	NaN	17.9978	18.182	19.1916	NaN	NaN	NaN	21.6647	21.6746	21.4606	0	0	0	0	0	0	0	1	0	2	2	2	0	0	0	6	6	6	7	7	7	10.6
97	LL327_S11_2036;171_131_2042	x		NaN	NaN	22.5732	22.6026	21.4324	22.5308	NaN	NaN	NaN	NaN	NaN	NaN	22.6553	22.6223	22.442	22.9413	22.506	22.3604	21.3434	21.4557	21.498	22.7156	22.693	22.1838	1	0	1	0	0	0	10	9	10	10	9	10	6	7	7	10	9	9	11	11	11	58.7
98	171_131_2059;LL059_2134	x		NaN	NaN	NaN	21.1949	22.1761	NaN	NaN	NaN	NaN	NaN	NaN	NaN	NaN	NaN	NaN	20.9608	21.1877	21.4363	22.5669	22.1811	21.7802	NaN	NaN	NaN	0	0	0	0	0	0	0	0	0	2	2	2	2	2	2	0	0	0	2	2	2	16.9
99	171_131_2068;173_102_2030	x		NaN	NaN	NaN	NaN	NaN	20.2989	NaN	NaN	NaN	NaN	NaN	NaN	NaN	NaN	NaN	NaN	NaN	NaN	NaN	NaN	NaN	20.3546	20.5316	20.0105	1	1	1	2	2	2	1	1	1	0	0	0	1	1	1	2	2	2	3	3	3	13.2
101	171_131_2071	x		NaN	NaN	NaN	22.5345	24.5108	24.8559	NaN	NaN	NaN	NaN	NaN	NaN	NaN	NaN	NaN	22.0068	22.9746	22.6221	24.3687	24.6676	24.4961	24.9165	25.055	24.5961	0	0	0	0	0	0	0	0	0	2	2	3	2	2	2	3	3	3	56	56	3	76.5
102	171_131_2075;LL327_S11_2073	x		NaN	20.1255	20.4828	NaN	NaN	20.6821	NaN	NaN	NaN	20.2772	19.9095	20.1898	20.2272	20.8332	20.3881	NaN	NaN	NaN	NaN	NaN	19.3631	20.8175	21.162	20.0667	0	0	0	3	2	3	2	3	2	0	0	0	1	1	2	4	4	4	4	4	4	22.9
103	171_131_2089;173_102_2051	x		NaN	NaN	NaN	20.9519	19.5396	NaN	NaN	NaN	NaN	NaN	NaN	NaN	NaN	NaN	NaN	21.5425	20.593	20.7201	18.9527	19.4392	20.2271	NaN	NaN	NaN	0	0	0	0	0	0	0	0	0	10	9	11	3	5	5	1	1	1	11	11	11	40.4
106	LL58_2246;LL071_2129;171_131_2131	x		NaN	NaN	NaN	24.0637	24.9587	24.4478	NaN	NaN	NaN	NaN	NaN	NaN	NaN	NaN	NaN	24.1264	24.1611	23.9036	25.0059	25.156	24.7142	24.6728	24.4273	24.2433	0	0	0	0	0	0	0	0	0	2	2	2	2	2	2	2	2	2	51	51	2	66
107	171_131_215	x		NaN	NaN	NaN	21.452	21.3804	21.6605	NaN	NaN	NaN	NaN	NaN	NaN	NaN	NaN	NaN	21.4092	21.526	21.4207	20.7733	21.5812	21.7865	21.6591	21.3544	21.9679	0	0	0	0	0	0	0	0	0	2	2	2	2	2	2	2	2	2	19	19	2	53.7
108	171_131_2153;sORF_7547|1280.29670.peg.2224	x		NaN	NaN	19.7248	NaN	19.9896	20.3373	NaN	NaN	NaN	NaN	NaN	NaN	19.4957	19.6668	20.0118	NaN	NaN	NaN	19.6514	19.9958	20.3218	20.341	20.5407	20.1302	1	1	1	0	0	0	2	2	2	0	0	0	2	2	2	2	2	2	2	2	2	27.3
109	171_131_2165;LL059_2236;LL327_S11_2162	x		NaN	21.0579	22.0337	21.0035	20.8969	21.1683	NaN	NaN	NaN	21.0756	21.1093	20.9888	22.033	22.1353	21.9329	21.0604	21.1712	20.7788	20.9087	20.7199	21.062	21.2051	21.2264	21.0735	0	0	0	3	3	4	8	9	8	7	8	8	8	7	8	7	8	8	12	12	12	49.7
111	171_131_2184;LL327_S11_2180;173_102_2145;sORF_9733|1280.29665.peg.2184;sORF_9853|1280.29670.peg.2255	x		NaN	NaN	20.7235	20.4413	NaN	20.2627	NaN	NaN	NaN	NaN	NaN	NaN	20.6562	20.5506	20.9636	20.9694	20.9106	19.4439	NaN	NaN	NaN	20.1009	20.2028	20.4846	0	0	0	0	0	0	2	2	2	2	2	2	1	1	1	2	2	2	2	2	2	18
112	sORF_16786|1280.29669.peg.218;173_102_222;171_131_220	x		NaN	NaN	21.2654	NaN	20.4683	20.9598	NaN	NaN	NaN	NaN	NaN	NaN	21.2146	21.5118	21.0699	NaN	NaN	NaN	20.3694	20.3614	20.6741	20.9029	21.0312	20.9452	1	1	1	1	1	1	2	2	2	1	1	1	2	2	2	2	2	2	2	2	2	50.9
122	LL327_S11_2342;LL071_2331;171_131_2333;sORF_7799|1280.29666.peg.2304	x		NaN	NaN	18.8206	NaN	NaN	NaN	NaN	NaN	NaN	NaN	NaN	NaN	NaN	19.2535	18.3878	NaN	NaN	NaN	NaN	NaN	NaN	NaN	NaN	NaN	0	0	0	0	0	0	1	2	2	2	2	2	0	0	0	0	0	0	3	3	3	10.8
125	171_131_2365;sORF_7951|1280.29671.peg.2363	x		NaN	NaN	20.984	NaN	NaN	NaN	NaN	NaN	NaN	NaN	NaN	NaN	21.1867	NaN	20.7813	NaN	NaN	NaN	NaN	NaN	NaN	NaN	NaN	NaN	0	0	0	0	0	0	3	1	3	0	0	0	0	0	0	1	1	1	3	3	3	16
127	171_131_2388	x		NaN	NaN	21.9897	NaN	NaN	21.3867	NaN	NaN	NaN	NaN	NaN	NaN	21.7968	21.8224	22.3498	NaN	NaN	NaN	NaN	NaN	NaN	21.5763	21.3194	21.2644	0	0	0	1	0	0	4	4	4	0	0	0	1	1	1	1	2	1	7	7	5	50.8
128	LL327_S11_2399;171_131_2390	x		NaN	21.7138	22.4947	21.6412	22.5714	21.7174	NaN	NaN	NaN	21.7598	21.4752	21.9064	21.8913	22.8719	22.7209	21.0294	22.113	21.781	22.6422	22.4078	22.6641	21.7053	21.5679	21.8791	1	1	1	10	9	10	20	21	21	14	16	15	14	13	14	15	15	14	24	24	24	76.7
129	LL58_2509;LL327_S11_2402;171_131_2393	x		NaN	NaN	NaN	19.8894	NaN	NaN	NaN	NaN	NaN	NaN	NaN	NaN	NaN	NaN	NaN	19.5909	19.6923	20.3851	NaN	NaN	NaN	NaN	NaN	NaN	0	0	0	0	0	0	0	0	0	5	4	5	0	0	1	2	2	2	6	6	6	16.8
130	LL059_2478;171_131_2396	x		NaN	NaN	NaN	NaN	NaN	19.237	NaN	NaN	NaN	NaN	NaN	NaN	NaN	NaN	NaN	NaN	NaN	NaN	NaN	NaN	NaN	19.1871	NaN	19.2869	0	0	0	2	1	2	1	1	1	1	1	1	1	2	2	2	1	2	4	4	4	29.6
131	171_131_2404;LL059_2486	x		NaN	NaN	21.3376	22.7458	21.8475	22.3423	NaN	NaN	NaN	NaN	NaN	NaN	21.5931	21.1833	21.2365	23.0993	22.7609	22.3773	21.2083	22.0314	22.3027	22.5324	22.3297	22.1648	0	0	0	2	0	1	9	9	9	16	15	17	8	12	13	14	13	13	19	19	19	51.6
132	171_131_2424;sORF_8125|1280.29671.peg.2422	x		NaN	NaN	20.38	NaN	NaN	NaN	NaN	NaN	NaN	NaN	NaN	NaN	20.4395	20.3579	20.3427	NaN	NaN	NaN	NaN	NaN	NaN	NaN	NaN	NaN	0	0	0	1	0	0	4	4	4	0	0	0	1	1	1	1	1	1	4	4	4	44
133	171_131_2426	x		NaN	21.3104	22.1624	22.2979	21.9001	22.162	NaN	NaN	NaN	21.4102	21.2132	21.3078	22.1638	22.041	22.2825	22.5195	22.2261	22.1482	21.6104	21.9162	22.1738	22.2435	22.0457	22.1967	1	1	1	7	6	8	13	14	14	11	11	11	14	14	14	14	14	13	16	16	16	47.7
134	171_131_2432	x		NaN	NaN	NaN	22.076	NaN	NaN	NaN	NaN	NaN	NaN	NaN	NaN	NaN	NaN	NaN	22.0791	22.2098	21.9391	NaN	NaN	NaN	NaN	NaN	NaN	0	0	0	0	0	0	1	1	0	6	7	6	0	0	0	0	0	0	7	7	7	45.4
135	171_131_2436;sORF_8360|1280.29670.peg.2518;sORF_8256|1280.29665.peg.2436	x		NaN	NaN	20.8134	NaN	NaN	NaN	NaN	NaN	NaN	NaN	NaN	NaN	20.9222	NaN	20.7046	NaN	NaN	NaN	NaN	NaN	NaN	NaN	NaN	NaN	1	1	1	1	0	1	2	2	2	1	1	1	1	1	1	0	0	0	2	2	2	7.9
136	173_102_2412;171_131_2442;sORF_8715|1280.29666.peg.2412;sORF_8867|1280.29665.peg.2442	x		NaN	NaN	19.4013	NaN	NaN	NaN	NaN	NaN	NaN	NaN	NaN	NaN	19.7136	19.2418	19.2485	NaN	NaN	NaN	NaN	NaN	NaN	NaN	NaN	NaN	0	0	0	0	0	0	2	2	2	0	0	0	0	0	0	0	0	0	2	2	2	7.8
137	171_131_2458	x		NaN	NaN	21.0535	21.1172	20.686	20.5589	NaN	NaN	NaN	NaN	NaN	NaN	21.0627	20.8425	21.2552	21.2308	21.3758	20.7451	20.5867	20.5914	20.8798	20.4539	20.6946	20.5282	0	0	0	1	0	1	9	9	9	8	8	8	5	7	7	5	6	6	13	13	13	52.3
138	171_131_2462	x		NaN	NaN	NaN	NaN	NaN	20.3502	NaN	NaN	NaN	NaN	NaN	NaN	NaN	NaN	NaN	21.1812	NaN	NaN	NaN	NaN	NaN	20.3016	20.1388	20.6102	0	0	0	0	0	0	0	0	0	2	1	1	0	0	0	2	2	2	23	23	2	45.1
139	LL327_S11_2486;171_131_2476;sORF_8573|1280.29669.peg.2592;sORF_8519|1280.29670.peg.2559	x		NaN	NaN	18.7892	NaN	NaN	NaN	NaN	NaN	NaN	NaN	NaN	NaN	18.515	18.7191	19.1335	NaN	NaN	NaN	NaN	NaN	NaN	NaN	NaN	NaN	1	1	0	0	0	0	2	2	2	0	0	0	0	0	0	1	1	1	3	3	3	10
142	LL58_249;171_131_251	x		NaN	NaN	NaN	20.6353	NaN	NaN	NaN	NaN	NaN	NaN	NaN	NaN	NaN	NaN	NaN	20.9177	20.3528	NaN	NaN	NaN	NaN	NaN	NaN	NaN	0	0	0	0	0	0	0	0	0	2	2	1	0	0	0	1	0	0	6	6	2	14.3
144	171_131_2551	x		NaN	NaN	NaN	NaN	21.4733	NaN	NaN	NaN	NaN	NaN	NaN	NaN	NaN	NaN	NaN	NaN	NaN	NaN	21.6915	21.4596	21.2688	NaN	NaN	NaN	0	0	0	0	0	0	0	0	0	0	0	0	6	4	5	0	0	0	15	6	6	26
145	171_131_2552	x		NaN	NaN	NaN	NaN	22.9317	NaN	NaN	NaN	NaN	NaN	NaN	NaN	NaN	NaN	NaN	NaN	NaN	NaN	23.1332	22.8288	22.8333	NaN	NaN	NaN	0	0	0	0	0	0	0	0	0	0	0	0	2	2	2	0	0	0	12	12	2	48.4
147	171_131_2564	x		NaN	NaN	NaN	NaN	20.4663	NaN	NaN	NaN	NaN	NaN	NaN	NaN	NaN	NaN	NaN	NaN	NaN	NaN	20.3172	20.2448	20.8369	NaN	NaN	NaN	0	0	0	0	0	0	0	0	0	0	0	0	6	4	6	0	0	0	6	6	6	27.1
149	173_102_264;171_131_262	x		NaN	NaN	19.9769	NaN	20.7077	20.4966	NaN	NaN	NaN	NaN	NaN	NaN	20.1403	20.4297	19.3608	NaN	NaN	NaN	20.3959	NaN	21.0195	20.7351	NaN	20.2581	0	0	0	0	0	0	3	3	2	1	1	1	2	1	2	2	1	2	3	3	3	18.2
152	LL58_268;171_131_270	x		NaN	NaN	NaN	21.3965	NaN	21.9676	NaN	NaN	NaN	NaN	NaN	NaN	NaN	NaN	NaN	21.2765	21.4272	21.486	NaN	NaN	NaN	21.9421	21.6135	22.3473	1	0	0	1	1	1	1	1	1	4	6	6	1	1	1	8	5	8	10	10	10	32.4
153	171_131_276;173_102_278	x		NaN	NaN	NaN	19.9269	NaN	NaN	NaN	NaN	NaN	NaN	NaN	NaN	NaN	NaN	NaN	20.1228	19.6291	20.0288	NaN	NaN	NaN	NaN	NaN	NaN	0	0	0	0	0	0	0	0	0	4	4	5	0	0	0	0	0	0	5	5	5	19
154	171_131_281;173_102_283	x		NaN	19.161	20.6612	19.8683	19.4334	20.6775	NaN	NaN	NaN	19.5409	19.3817	18.5604	20.4811	20.7606	20.7421	20.362	19.6435	19.5993	19.4337	18.9471	19.9196	20.6747	20.3883	20.9697	0	0	0	2	2	2	9	9	9	4	4	5	4	3	5	9	9	6	11	11	11	56.2
156	171_131_289	x		NaN	21.7042	19.858	NaN	20.8357	20.2272	NaN	NaN	NaN	21.5904	21.3382	22.1841	19.6607	20.093	19.8202	NaN	NaN	NaN	20.6293	20.4538	21.4241	20.0701	20.6876	19.9239	1	1	1	4	3	4	3	3	3	0	0	0	10	8	10	9	8	8	11	11	11	35.1
157	171_131_294	x		NaN	NaN	NaN	21.0141	NaN	NaN	NaN	NaN	NaN	NaN	NaN	NaN	NaN	NaN	NaN	20.7645	20.5992	21.6785	NaN	NaN	NaN	NaN	NaN	NaN	0	0	0	0	0	0	0	0	0	2	2	2	1	1	1	1	1	1	13	13	2	41.9
160	LL58_300;LL071_299;171_131_302	x		NaN	NaN	20.0732	NaN	NaN	20.129	NaN	NaN	NaN	NaN	NaN	NaN	20.0098	19.9059	20.304	NaN	NaN	NaN	NaN	NaN	NaN	20.1462	20.2351	20.0055	0	0	0	0	0	0	3	3	3	0	0	0	1	1	1	4	4	4	5	5	5	17
163	173_102_322;171_131_319	x		NaN	18.2038	21.2223	NaN	18.5839	19.8089	NaN	NaN	NaN	18.8366	NaN	17.571	21.4119	21.1943	21.0607	NaN	NaN	NaN	18.0167	18.5319	19.203	19.8493	20.5868	18.9905	0	0	0	2	0	2	8	8	8	0	0	0	2	3	4	6	6	6	9	9	9	12.3
166	171_131_332;LL327_S11_334	x		NaN	NaN	NaN	20.3892	NaN	NaN	NaN	NaN	NaN	NaN	NaN	NaN	NaN	NaN	NaN	20.0913	20.7096	20.3667	NaN	NaN	NaN	NaN	NaN	NaN	0	0	0	0	0	0	0	0	0	6	5	6	2	2	2	0	0	0	8	8	8	32.3
167	171_131_334;LL059_340	x		NaN	20.219	21.0611	20.6042	20.4845	20.5579	NaN	NaN	NaN	20.1524	20.346	20.1584	20.7961	21.1777	21.2094	20.7169	20.6424	20.4533	20.5325	20.0874	20.8334	20.548	20.5196	20.6061	1	1	1	6	5	6	10	10	10	10	10	10	11	11	11	11	10	10	11	11	11	36
168	171_131_337	x		NaN	NaN	NaN	22.5568	20.9247	21.8227	NaN	NaN	NaN	NaN	NaN	NaN	NaN	NaN	NaN	22.5107	22.6843	22.4755	20.5125	NaN	21.3369	21.5072	22.2487	21.7123	0	0	0	0	0	0	0	0	0	4	4	4	2	1	2	2	2	2	50	50	4	63.1
169	171_131_373	x		NaN	23.2938	21.9248	23.7361	24.7313	23.7421	NaN	NaN	NaN	23.1065	23.4061	23.3687	22.2165	21.8387	21.7193	23.6709	23.5289	24.0086	24.3987	24.9502	24.8452	23.6989	23.8781	23.6492	0	0	0	16	15	18	13	12	12	23	24	26	30	33	33	23	24	21	36	36	36	74.6
170	171_131_374	x		NaN	NaN	21.7537	22.671	22.0076	21.9282	NaN	NaN	NaN	NaN	NaN	NaN	21.5645	22.1049	21.5918	22.9986	22.4309	22.5836	21.8092	22.2502	21.9636	22.032	21.5659	22.1868	0	0	0	0	0	0	4	5	4	9	7	8	6	6	6	7	4	7	11	11	11	35.9
171	171_131_381	x		NaN	NaN	20.4137	NaN	20.2248	21.0749	NaN	NaN	NaN	NaN	NaN	NaN	20.4524	20.4297	20.359	NaN	NaN	NaN	19.9177	20.7149	20.0419	20.9706	21.4028	20.8513	0	0	0	1	1	1	4	4	3	0	1	1	3	3	3	7	8	7	8	8	8	40.1
174	171_131_396	x		NaN	NaN	NaN	21.0931	NaN	NaN	NaN	NaN	NaN	NaN	NaN	NaN	NaN	NaN	NaN	21.2457	20.804	21.2296	NaN	NaN	NaN	NaN	NaN	NaN	0	0	0	0	0	0	0	0	0	6	7	7	0	1	1	2	0	2	7	7	7	33.8
176	171_131_407;sORF_1251|1280.29670.peg.413	x		NaN	NaN	NaN	NaN	19.4678	NaN	NaN	NaN	NaN	NaN	NaN	NaN	NaN	NaN	NaN	NaN	NaN	NaN	19.4581	19.0194	19.926	NaN	NaN	NaN	0	0	0	1	1	1	0	0	0	0	0	1	2	2	2	0	0	0	2	2	2	47.7
181	171_131_453;LL059_460	x		NaN	NaN	NaN	21.3814	21.2179	21.0028	NaN	NaN	NaN	NaN	NaN	NaN	NaN	NaN	NaN	21.4073	21.4876	21.2492	20.8497	21.2007	21.6031	21.0124	20.8448	21.1514	0	0	0	1	1	1	1	1	1	5	5	4	3	6	5	3	3	4	8	8	8	46.7
183	LL327_S11_497;171_131_473	x		NaN	NaN	19.471	20.8578	19.3335	NaN	NaN	NaN	NaN	NaN	NaN	NaN	19.5368	19.5309	19.3453	20.5602	21.0785	20.9347	19.2797	20.0975	18.6231	NaN	NaN	NaN	0	0	0	2	1	2	5	5	4	8	9	9	3	3	3	0	0	0	9	9	9	42.1
184	LL58_47;LL059_50;171_131_48	x		NaN	NaN	20.6647	20.1873	NaN	21.239	NaN	NaN	NaN	NaN	NaN	NaN	20.6754	20.497	20.8217	20.6386	20.163	19.7603	NaN	NaN	NaN	21.0532	21.6989	20.9651	1	1	1	0	0	0	6	5	6	2	2	2	0	0	0	8	8	6	9	9	9	30.7
185	171_131_481;LL071_478	x		NaN	NaN	21.4016	NaN	21.103	21.4149	NaN	NaN	NaN	NaN	NaN	NaN	21.6086	21.175	21.4213	NaN	NaN	NaN	21.9782	20.3295	21.0013	21.757	21.4758	21.0118	0	0	0	0	0	0	3	5	4	0	0	0	2	3	3	5	5	6	6	6	6	34.4
186	LL059_568;171_131_493	x		NaN	NaN	20.1884	19.8609	19.3531	19.4605	NaN	NaN	NaN	NaN	NaN	NaN	20.0784	20.0173	20.4697	19.9468	19.7911	19.8448	19.2243	19.2483	19.5867	19.3225	19.5412	19.5179	1	0	1	2	2	1	7	7	7	4	5	5	2	2	2	3	3	3	9	9	9	31.1
189	LL059_583;171_131_508	x		20.1014	NaN	20.7689	22.2275	20.588	20.6097	NaN	19.9715	20.2312	NaN	NaN	NaN	20.675	20.8409	20.7907	22.4048	22.3529	21.9247	20.3124	20.6275	20.8242	20.3361	20.504	20.9891	1	2	2	0	0	0	6	6	7	10	10	8	4	6	7	6	5	7	11	11	11	35.2
190	LL327_S11_535;171_131_511	x		NaN	NaN	19.455	NaN	NaN	19.8111	NaN	NaN	NaN	NaN	NaN	NaN	19.8034	19.271	19.2906	NaN	NaN	19.3241	NaN	NaN	NaN	19.3667	19.973	20.0936	0	0	0	0	0	0	3	3	3	1	1	2	1	2	1	7	6	8	9	9	9	9.9
192	LL059_604;171_131_529;sORF_1787|1280.29670.peg.604;sORF_1717|1280.29665.peg.529	x		NaN	NaN	NaN	NaN	20.7661	20.4719	NaN	NaN	NaN	NaN	NaN	NaN	NaN	NaN	NaN	NaN	NaN	NaN	19.5364	21.1859	21.5758	20.5697	21.1831	19.663	0	0	0	0	1	0	0	0	1	0	0	0	2	4	4	4	4	3	4	4	4	40.1
193	LL059_615;171_131_540	x		NaN	NaN	22.199	23.5424	21.1298	21.1089	NaN	NaN	NaN	NaN	NaN	NaN	22.8603	21.6536	22.0831	23.6762	23.0975	23.8535	21.4413	21.2113	20.7369	20.8898	21.5537	20.8832	0	0	0	1	0	0	7	6	6	10	11	11	2	2	2	2	2	2	11	11	11	33.2
194	171_131_560;LL58_622;173_102_564	x		NaN	NaN	NaN	NaN	NaN	18.9958	NaN	NaN	NaN	NaN	NaN	NaN	NaN	NaN	NaN	NaN	NaN	NaN	NaN	NaN	NaN	19.3592	18.8909	18.7375	0	0	0	0	0	0	0	0	0	0	0	0	1	1	1	3	3	3	4	4	3	14.3
196	LL58_661;173_102_603;171_131_599	x		NaN	NaN	20.8336	20.0645	NaN	20.7049	NaN	NaN	NaN	NaN	NaN	NaN	20.8859	20.771	20.8438	20.4612	19.8126	19.9198	NaN	NaN	19.3072	20.576	21.0856	20.4531	0	0	0	0	0	0	6	7	8	6	6	6	1	1	2	10	8	8	11	11	11	21.3
197	171_131_604	x		NaN	NaN	20.3615	NaN	NaN	19.5903	NaN	NaN	NaN	NaN	NaN	NaN	20.7094	20.2012	20.1739	NaN	NaN	NaN	NaN	NaN	NaN	19.5215	19.8235	19.426	0	0	0	0	0	0	3	3	3	0	0	0	1	0	1	3	2	2	3	3	3	6
198	LL58_60;171_131_61	x		NaN	NaN	NaN	NaN	NaN	21.5784	NaN	NaN	NaN	NaN	NaN	NaN	NaN	NaN	NaN	NaN	NaN	NaN	NaN	NaN	NaN	21.4088	21.7455	21.581	0	0	0	0	0	0	0	0	0	0	0	0	1	1	1	2	2	2	26	2	2	63.1
199	171_131_618	x		NaN	20.2663	21.379	20.8328	20.064	21.4156	NaN	NaN	NaN	20.156	20.2276	20.4151	21.1418	21.3901	21.605	20.8493	21.1594	20.4898	19.0384	20.2372	20.9164	21.9347	21.2545	21.0576	0	0	0	3	2	2	9	8	9	11	11	10	3	5	8	16	18	17	20	20	20	50.9
200	LL327_S11_644;LL059_696;171_131_623	x		NaN	NaN	21.3793	21.2461	19.8423	NaN	NaN	NaN	NaN	NaN	NaN	NaN	21.5867	21.4005	21.1508	21.2422	21.1317	21.3645	20.2406	19.8287	19.4577	NaN	NaN	NaN	0	0	0	0	0	0	11	11	10	10	11	11	6	6	6	1	1	1	12	12	12	34
201	LL327_S11_645;171_131_624	x		NaN	NaN	20.2428	19.9894	20.0659	19.84	NaN	NaN	NaN	NaN	NaN	NaN	20.4429	19.9631	20.3222	19.9426	20.4241	19.6014	19.4797	20.289	20.4289	19.6419	20.0655	19.8126	0	0	0	0	0	0	6	6	6	6	7	6	3	4	4	3	4	4	9	9	9	23.9
202	LL58_723;171_131_662;LL327_S11_680;LL059_731	x		NaN	NaN	20.5098	20.1277	NaN	20.6621	NaN	NaN	NaN	NaN	NaN	NaN	20.37	20.5357	20.6237	20.4979	NaN	19.7574	NaN	NaN	NaN	20.3254	20.836	20.825	0	0	0	0	0	0	10	8	8	2	1	2	0	1	1	9	9	9	12	12	12	20.6
203	171_131_669;LL059_738	x		NaN	NaN	NaN	20.5113	NaN	NaN	NaN	NaN	NaN	NaN	NaN	NaN	NaN	NaN	NaN	20.3178	20.8164	20.3997	NaN	NaN	NaN	NaN	NaN	NaN	0	0	0	0	0	0	1	1	1	7	7	8	0	1	1	1	1	1	9	9	9	26.8
204	LL58_735;171_131_674;LL327_S11_692;LL059_743	x		NaN	NaN	NaN	19.6882	19.3737	NaN	NaN	NaN	NaN	NaN	NaN	NaN	NaN	NaN	NaN	19.9584	19.9987	19.1074	18.8281	19.5599	19.7332	NaN	NaN	NaN	0	0	0	0	0	0	1	1	1	6	6	5	3	3	4	0	0	0	8	8	8	29.7
205	LL059_751;171_131_682	x		NaN	NaN	NaN	NaN	NaN	19.9588	NaN	NaN	NaN	NaN	NaN	NaN	NaN	NaN	NaN	NaN	NaN	NaN	NaN	NaN	NaN	20.1544	NaN	19.7633	0	0	0	0	0	0	0	0	0	1	1	0	0	0	0	2	1	2	3	3	3	7.7
207	171_131_698;LL327_S11_716	x		NaN	NaN	19.9247	19.1869	NaN	19.899	NaN	NaN	NaN	NaN	NaN	NaN	NaN	19.727	20.1225	NaN	19.188	19.1858	NaN	NaN	NaN	19.6492	20.2344	19.8135	0	0	0	1	1	1	1	5	4	2	3	4	0	0	0	5	4	4	8	8	8	33.2
210	171_131_722;LL059_790	x		NaN	19.857	22.3957	23.1944	21.1346	22.7148	NaN	NaN	NaN	20.1729	20.1559	19.2422	22.5909	22.2387	22.3575	23.2831	23.3354	22.9648	21.1968	21.0193	21.1878	22.8511	22.9549	22.3384	1	1	1	3	3	3	12	12	12	15	15	16	7	7	7	14	14	13	17	17	17	43.5
211	171_131_724;LL58_856;LL059_792	x		NaN	21.6219	21.9453	19.8561	21.9384	20.3344	NaN	NaN	NaN	21.6424	21.4113	21.8121	21.8287	21.9352	22.0719	19.3574	19.4976	20.7134	21.5546	21.9148	22.3459	20.0898	20.2717	20.6416	1	0	1	5	4	6	9	8	10	2	2	4	7	8	10	4	4	5	12	12	12	42.3
212	171_131_74	x		NaN	19.5517	21.929	21.461	20.004	19.501	NaN	NaN	NaN	20.1239	19.2675	19.2638	22.1842	21.7874	21.8153	21.786	21.4266	21.1703	20.1108	19.7519	20.1492	19.8884	18.8328	19.782	1	1	1	2	2	2	9	9	8	8	8	8	5	4	5	3	2	3	9	9	9	41.6
213	173_102_743;171_131_742;sORF_14403|1280.29665.peg.742;sORF_14402|1280.29665.peg.742	x		NaN	NaN	20.3468	NaN	NaN	NaN	NaN	NaN	NaN	NaN	NaN	NaN	20.3724	20.1614	20.5066	NaN	NaN	NaN	NaN	NaN	NaN	20.5151	NaN	NaN	0	0	0	0	0	0	2	2	2	0	0	0	0	0	1	2	1	1	2	2	2	8.5
214	171_131_749	x		NaN	NaN	NaN	NaN	NaN	18.8249	NaN	NaN	NaN	NaN	NaN	NaN	NaN	NaN	NaN	NaN	NaN	NaN	NaN	NaN	NaN	18.4827	19.2566	18.7352	0	0	0	0	1	0	0	0	0	0	0	0	0	1	1	2	2	2	2	2	2	30.6
215	171_131_755	x		NaN	NaN	NaN	21.9367	21.8122	20.6926	NaN	NaN	NaN	NaN	NaN	NaN	NaN	NaN	NaN	22.0242	21.8667	21.9192	21.7678	21.5989	22.0699	21.0643	20.0738	20.9397	0	0	0	0	0	0	0	0	0	2	2	2	2	2	2	2	2	2	12	2	2	71.9
221	171_131_80;LL58_79;LL327_S11_77	x		NaN	NaN	NaN	20.2383	NaN	NaN	NaN	NaN	NaN	NaN	NaN	NaN	NaN	NaN	NaN	20.1646	20.312	NaN	NaN	NaN	NaN	NaN	NaN	NaN	0	0	0	0	0	0	3	2	1	3	3	4	0	1	0	1	0	1	5	5	5	21.5
222	171_131_802	x		NaN	21.8858	NaN	NaN	19.8416	NaN	NaN	NaN	NaN	21.6144	21.3007	22.7423	NaN	NaN	NaN	NaN	NaN	NaN	20.5193	19.5328	19.4727	NaN	NaN	NaN	0	0	0	4	5	5	0	0	0	0	0	0	5	3	5	0	0	0	6	6	6	50
223	171_131_805;sORF_2555|1280.29671.peg.802	x		NaN	NaN	NaN	NaN	22.5457	NaN	NaN	NaN	NaN	NaN	NaN	NaN	NaN	NaN	NaN	NaN	NaN	NaN	22.9401	22.1496	22.5475	NaN	NaN	NaN	0	0	0	0	0	0	0	0	0	1	1	1	2	2	2	1	1	1	2	2	2	13.6
224	171_131_811	x		NaN	NaN	20.0397	20.1185	NaN	NaN	NaN	NaN	NaN	NaN	NaN	NaN	20.1791	19.92	20.02	20.3595	19.8774	NaN	NaN	NaN	NaN	NaN	NaN	NaN	2	1	1	0	0	0	4	3	4	3	2	1	0	1	0	1	1	1	5	5	5	24.4
225	171_131_817;LL059_888	x		NaN	NaN	19.2792	NaN	NaN	NaN	NaN	NaN	NaN	NaN	NaN	NaN	19.2522	19.2842	19.3012	NaN	NaN	NaN	NaN	NaN	NaN	NaN	NaN	NaN	0	0	0	0	0	0	4	5	5	1	1	1	0	1	1	0	1	1	6	6	6	15
226	171_131_824	x		NaN	20.4669	NaN	20.7097	20.6593	20.0638	NaN	NaN	NaN	20.1356	20.7702	20.495	NaN	NaN	NaN	21.0252	20.3361	20.7677	20.8876	20.6641	20.4261	20.0924	20.0434	20.0558	0	0	0	2	2	2	1	1	1	4	3	4	3	3	2	2	2	2	4	4	4	24
227	sORF_14388|1280.29669.peg.957;sORF_14183|1280.29665.peg.825;LL58_957;171_131_825	x		NaN	20.9461	19.8418	NaN	20.0828	19.7371	NaN	NaN	NaN	20.7118	20.8661	21.2605	19.559	19.8848	20.0815	NaN	NaN	NaN	20.6035	19.4563	20.1886	19.8064	19.5984	19.8066	0	0	0	2	2	2	2	2	2	0	0	0	2	2	2	2	2	2	2	2	2	28.6
228	171_131_832	x		NaN	NaN	NaN	26.3075	NaN	NaN	NaN	NaN	NaN	NaN	NaN	NaN	NaN	NaN	NaN	26.7317	26.0968	26.0939	NaN	NaN	26.4393	NaN	NaN	NaN	0	0	0	1	1	1	1	1	1	2	2	2	1	1	2	1	1	1	86	5	2	76.6
229	171_131_846	x		NaN	NaN	NaN	NaN	NaN	19.4123	NaN	NaN	NaN	NaN	NaN	NaN	NaN	NaN	NaN	NaN	NaN	NaN	NaN	NaN	NaN	19.213	19.2454	19.7784	0	0	0	0	0	0	0	0	0	1	1	1	1	1	1	2	2	2	55	55	2	54.3
230	173_102_855;171_131_853	x		NaN	NaN	NaN	20.0927	NaN	NaN	NaN	NaN	NaN	NaN	NaN	NaN	NaN	NaN	NaN	19.9425	20.2929	20.0429	NaN	NaN	NaN	NaN	NaN	NaN	0	0	0	0	0	0	1	1	1	2	3	2	1	1	1	1	1	1	4	4	4	29.1
231	171_131_858;LL327_S11_876;sORF_14156|1280.29670.peg.929	x		NaN	NaN	NaN	NaN	NaN	18.5882	NaN	NaN	NaN	NaN	NaN	NaN	NaN	NaN	NaN	NaN	NaN	NaN	NaN	NaN	NaN	18.7644	18.428	18.5722	0	0	0	0	0	0	0	0	0	0	0	0	1	1	1	2	2	2	2	2	2	6.4
232	sORF_14065|1280.29665.peg.863;171_131_863;sORF_13811|1280.29666.peg.865	x		NaN	NaN	NaN	NaN	20.1926	19.9116	NaN	NaN	NaN	NaN	NaN	NaN	NaN	NaN	NaN	NaN	NaN	NaN	20.0987	19.8194	20.6597	19.9763	19.8469	NaN	0	0	0	0	0	0	0	0	0	0	0	0	2	2	2	2	2	1	2	2	2	25
235	LL327_S11_887;171_131_869	x		NaN	21.7842	21.2291	19.9607	20.8813	21.4002	NaN	NaN	NaN	21.7469	21.4421	22.1636	20.9706	21.101	21.6156	20.6025	19.6929	19.5868	20.8773	20.7336	21.0331	21.3918	21.7054	21.1035	0	0	0	5	4	5	2	2	2	3	3	2	3	2	3	5	4	4	8	8	8	45.4
241	171_131_900	x		NaN	19.5691	22.118	19.7953	NaN	19.7028	NaN	NaN	NaN	20.0699	NaN	19.0683	22.2452	21.8681	22.2406	20.0887	19.7807	19.5164	NaN	NaN	NaN	19.9221	20.3614	18.8249	0	1	1	2	1	2	8	8	8	2	2	2	1	1	1	4	4	4	8	8	8	14.5
242	171_131_910;LL327_S11_929	x		NaN	NaN	NaN	20.2873	NaN	19.3475	NaN	NaN	NaN	NaN	NaN	NaN	NaN	NaN	NaN	20.8171	20.5084	19.5364	NaN	NaN	NaN	19.1249	NaN	19.5702	1	1	1	0	0	0	1	1	1	7	7	7	1	2	1	3	2	3	9	9	9	31.8
243	171_131_914	x		NaN	NaN	NaN	24.8851	23.8575	24.1879	NaN	NaN	NaN	NaN	NaN	NaN	NaN	NaN	NaN	24.9519	25.171	24.5324	23.5442	23.8298	24.1987	24.1292	23.9839	24.4507	0	0	0	0	0	0	0	0	0	2	2	2	2	2	2	2	2	2	18	18	2	68.1
244	LL059_990;171_131_916	x		NaN	NaN	23.5676	24.4988	NaN	NaN	NaN	NaN	NaN	NaN	NaN	NaN	23.868	23.3594	23.4753	24.537	24.728	24.2313	NaN	NaN	NaN	NaN	NaN	NaN	0	0	0	0	0	0	5	5	5	8	7	7	0	0	0	1	1	1	8	8	8	21
245	171_131_938;LL059_1010	x		NaN	NaN	NaN	NaN	NaN	19.3474	NaN	NaN	NaN	NaN	NaN	NaN	NaN	NaN	NaN	NaN	NaN	NaN	NaN	NaN	NaN	19.4053	19.6985	18.9385	0	0	0	0	0	0	1	0	0	0	0	0	0	0	0	6	6	6	8	8	8	14.6
246	171_131_940	x		NaN	NaN	NaN	NaN	19.5075	20.2196	NaN	NaN	NaN	NaN	NaN	NaN	NaN	NaN	NaN	NaN	NaN	NaN	NaN	19.4561	19.5589	20.2772	20.4235	19.958	0	0	0	0	0	0	0	0	0	0	0	0	1	2	2	2	2	2	12	12	2	26.9
247	LL58_1074;LL327_S11_959;173_102_943;171_131_942	x		NaN	NaN	20.1262	20.7413	20.6636	20.5861	NaN	NaN	NaN	NaN	NaN	NaN	19.9138	20.3646	20.1001	20.8974	20.9176	20.409	20.4077	20.7263	20.8567	20.4479	20.7741	20.5364	0	0	0	1	0	1	3	3	3	3	3	3	5	7	7	6	5	6	8	8	8	21.7
248	171_131_949;LL58_1081;sORF_3345|1280.29669.peg.1081	x		NaN	NaN	20.8818	NaN	NaN	NaN	NaN	NaN	NaN	NaN	NaN	NaN	20.9895	20.8429	20.813	NaN	NaN	NaN	NaN	NaN	NaN	NaN	NaN	NaN	0	0	0	1	1	1	2	2	2	0	0	0	0	0	0	1	1	1	2	2	2	6.6
250	171_131_963;sORF_13530|1280.29666.peg.965	x		NaN	21.0378	20.3715	20.4165	21.3671	19.7608	NaN	NaN	NaN	20.6455	21.0243	21.4435	19.99	20.7219	20.4027	19.8012	20.5522	20.8959	21.6348	20.8685	21.5981	19.6397	19.3035	20.3393	0	0	0	4	4	3	3	4	4	3	4	4	4	4	5	2	3	4	5	5	5	55
252	LL059_1067;171_131_979;sORF_13935|1280.29669.peg.1111;sORF_13732|1280.29665.peg.979	x		NaN	20.502	NaN	NaN	NaN	NaN	NaN	NaN	NaN	20.0819	20.2254	21.1988	NaN	NaN	NaN	NaN	NaN	NaN	NaN	NaN	NaN	NaN	NaN	NaN	0	1	1	3	2	4	0	0	0	0	0	0	1	0	1	0	0	0	4	4	4	37.5
253	171_131_98	x		NaN	NaN	19.7035	NaN	NaN	NaN	NaN	NaN	NaN	NaN	NaN	NaN	19.6982	19.73	19.6822	NaN	NaN	NaN	NaN	NaN	NaN	NaN	NaN	NaN	1	1	1	0	0	0	3	3	3	0	0	0	0	0	0	0	0	0	3	3	3	16
254	171_131_988	x		NaN	NaN	21.511	21.1138	20.7849	21.0013	NaN	NaN	NaN	NaN	NaN	NaN	21.5648	21.4095	21.5588	21.202	20.9905	21.1487	19.7795	21.1091	21.4661	20.9222	20.9545	21.1272	0	0	0	1	1	1	6	6	6	7	5	6	4	2	5	5	4	5	8	8	8	33.2
255	171_131_99;LL327_S11_96	x		NaN	NaN	20.2093	NaN	NaN	19.7875	NaN	NaN	NaN	NaN	NaN	NaN	19.7101	20.5036	20.4143	NaN	NaN	NaN	NaN	NaN	NaN	19.5775	20.2406	19.5443	0	0	0	0	0	0	4	4	3	3	1	2	0	0	0	3	3	3	5	5	5	18
257	173_102_1004	x		NaN	19.3609	22.758	25.0069	22.3937	21.5965	NaN	NaN	NaN	19.3494	19.2954	19.438	22.5699	22.9318	22.7724	24.9197	25.0298	25.0713	22.1695	22.0855	22.9262	22.0003	20.882	21.9073	1	0	0	2	2	2	13	12	13	21	20	20	11	11	12	10	10	8	21	21	21	64.4
258	173_102_1009;LL071_1003;sORF_3562|1280.29669.peg.1139	x		NaN	NaN	18.7051	NaN	NaN	NaN	NaN	NaN	NaN	NaN	NaN	NaN	18.9984	18.8619	18.2551	NaN	NaN	NaN	NaN	NaN	NaN	NaN	NaN	NaN	0	0	0	0	0	0	2	2	2	0	0	0	0	0	0	0	0	0	2	2	2	3
259	173_102_1016;LL58_1146;LL071_1010	x		NaN	NaN	NaN	NaN	NaN	19.8148	NaN	NaN	NaN	NaN	NaN	NaN	NaN	NaN	NaN	NaN	NaN	NaN	NaN	NaN	NaN	19.6635	19.9662	NaN	0	0	0	0	1	1	0	0	1	0	0	0	0	0	0	2	2	1	4	4	4	10.7
260	LL58_1149;173_102_1019	x		NaN	NaN	19.4539	NaN	NaN	NaN	NaN	NaN	NaN	NaN	NaN	NaN	19.5584	19.4428	19.3605	NaN	NaN	NaN	NaN	NaN	NaN	NaN	NaN	NaN	0	0	0	0	0	0	3	3	3	1	0	0	0	1	0	1	1	1	5	5	5	16.5
266	173_102_1058;sORF_13260|1280.29666.peg.1058	x		NaN	21.4927	NaN	NaN	21.5455	21.5524	NaN	NaN	NaN	20.6066	22.4447	21.427	NaN	NaN	NaN	NaN	NaN	NaN	20.8852	21.4055	22.3456	21.3442	21.8834	21.4294	1	1	1	4	4	4	1	1	1	0	0	0	3	4	5	5	6	6	6	6	6	76.3
267	173_102_1063	x		NaN	NaN	21.5418	NaN	NaN	20.6733	NaN	NaN	NaN	NaN	NaN	NaN	21.5229	21.4749	21.6275	NaN	NaN	NaN	NaN	NaN	NaN	20.7565	20.4712	20.7921	0	0	0	1	0	1	3	3	4	0	0	1	1	1	1	2	2	2	4	4	4	37.2
268	LL327_S11_1144;173_102_1103	x		NaN	22.0063	21.08	18.6304	21.2542	17.4042	NaN	NaN	NaN	22.4319	20.8726	22.7142	20.3614	21.6047	21.2738	18.2365	18.314	19.3407	22.0048	21.0868	20.6711	17.9218	16.8867	NaN	0	0	0	12	11	12	7	8	7	3	3	3	13	12	13	2	2	1	16	16	16	66.6
269	173_102_1113;LL327_S11_1154	x		NaN	20.0262	19.4345	20.0448	20.2879	20.1226	NaN	NaN	NaN	19.4661	NaN	20.5864	19.1909	19.6153	19.4972	19.6415	20.1067	20.3861	20.2445	20.1428	20.4765	20.0132	20.1807	20.174	0	0	0	2	1	2	3	2	2	4	5	5	5	5	4	3	3	3	5	5	5	15.8
271	173_102_1119	x		NaN	NaN	NaN	NaN	20.3303	NaN	NaN	NaN	NaN	NaN	NaN	NaN	NaN	NaN	NaN	NaN	NaN	NaN	19.9767	20.438	20.5763	NaN	NaN	NaN	0	0	0	0	0	0	0	0	0	2	3	3	5	5	5	1	1	1	7	7	7	43.2
273	LL071_1138;173_102_1147	x		NaN	NaN	NaN	NaN	NaN	19.5519	NaN	NaN	NaN	NaN	NaN	NaN	NaN	NaN	NaN	NaN	NaN	NaN	NaN	NaN	NaN	19.4556	20.1207	19.0795	0	0	0	0	0	0	2	2	2	0	0	0	1	0	0	4	4	4	6	6	6	13.1
275	173_102_1164	x		NaN	NaN	19.2065	NaN	NaN	NaN	NaN	NaN	NaN	NaN	NaN	NaN	19.3646	18.926	19.3288	NaN	NaN	NaN	NaN	NaN	NaN	NaN	NaN	NaN	0	0	0	0	0	0	3	3	3	0	0	0	0	0	0	1	0	1	3	3	3	6.7
276	173_102_1165	x		NaN	NaN	20.8837	21.815	20.8182	20.5169	NaN	NaN	NaN	NaN	NaN	NaN	20.5957	21.0839	20.9715	21.5621	22.0579	21.825	20.9926	20.2988	21.1631	20.6001	20.2683	20.6823	0	0	0	1	1	1	2	2	3	5	5	4	4	4	4	2	2	2	6	6	6	20.1
277	173_102_1198;sORF_12935|1280.29673.peg.1239	x		NaN	NaN	21.2766	NaN	NaN	NaN	NaN	NaN	NaN	NaN	NaN	NaN	20.2782	21.6379	21.9138	NaN	NaN	NaN	NaN	NaN	NaN	NaN	NaN	NaN	1	1	1	2	2	2	1	1	1	0	0	0	0	0	0	0	0	0	2	2	2	13.4
278	173_102_1199;sORF_13349|1280.29669.peg.1327	x		NaN	NaN	NaN	NaN	19.9076	NaN	NaN	NaN	NaN	NaN	NaN	NaN	NaN	NaN	NaN	NaN	NaN	NaN	20.0395	NaN	19.7757	NaN	NaN	NaN	0	0	0	0	0	0	0	0	0	1	1	1	2	1	2	1	2	1	3	3	3	29.1
279	173_102_127	x		NaN	20.9569	NaN	NaN	21.8414	21.2261	NaN	NaN	NaN	19.7027	22.6811	20.4869	NaN	NaN	NaN	NaN	NaN	NaN	21.4641	22.0262	22.0339	21.1073	20.963	21.608	0	0	0	2	3	2	1	1	1	0	0	0	2	2	2	3	3	3	3	3	3	41.2
280	LL071_1273;173_102_1273	x		NaN	NaN	20.3787	NaN	NaN	NaN	NaN	NaN	NaN	NaN	NaN	NaN	20.5351	20.3622	20.239	NaN	NaN	NaN	NaN	NaN	NaN	NaN	NaN	NaN	0	0	0	0	0	0	2	2	2	0	0	0	0	0	0	1	0	1	2	2	2	7
281	LL58_126;173_102_128	x		NaN	NaN	20.0995	21.0912	19.9055	20.3437	NaN	NaN	NaN	NaN	NaN	NaN	20.2762	19.8472	20.1751	21.2199	20.979	21.0748	19.6498	19.8144	20.2525	19.9339	20.6414	20.4559	0	0	0	0	0	0	5	5	5	12	12	11	3	3	5	5	6	6	13	13	13	34.9
282	173_102_129	x		NaN	19.6747	21.8087	NaN	19.7265	22.5838	NaN	NaN	NaN	19.7005	19.3163	20.0072	21.9648	21.6805	21.7807	NaN	NaN	NaN	19.3412	19.1843	20.654	22.6161	23.0092	22.126	1	1	1	4	3	4	19	18	19	1	1	0	4	3	6	19	19	16	25	25	25	34.3
283	LL071_128;173_102_130	x		NaN	21.0561	21.3942	22.1601	22.0675	22.1345	NaN	NaN	NaN	20.6262	21.1947	21.3473	21.4763	21.3535	21.3529	22.0241	22.4229	22.0332	21.9666	21.985	22.2508	21.9418	21.8393	22.6224	0	1	0	2	2	2	6	6	6	8	10	9	7	6	7	8	6	8	10	10	10	47.3
290	LL58_1499;173_102_1363	x		NaN	NaN	18.7501	NaN	NaN	NaN	NaN	NaN	NaN	NaN	NaN	NaN	18.763	18.7214	18.766	NaN	NaN	NaN	NaN	NaN	NaN	NaN	NaN	NaN	1	1	1	0	0	0	6	6	6	0	0	0	0	0	0	2	3	3	10	10	10	11
291	173_102_1384;LL071_1383;sORF_12553|1280.29665.peg.1388	x		NaN	NaN	NaN	NaN	21.3699	20.9594	NaN	NaN	NaN	NaN	NaN	NaN	NaN	NaN	NaN	NaN	NaN	NaN	20.9683	21.5531	21.5883	20.9515	21.1729	20.7537	0	0	0	0	0	0	1	0	2	1	1	1	4	4	4	2	2	2	5	5	5	34.6
292	173_102_1388	x		NaN	NaN	19.9702	NaN	NaN	NaN	NaN	NaN	NaN	NaN	NaN	NaN	20.1335	19.5143	20.2629	NaN	NaN	NaN	NaN	NaN	NaN	NaN	NaN	NaN	0	0	0	1	0	0	2	2	2	0	0	0	0	0	0	0	0	0	11	11	2	29.7
293	173_102_1431	x		NaN	22.5986	NaN	NaN	NaN	NaN	NaN	NaN	NaN	22.2749	22.3966	23.1242	NaN	NaN	NaN	NaN	NaN	NaN	NaN	NaN	NaN	NaN	NaN	NaN	0	0	0	6	6	6	0	0	0	0	0	0	1	0	0	0	0	0	28	6	6	61.8
294	173_102_1438	x		NaN	21.6912	NaN	NaN	NaN	NaN	NaN	NaN	NaN	21.3673	21.8511	21.8554	NaN	NaN	NaN	NaN	NaN	NaN	20.5202	NaN	NaN	NaN	NaN	NaN	0	0	0	7	7	7	0	0	0	0	0	0	2	1	1	0	0	0	7	7	7	34.2
299	173_102_1474	x		NaN	21.119	20.4435	NaN	20.7783	22.4733	NaN	NaN	NaN	20.6458	22.2697	20.4416	19.9317	20.6133	20.7854	NaN	NaN	NaN	19.5634	20.6264	22.1452	22.0674	23.6367	21.716	1	1	1	2	2	2	2	2	2	1	1	1	2	4	6	8	8	7	8	8	8	60.2
301	LL071_1603;173_102_1596	x		NaN	NaN	20.9556	20.3814	NaN	20.7003	NaN	NaN	NaN	NaN	NaN	NaN	20.9413	20.6842	21.2413	20.2123	20.5174	20.4145	NaN	NaN	20.8391	20.8238	21.0988	20.1783	0	0	0	0	0	1	4	2	3	2	2	2	1	1	2	2	2	5	6	6	6	28
304	LL071_1636;173_102_1629	x		NaN	NaN	NaN	19.3745	NaN	NaN	NaN	NaN	NaN	NaN	NaN	NaN	NaN	NaN	NaN	19.2054	NaN	19.5436	NaN	NaN	NaN	NaN	NaN	NaN	0	0	0	0	0	0	0	1	0	2	1	2	1	1	2	1	0	0	6	6	6	31.2
308	173_102_1758;LL071_1799;sORF_11223|1280.29665.peg.1801	x		NaN	NaN	20.8615	NaN	NaN	NaN	NaN	NaN	NaN	NaN	NaN	NaN	20.8414	20.9623	20.7807	NaN	NaN	NaN	NaN	NaN	NaN	NaN	NaN	NaN	1	1	1	1	1	1	3	3	3	1	1	1	0	0	1	2	2	2	4	4	4	25.2
314	173_102_1886;LL071_1926	x		NaN	NaN	NaN	NaN	19.631	20.2007	NaN	NaN	NaN	NaN	NaN	NaN	NaN	NaN	NaN	NaN	NaN	NaN	19.0464	19.5493	20.2971	20.2796	20.1593	20.1632	0	0	0	0	0	0	0	0	0	2	3	1	2	3	4	6	6	7	9	9	9	24.6
318	LL071_1969;LL059_2044;173_102_1932	x		NaN	NaN	19.617	NaN	NaN	19.8925	NaN	NaN	NaN	NaN	NaN	NaN	19.7637	19.4849	19.6025	NaN	NaN	NaN	NaN	NaN	NaN	19.7211	19.8383	20.1181	0	0	0	0	0	0	2	2	2	1	1	1	0	0	0	3	3	3	3	3	3	21
322	173_102_1986	x		NaN	NaN	19.3427	NaN	NaN	NaN	NaN	NaN	NaN	NaN	NaN	NaN	19.5321	19.2566	19.2394	NaN	NaN	NaN	NaN	NaN	NaN	NaN	NaN	NaN	0	0	0	0	0	0	2	2	2	0	0	0	1	1	1	0	0	0	12	12	2	24.2
323	173_102_1988	x		NaN	22.5002	23.7599	NaN	NaN	NaN	NaN	NaN	NaN	22.8541	22.1895	22.4571	23.8739	23.8566	23.5492	NaN	NaN	NaN	NaN	NaN	NaN	NaN	NaN	NaN	0	0	1	2	2	2	2	2	2	0	0	0	1	0	0	0	0	0	19	2	2	82.3
324	173_102_2009	x		NaN	NaN	20.904	NaN	NaN	NaN	NaN	NaN	NaN	NaN	NaN	NaN	21.0297	20.7259	20.9565	NaN	NaN	NaN	NaN	NaN	NaN	NaN	NaN	NaN	0	0	0	0	0	0	4	3	4	0	0	0	0	0	0	0	0	0	20	4	4	46.4
327	173_102_205	x		NaN	NaN	20.6852	22.0001	21.0012	20.7754	NaN	NaN	NaN	NaN	NaN	NaN	20.4717	20.8133	20.7706	21.9935	22.2905	21.7164	20.9222	20.8393	21.2422	20.7002	20.3324	21.2936	0	0	0	1	1	1	7	7	6	11	10	9	4	5	7	7	6	7	12	12	12	50.9
329	173_102_2063;LL059_2173	x		NaN	NaN	19.5109	NaN	NaN	19.5154	NaN	NaN	NaN	NaN	NaN	NaN	19.7714	19.109	19.6523	NaN	NaN	NaN	NaN	NaN	NaN	19.3317	19.6991	NaN	0	0	0	0	0	0	3	3	3	0	0	0	0	0	0	2	2	1	3	3	3	25.9
331	LL059_211;173_102_208	x		NaN	NaN	NaN	20.3605	NaN	NaN	NaN	NaN	NaN	NaN	NaN	NaN	NaN	NaN	NaN	20.5192	20.2242	20.3381	NaN	NaN	NaN	NaN	NaN	NaN	0	0	0	0	0	0	1	1	1	3	3	3	0	0	0	0	0	0	3	3	3	12
334	173_102_2094	x		NaN	23.9299	23.9105	NaN	NaN	NaN	NaN	NaN	NaN	23.7949	NaN	24.0649	23.756	23.9895	23.9859	NaN	NaN	NaN	22.7359	NaN	NaN	NaN	NaN	NaN	1	0	1	2	1	2	2	2	2	1	1	1	1	1	1	1	1	1	51	2	2	65.8
335	173_102_2134	x		NaN	NaN	19.7558	19.8651	19.3297	19.8381	NaN	NaN	NaN	NaN	NaN	NaN	19.8485	19.5643	19.8545	20.3608	19.8758	19.3586	NaN	19.3533	19.3061	19.7354	19.9616	19.8172	0	0	0	1	1	2	4	4	4	3	3	3	1	2	2	6	6	6	7	7	7	16.5
336	sORF_7469|1280.29666.peg.2175;LL071_2212;173_102_2175;sORF_7470|1280.29666.peg.2175	x		NaN	NaN	NaN	NaN	NaN	18.7221	NaN	NaN	NaN	NaN	NaN	NaN	NaN	NaN	NaN	NaN	NaN	NaN	NaN	NaN	NaN	18.8561	18.8922	18.4181	0	0	0	0	0	0	2	2	2	0	0	0	0	0	0	2	2	2	3	3	3	31.2
337	173_102_2191;LL071_2229;LL327_S11_2228	x		NaN	NaN	NaN	20.0833	NaN	NaN	NaN	NaN	NaN	NaN	NaN	NaN	NaN	NaN	NaN	20.3294	19.8361	20.0843	NaN	NaN	NaN	NaN	NaN	NaN	0	0	0	0	0	0	0	0	0	4	4	6	0	0	0	0	0	0	6	6	6	8.3
338	LL58_2351;173_102_2195	x		NaN	NaN	20.7837	NaN	19.8396	20.6075	NaN	NaN	NaN	NaN	NaN	NaN	20.9783	20.668	20.705	NaN	NaN	NaN	19.814	20.0212	19.6834	20.4963	20.8381	20.4881	0	0	0	0	0	0	6	7	6	1	1	1	3	3	3	5	4	5	8	8	8	28.6
343	173_102_2269	x		NaN	20.2798	21.7124	19.7922	19.7232	20.4777	NaN	NaN	NaN	20.8241	NaN	19.7355	21.9274	21.3997	21.8099	20.0515	19.9498	19.3752	19.9122	20.1368	19.1206	20.268	20.8432	20.3218	1	1	1	2	1	2	3	3	3	3	3	3	2	2	2	3	3	3	3	3	3	8.1
344	173_102_228	x		NaN	20.6072	21.8901	22.1591	21.4114	21.8584	NaN	NaN	NaN	21.0304	20.8785	19.9127	22.075	21.5824	22.0129	22.2605	22.4779	21.739	20.9097	21.411	21.9135	21.389	21.8264	22.3597	0	0	0	3	3	3	8	8	8	8	8	8	5	8	8	9	9	10	12	12	12	36.8
345	173_102_2334;LL58_2479	x		NaN	19.3237	22.1541	23.3742	21.6254	21.3324	NaN	NaN	NaN	19.0068	19.806	19.1584	22.1834	21.7021	22.5767	23.7184	23.5078	22.8964	21.7251	21.5903	21.5609	21.5564	21.4257	21.0153	0	0	0	2	2	2	9	8	9	13	13	13	8	9	9	9	9	7	13	13	13	58.2
349	173_102_2378;LL071_2405;sORF_8049|1280.29666.peg.2378	x		NaN	20.4104	20.421	20.0119	21.031	19.9394	NaN	NaN	NaN	20.3915	20.2924	20.5473	20.1648	20.8204	20.2779	19.7149	20.0517	20.269	21.2266	20.535	21.3313	19.9121	19.7118	20.1942	0	0	0	2	2	2	2	2	2	2	2	2	4	3	4	2	2	2	4	4	4	23.6
353	173_102_2432;LL58_2577	x		NaN	NaN	20.9164	21.2942	20.7015	19.8794	NaN	NaN	NaN	NaN	NaN	NaN	20.7844	21.2129	20.752	21.1681	21.3726	21.342	20.8406	20.3185	20.9454	20.061	19.3154	20.2619	0	0	0	1	1	1	6	6	7	6	7	7	4	4	4	3	2	3	9	9	9	37.9
355	173_102_2466	x		NaN	NaN	NaN	NaN	20.3663	20.3843	NaN	NaN	NaN	NaN	NaN	NaN	NaN	NaN	NaN	NaN	NaN	NaN	NaN	20.6461	20.0865	20.4842	20.5753	20.0934	1	0	0	0	1	0	0	0	1	0	0	0	1	4	4	3	3	4	5	5	5	45.7
357	173_102_2479	x		NaN	21.2761	NaN	NaN	NaN	NaN	NaN	NaN	NaN	21.1422	21.0413	21.645	NaN	NaN	NaN	NaN	NaN	NaN	NaN	NaN	NaN	NaN	NaN	NaN	0	0	0	6	6	7	0	0	0	0	0	0	0	0	0	0	0	0	7	7	7	32.5
362	173_102_260	x		NaN	21.3305	21.3596	22.9634	21.8783	21.7699	NaN	NaN	NaN	21.4651	20.9189	21.6076	21.4101	21.3587	21.31	22.8769	23.0288	22.9845	21.3533	21.8005	22.4811	21.9858	21.375	21.9489	1	0	0	4	2	4	5	5	5	11	11	11	8	8	9	7	7	6	12	12	12	53.6
365	LL58_270;173_102_274	x		NaN	NaN	20.0884	21.1619	20.1899	19.8824	NaN	NaN	NaN	NaN	NaN	NaN	19.9143	20.266	20.0847	21.3264	21.1755	20.9837	20.2012	19.8363	20.5321	19.8624	19.6259	20.1589	0	0	0	0	0	0	4	4	6	5	5	4	3	4	3	4	4	3	7	7	7	37.6
367	LL071_353;173_102_360;sORF_1203|1280.29665.peg.356;sORF_1118|1280.29670.peg.363	x		NaN	NaN	NaN	NaN	NaN	20.4361	NaN	NaN	NaN	NaN	NaN	NaN	NaN	NaN	NaN	NaN	NaN	NaN	NaN	NaN	NaN	20.848	20.3544	20.106	0	0	0	0	0	0	1	1	1	0	0	0	1	1	1	2	2	3	3	3	3	26.3
368	173_102_381	x		NaN	NaN	NaN	20.1724	NaN	NaN	NaN	NaN	NaN	NaN	NaN	NaN	NaN	NaN	19.4249	20.5396	19.8785	20.0991	NaN	NaN	NaN	NaN	NaN	NaN	0	0	0	0	0	0	1	2	2	8	8	8	0	0	0	0	0	0	9	9	9	24.1
369	173_102_419	x		NaN	21.2828	22.939	23.2422	22.5825	22.4185	NaN	NaN	NaN	21.8072	20.321	21.7202	22.9429	22.9846	22.8894	23.2808	23.2924	23.1535	22.2915	22.6281	22.828	22.4095	22.2726	22.5735	0	0	0	5	3	5	11	12	12	16	16	15	13	12	12	13	9	12	16	16	16	53.2
370	173_102_420;LL059_423	x		NaN	NaN	22.1713	NaN	NaN	NaN	NaN	NaN	NaN	NaN	NaN	NaN	22.1377	22.1248	22.2513	NaN	NaN	NaN	NaN	NaN	NaN	NaN	NaN	NaN	1	0	1	1	0	1	2	2	2	0	0	0	0	0	0	0	0	0	19	19	2	50.2
371	173_102_422	x		NaN	NaN	20.1046	NaN	NaN	NaN	NaN	NaN	NaN	NaN	NaN	NaN	20.3276	19.4151	20.5712	NaN	NaN	NaN	NaN	NaN	NaN	NaN	NaN	NaN	0	0	0	0	0	0	2	2	2	0	0	0	0	0	0	1	1	1	2	2	2	6.2
372	173_102_423	x		NaN	NaN	21.2883	NaN	NaN	NaN	NaN	NaN	NaN	NaN	NaN	NaN	21.4062	21.1472	21.3116	NaN	NaN	NaN	NaN	NaN	NaN	NaN	NaN	NaN	0	0	0	1	1	0	2	2	2	0	0	0	0	0	0	0	0	0	11	2	2	52.9
373	LL327_S11_425;173_102_425	x		NaN	21.7427	21.9011	20.7452	21.6522	21.9571	NaN	NaN	NaN	NaN	21.8464	21.639	22.0499	21.6823	21.9712	20.9646	NaN	20.5258	22.0917	21.4342	21.4307	21.9542	22.2057	21.7113	1	1	1	1	2	2	4	3	4	2	1	2	2	2	2	2	3	3	9	9	4	49.2
374	173_102_426	x		NaN	20.2494	20.6358	NaN	NaN	NaN	NaN	NaN	NaN	20.1702	20.442	20.136	20.6496	20.6731	20.5847	NaN	NaN	NaN	NaN	NaN	NaN	NaN	NaN	NaN	0	0	0	2	2	2	2	2	2	0	0	0	0	0	0	0	0	0	18	2	2	51.8
375	173_102_439	x		NaN	NaN	20.7204	NaN	20.4982	20.9379	NaN	NaN	NaN	NaN	NaN	NaN	20.7614	20.6329	20.7668	NaN	NaN	NaN	20.1651	NaN	20.8313	21.0027	21.0186	20.7926	0	0	0	0	0	0	2	2	2	1	1	1	2	1	2	4	3	4	4	4	4	18.3
376	LL327_S11_440;LL071_434;LL059_443;173_102_440;171_131_437	x		NaN	NaN	19.6435	NaN	19.4773	20.7225	NaN	NaN	NaN	NaN	NaN	NaN	19.8572	19.4542	19.619	NaN	NaN	NaN	NaN	19.5562	19.3985	20.6212	20.8237	NaN	0	0	0	1	1	1	3	3	3	0	0	0	1	2	2	4	3	2	5	5	5	14.4
377	173_102_460;sORF_1319|1280.29671.peg.452	x		NaN	21.4821	19.0256	21.0353	22.6447	20.1324	NaN	NaN	NaN	20.9628	21.818	21.6657	18.3399	19.6299	19.1069	20.5361	21.1015	21.4683	22.9979	22.0945	22.8418	20.0882	19.4477	20.8613	0	0	0	4	4	5	2	2	2	4	5	4	8	9	9	5	5	4	9	9	9	57
378	LL58_46;LL071_46;LL059_49;173_102_48	x		NaN	NaN	18.8691	NaN	NaN	NaN	NaN	NaN	NaN	NaN	NaN	NaN	19.183	NaN	18.5553	NaN	NaN	19.0311	NaN	NaN	NaN	NaN	NaN	NaN	0	0	0	0	0	0	2	1	2	1	2	2	0	1	0	1	1	0	4	4	4	16.4
380	LL58_536;173_102_482	x		NaN	NaN	19.2571	21.3195	19.7654	19.9544	NaN	NaN	NaN	NaN	NaN	NaN	19.3906	19.0625	19.3182	21.234	21.7879	20.9367	NaN	19.7203	19.8104	19.7959	19.9683	20.0989	1	1	1	0	0	0	2	2	2	7	7	6	1	3	3	6	5	6	8	8	8	36.3
382	173_102_486;171_131_478;sORF_1448|1280.29666.peg.486;sORF_1387|1280.29671.peg.475	x		NaN	NaN	21.3472	NaN	19.9576	21.0509	NaN	NaN	NaN	NaN	NaN	NaN	21.5687	21.2078	21.265	NaN	NaN	NaN	19.7565	19.8909	20.2255	20.9606	21.002	21.1902	0	0	0	2	1	2	6	4	8	1	1	1	4	4	4	6	6	6	10	10	10	38.9
384	173_102_534;LL58_590;sORF_1577|1280.29671.peg.525	x		NaN	20.9014	21.0026	20.5649	20.7029	20.4524	NaN	NaN	NaN	20.8488	21.0791	20.7762	21.0592	20.7723	21.1763	20.7196	20.4087	20.5663	20.5633	20.5278	21.0177	20.6325	20.8959	19.8288	0	0	0	2	2	2	4	4	4	3	3	3	4	4	4	2	2	2	4	4	4	37.3
385	173_102_549;171_131_543	x		NaN	NaN	NaN	NaN	NaN	21.3897	NaN	NaN	NaN	NaN	NaN	NaN	NaN	NaN	NaN	NaN	NaN	NaN	NaN	NaN	NaN	21.4525	21.4739	21.2426	0	0	0	1	1	1	1	1	1	0	0	0	1	1	1	3	3	3	3	3	3	13.7
386	173_102_558	x		NaN	NaN	20.689	21.6891	19.0417	21.11	NaN	NaN	NaN	NaN	NaN	NaN	20.8842	20.4211	20.7616	21.9644	21.3493	21.7535	NaN	18.9113	19.1722	20.7895	21.1212	21.4193	1	1	1	1	1	1	9	8	8	10	9	11	1	2	2	10	7	11	12	12	12	34.2
387	173_102_57	x		NaN	NaN	21.2037	NaN	NaN	NaN	NaN	NaN	NaN	NaN	NaN	NaN	21.2937	21.061	21.2563	NaN	NaN	NaN	NaN	NaN	NaN	NaN	NaN	NaN	1	0	0	0	0	0	2	2	2	0	0	0	0	0	0	0	0	0	24	2	2	55.4
392	173_102_659;sORF_14379|1280.29666.peg.659;171_131_657	x		NaN	NaN	19.9054	NaN	NaN	NaN	NaN	NaN	NaN	NaN	NaN	NaN	19.8797	NaN	19.9312	NaN	NaN	NaN	NaN	NaN	NaN	NaN	NaN	NaN	0	0	0	0	0	0	2	2	2	0	0	0	0	0	0	0	0	0	2	2	2	15.7
394	173_102_668	x		NaN	NaN	NaN	20.713	NaN	NaN	NaN	NaN	NaN	NaN	NaN	NaN	NaN	NaN	NaN	21.3035	20.4357	20.3999	NaN	NaN	NaN	NaN	NaN	NaN	0	0	0	0	0	0	1	1	1	4	4	4	1	1	1	1	1	1	4	4	4	9.5
396	173_102_693	x		NaN	NaN	NaN	NaN	NaN	20.6229	NaN	NaN	NaN	NaN	NaN	NaN	NaN	NaN	NaN	NaN	NaN	NaN	NaN	NaN	NaN	20.226	21.1851	20.4574	0	0	0	0	0	0	1	2	1	0	0	0	0	1	0	3	3	2	4	4	4	34
397	173_102_70;sORF_185|1280.29669.peg.69	x		NaN	NaN	NaN	NaN	21.0298	NaN	NaN	NaN	NaN	NaN	21.953	NaN	NaN	NaN	NaN	NaN	NaN	NaN	20.4991	21.2361	21.3541	NaN	NaN	NaN	1	1	0	0	2	0	0	0	0	0	0	0	2	2	3	0	0	1	3	3	3	56
398	173_102_702	x		NaN	21.5285	22.894	21.3943	21.4927	21.8757	NaN	NaN	NaN	21.8511	21.3661	21.3682	23.1147	22.7646	22.8028	21.5489	21.2396	21.3945	21.4502	21.6987	21.3293	21.8896	22.0652	21.6724	0	0	1	3	4	5	6	7	6	7	7	7	6	6	6	7	7	7	7	7	7	27.5
401	LL58_857;173_102_726	x		NaN	NaN	22.3207	NaN	20.6728	21.7512	NaN	NaN	NaN	NaN	NaN	NaN	22.4095	22.0985	22.4541	NaN	NaN	NaN	20.3491	20.4946	21.1747	21.5491	21.5729	22.1317	0	0	0	1	1	1	8	8	8	2	2	2	2	2	2	5	6	8	12	12	12	14.4
402	173_102_727	x		NaN	NaN	21.4361	21.8075	19.5439	21.4197	NaN	NaN	NaN	NaN	NaN	NaN	21.356	21.3791	21.5733	22.2257	21.8816	21.3153	NaN	19.4415	19.6464	21.0464	21.5398	21.6729	1	0	0	0	0	0	5	5	5	5	3	4	1	2	2	4	4	3	7	7	7	28.8
404	LL071_735;173_102_739	x		NaN	NaN	NaN	19.6652	NaN	NaN	NaN	NaN	NaN	NaN	NaN	NaN	NaN	NaN	NaN	19.8516	19.7442	19.3999	NaN	NaN	NaN	NaN	NaN	NaN	0	0	0	0	0	0	1	1	1	3	4	3	0	0	0	0	0	0	4	4	4	17.2
406	LL58_875;173_102_744	x		NaN	NaN	21.0456	20.6827	20.8446	20.9822	NaN	NaN	NaN	NaN	NaN	NaN	21.1276	21.3596	20.6496	20.7446	20.9297	20.3738	20.3186	20.67	21.5451	20.9166	20.9405	21.0895	0	0	0	0	0	0	3	3	3	2	2	2	3	3	3	3	2	3	4	4	4	22.5
407	LL071_815;173_102_820	x		NaN	NaN	NaN	19.7938	NaN	NaN	NaN	NaN	NaN	NaN	NaN	NaN	NaN	NaN	NaN	20.0514	19.6097	19.7204	NaN	NaN	NaN	NaN	NaN	NaN	1	1	1	1	1	1	1	2	1	2	3	3	0	0	0	0	0	0	6	6	6	12.5
408	173_102_823;LL071_818	x		NaN	NaN	20.1899	NaN	NaN	NaN	NaN	NaN	NaN	NaN	NaN	NaN	NaN	19.8481	20.5317	NaN	NaN	NaN	NaN	NaN	NaN	NaN	NaN	NaN	0	0	0	0	0	0	1	2	2	2	1	1	0	0	0	0	1	0	3	3	3	12.2
409	LL327_S11_858;LL071_837;LL059_911;173_102_842	x		NaN	NaN	19.8259	NaN	NaN	19.7195	NaN	NaN	NaN	NaN	NaN	NaN	19.9923	19.627	19.8584	NaN	NaN	NaN	NaN	NaN	NaN	19.8214	19.6584	19.6788	0	0	0	0	0	0	2	2	2	0	0	0	1	1	1	4	4	4	4	4	4	14.3
412	LL071_876;173_102_882	x		NaN	NaN	20.0538	NaN	NaN	NaN	NaN	NaN	NaN	NaN	NaN	NaN	20.2299	19.9785	19.9529	NaN	NaN	NaN	NaN	NaN	NaN	NaN	20.3394	NaN	0	0	0	0	0	0	4	4	3	1	1	1	0	0	0	0	2	1	4	4	4	11.5
414	173_102_906	x		NaN	NaN	19.5628	NaN	NaN	NaN	NaN	NaN	NaN	NaN	NaN	NaN	19.8267	19.3661	19.4956	NaN	NaN	NaN	NaN	NaN	NaN	NaN	NaN	NaN	2	2	2	0	0	0	4	5	4	0	0	0	0	0	0	1	1	1	6	6	6	13.6
419	173_102_948	x		NaN	NaN	NaN	21.4537	NaN	NaN	NaN	NaN	NaN	NaN	NaN	NaN	NaN	NaN	NaN	21.4862	21.5915	21.2834	NaN	NaN	NaN	NaN	NaN	NaN	0	0	0	0	0	0	0	0	0	2	2	2	0	0	0	0	0	1	3	3	3	11.1
420	173_102_958;LL58_1089	x		NaN	NaN	19.6904	NaN	NaN	NaN	NaN	NaN	NaN	NaN	NaN	NaN	19.7219	19.467	19.8824	NaN	NaN	NaN	NaN	NaN	NaN	NaN	NaN	NaN	0	0	0	0	0	0	4	3	3	0	0	0	0	0	1	0	0	0	4	4	4	24.4
436	LL059_1098;LL071_1006;sORF_3567|1280.29669.peg.1142	x		NaN	NaN	22.7808	NaN	NaN	NaN	NaN	NaN	NaN	NaN	NaN	NaN	22.6902	22.8757	22.7765	NaN	NaN	NaN	NaN	NaN	NaN	NaN	NaN	NaN	1	1	1	1	1	1	2	2	2	1	1	1	0	0	0	1	1	1	2	2	2	4.2
437	LL071_107;LL059_110	x		NaN	20.0766	21.5486	23.0182	21.2825	20.9137	NaN	NaN	NaN	20.2909	19.8333	20.1055	21.6291	21.3561	21.6606	22.8638	23.1513	23.0395	20.9899	21.2292	21.6285	20.8492	20.8991	20.9929	1	1	1	2	1	3	6	7	7	14	14	14	9	10	10	7	7	7	15	15	15	48.3
439	LL071_109;LL059_112	x		NaN	NaN	21.6447	NaN	NaN	NaN	NaN	NaN	NaN	NaN	NaN	NaN	21.9059	21.4394	21.5889	NaN	NaN	NaN	NaN	NaN	NaN	NaN	NaN	NaN	0	0	0	0	0	0	4	4	4	0	0	0	0	1	1	2	3	3	6	6	6	27.6
440	LL059_1136	x		NaN	21.2538	NaN	NaN	NaN	NaN	NaN	NaN	NaN	20.7349	21.6512	21.3752	NaN	NaN	NaN	NaN	NaN	NaN	NaN	NaN	NaN	NaN	NaN	NaN	0	0	0	2	2	2	0	0	0	0	0	0	1	0	0	0	0	0	3	3	3	15.7
441	LL059_1139	x		NaN	20.1138	NaN	NaN	NaN	NaN	NaN	NaN	NaN	20.0851	19.8585	20.3978	NaN	NaN	NaN	NaN	NaN	NaN	NaN	NaN	NaN	NaN	NaN	NaN	0	0	0	4	2	4	1	1	1	1	1	1	0	0	0	0	1	1	5	5	5	25.3
442	LL059_1158	x		NaN	21.7734	NaN	NaN	NaN	NaN	NaN	NaN	NaN	21.5634	22.0343	21.7225	NaN	NaN	NaN	NaN	NaN	NaN	NaN	NaN	NaN	NaN	NaN	NaN	0	0	0	7	5	7	0	0	0	0	0	0	0	0	0	1	1	1	7	7	7	40.5
446	LL059_1203	x		NaN	20.9302	NaN	20.3282	21.4668	20.0942	NaN	NaN	NaN	20.6904	20.9516	21.1486	NaN	NaN	NaN	20.6487	19.8605	20.4756	21.5957	21.1104	21.6944	20.3947	19.9004	19.9876	0	0	0	5	5	6	1	1	2	3	4	5	7	6	8	5	4	6	11	11	11	59.3
447	LL059_1211;173_102_1100	x		NaN	NaN	NaN	NaN	NaN	20.961	NaN	NaN	NaN	NaN	NaN	20.9184	NaN	NaN	NaN	NaN	NaN	NaN	NaN	NaN	NaN	20.9345	20.6196	21.3289	0	0	0	1	0	2	2	2	2	1	1	1	1	1	1	2	4	4	6	6	6	36.6
448	LL059_1218	x		NaN	20.501	19.7807	19.1816	19.8511	19.3568	NaN	NaN	NaN	20.2911	20.6896	20.5223	19.5496	19.9186	19.8738	19.2713	19.2497	19.0239	20.3477	19.8867	19.3189	19.1578	19.9989	18.9137	1	2	2	5	4	5	4	4	5	2	2	2	5	4	6	4	2	3	9	9	9	36.8
449	LL059_1222	x		NaN	NaN	20.5868	NaN	20.6822	20.5316	NaN	NaN	NaN	NaN	NaN	NaN	20.5653	20.5837	20.6113	NaN	NaN	NaN	20.3648	20.7228	20.9589	20.7011	20.6617	20.2321	0	0	0	1	1	0	3	3	3	1	1	1	2	3	3	3	3	4	5	5	5	33.8
450	LL059_1235;LL58_1251	x		NaN	NaN	NaN	20.8874	20.0772	20.8937	NaN	NaN	NaN	NaN	NaN	NaN	NaN	NaN	NaN	20.9202	21.0836	20.6583	19.2968	20.0657	20.8691	20.879	20.8573	20.9449	0	0	0	0	0	0	1	1	1	7	7	8	3	3	5	5	5	5	8	8	8	23.3
451	LL58_1279;LL327_S11_1193;LL071_1143;LL059_1264	x		NaN	NaN	NaN	20.106	NaN	NaN	NaN	NaN	NaN	NaN	NaN	NaN	NaN	NaN	NaN	20.2316	20.4235	19.6629	NaN	NaN	NaN	NaN	NaN	NaN	0	0	0	0	0	0	0	0	0	4	4	4	0	0	0	0	0	0	4	4	4	15.1
452	LL58_1293;LL071_1157;LL059_1278	x		NaN	NaN	23.0563	NaN	24.22	NaN	NaN	NaN	NaN	NaN	NaN	NaN	23.4822	22.8584	22.8284	NaN	NaN	NaN	23.2513	25.2714	24.1373	NaN	NaN	NaN	0	0	0	0	0	0	2	2	2	0	0	0	3	4	4	1	1	0	4	4	4	7.5
453	LL059_1296	x		NaN	NaN	20.7131	NaN	19.7447	20.8033	NaN	NaN	NaN	NaN	NaN	NaN	20.9652	20.5041	20.6699	NaN	NaN	19.7017	19.1321	20.3572	NaN	20.5907	21.1492	20.67	1	1	1	1	0	0	3	3	3	2	1	2	3	3	1	3	2	3	3	3	3	18.1
454	LL059_1314;LL071_1194	x		NaN	22.2328	NaN	NaN	NaN	NaN	NaN	NaN	NaN	21.7078	22.5072	22.4835	NaN	NaN	NaN	NaN	NaN	NaN	NaN	NaN	NaN	NaN	NaN	NaN	1	2	1	3	3	4	0	0	0	0	0	0	1	1	1	0	0	0	4	4	4	28.7
455	LL059_1316	x		NaN	NaN	21.8954	21.3517	21.4354	21.8331	NaN	NaN	NaN	NaN	NaN	NaN	21.9165	21.8697	21.9	21.1148	21.1224	21.8179	21.1563	21.2321	21.9178	21.7253	21.8967	21.8773	0	0	0	1	1	1	6	5	6	4	5	5	4	6	6	7	7	6	7	7	7	43.4
458	LL059_1372	x		NaN	21.3989	19.8553	NaN	20.7407	21.0008	NaN	NaN	NaN	20.8896	21.4481	21.859	19.6924	20.0426	19.8308	NaN	NaN	20.348	21.2374	20.3505	20.6342	20.7424	20.907	21.353	0	0	0	5	6	6	2	2	2	2	1	2	7	6	7	9	8	8	10	10	10	39.6
459	LL059_1375;LL58_1390	x		NaN	NaN	20.3476	21.4743	19.6643	20.1236	NaN	NaN	NaN	NaN	NaN	NaN	20.7488	20.1174	20.1765	21.8658	21.6284	20.9288	19.6205	19.7093	19.6632	19.8499	20.1603	20.3606	0	0	0	0	0	0	3	2	3	6	6	5	2	2	2	3	3	3	7	7	7	22.3
460	LL059_1388	x		NaN	NaN	20.6575	19.6926	19.6562	20.1223	NaN	NaN	NaN	NaN	NaN	NaN	20.7392	20.5165	20.7167	20.0425	19.4884	19.5468	NaN	19.3669	19.9455	20.1343	20.2322	20.0004	0	0	0	0	0	0	6	6	5	2	3	3	1	2	4	5	5	5	7	7	7	35.9
461	LL071_1278;LL059_1391	x		NaN	NaN	20.4658	NaN	NaN	NaN	NaN	NaN	NaN	NaN	NaN	NaN	20.4382	20.4595	20.4996	NaN	NaN	NaN	NaN	NaN	NaN	NaN	NaN	NaN	0	0	0	0	0	0	2	3	3	0	0	1	0	0	0	1	1	0	4	4	4	24.4
462	LL059_1398	x		NaN	20.4889	20.3174	NaN	20.3833	20.7244	NaN	NaN	NaN	20.3376	NaN	20.6402	20.42	20.0898	20.4425	NaN	NaN	NaN	20.4843	20.0296	20.6359	20.8355	20.9537	20.384	0	0	0	2	1	2	4	4	4	1	1	1	4	4	4	6	6	6	6	6	6	27.5
463	LL059_1405	x		NaN	NaN	NaN	20.2684	20.8158	21.2949	NaN	NaN	NaN	NaN	NaN	NaN	NaN	NaN	NaN	19.8281	20.2812	20.696	20.5557	20.5718	21.32	21.1039	21.3445	21.4363	0	0	0	1	1	1	3	2	2	2	2	2	2	2	3	3	3	4	5	5	5	49.3
464	LL059_1408;sORF_13070|1280.29669.peg.1432	x		NaN	NaN	19.5527	22.0495	20.0191	20.0482	NaN	NaN	NaN	NaN	NaN	NaN	19.4886	19.6649	19.5047	21.9926	22.1276	22.0282	19.5159	20.0832	20.4582	20.0362	19.5893	20.5192	0	0	0	0	0	0	2	2	2	6	6	6	4	4	4	4	4	3	6	6	6	33.3
466	LL059_1426;LL071_1313;sORF_12553|1280.29666.peg.1313	x		NaN	NaN	NaN	20.0622	20.2746	20.1435	NaN	NaN	NaN	NaN	NaN	NaN	NaN	NaN	NaN	19.9822	20.0864	20.1181	19.7749	20.1381	20.9109	20.2323	19.7481	20.4501	0	0	0	1	1	1	1	1	1	2	2	2	5	5	5	3	3	2	5	5	5	20.2
469	LL059_1458	x		NaN	NaN	20.2489	NaN	NaN	19.9994	NaN	NaN	NaN	NaN	NaN	NaN	20.1352	20.1857	20.4257	NaN	20.3363	NaN	NaN	NaN	NaN	20.0343	NaN	19.9645	0	0	0	1	1	0	2	2	2	1	2	1	1	1	1	2	1	2	2	2	2	28.2
470	LL58_1497;LL059_1475;sORF_12624|1280.29665.peg.1365	x		NaN	NaN	NaN	19.995	NaN	NaN	NaN	NaN	NaN	NaN	NaN	NaN	NaN	NaN	NaN	19.9398	20.1541	19.8911	NaN	NaN	NaN	NaN	NaN	NaN	0	0	0	0	0	0	0	0	0	3	3	3	0	0	0	0	1	1	3	3	3	11.1
471	LL059_1478;sORF_12403|1280.29673.peg.1403	x		NaN	NaN	19.7987	NaN	NaN	19.6474	NaN	NaN	NaN	NaN	NaN	NaN	19.8469	19.6553	19.8938	NaN	NaN	NaN	NaN	NaN	19.5144	19.6777	19.6181	19.6465	0	0	0	0	0	0	5	5	5	1	1	1	0	1	2	6	6	5	6	6	6	25.3
473	LL58_1555;LL059_1533;LL327_S11_1458	x		NaN	23.0561	NaN	NaN	NaN	NaN	NaN	NaN	NaN	22.4187	24.5695	22.1802	NaN	NaN	NaN	NaN	NaN	NaN	NaN	NaN	NaN	NaN	NaN	NaN	0	0	0	2	2	2	1	0	0	0	0	0	1	0	0	0	0	0	3	3	3	6.3
474	LL059_1534	x		NaN	20.6612	NaN	NaN	NaN	NaN	NaN	NaN	NaN	20.3456	20.4349	21.203	NaN	NaN	NaN	NaN	NaN	NaN	NaN	NaN	NaN	NaN	NaN	NaN	1	1	1	2	2	2	1	1	1	0	0	0	0	0	0	0	0	0	4	2	2	18.8
475	LL059_1546;sORF_12371|1280.29670.peg.1546	x		NaN	21.1029	NaN	NaN	NaN	NaN	NaN	NaN	NaN	21.204	20.2816	21.8229	NaN	NaN	NaN	NaN	NaN	NaN	NaN	NaN	NaN	NaN	NaN	NaN	0	0	0	5	3	4	0	0	0	0	0	0	1	0	0	0	0	0	9	5	5	42.3
476	LL059_1604;LL58_1631	x		NaN	NaN	19.6659	NaN	NaN	NaN	NaN	NaN	NaN	NaN	NaN	NaN	19.8048	19.4452	19.7476	NaN	NaN	NaN	NaN	NaN	NaN	NaN	NaN	NaN	0	0	0	0	0	0	2	2	2	0	0	0	0	1	0	0	0	0	3	3	3	10
477	LL059_1632;sORF_12123|1280.29670.peg.1632;sORF_11879|1280.29666.peg.1516	x		NaN	NaN	NaN	NaN	NaN	19.3973	NaN	NaN	NaN	NaN	NaN	NaN	NaN	NaN	NaN	NaN	NaN	NaN	NaN	NaN	NaN	19.7	19.7697	18.7224	0	0	0	0	0	0	1	1	1	0	0	0	1	1	1	2	3	3	3	3	3	40
479	LL58_1701;LL059_1674	x		NaN	21.1482	NaN	NaN	21.8889	NaN	NaN	NaN	NaN	20.9644	21.0887	21.3914	NaN	NaN	NaN	NaN	NaN	NaN	22.2571	22.0365	21.3732	NaN	NaN	NaN	1	1	1	2	2	2	0	0	0	0	0	0	3	3	2	0	0	0	3	3	3	12.3
480	LL059_1701;LL58_1728	x		NaN	NaN	19.7705	NaN	NaN	19.6906	NaN	NaN	NaN	NaN	NaN	NaN	19.9519	19.6224	19.7372	NaN	NaN	NaN	NaN	NaN	NaN	19.5515	19.8351	19.6853	0	0	0	0	0	0	5	5	5	0	0	0	0	0	0	3	4	4	7	7	6	22.9
481	LL071_1593;LL059_1702	x		NaN	NaN	20.9654	NaN	NaN	20.2087	NaN	NaN	NaN	NaN	NaN	NaN	21.1816	20.897	20.8178	NaN	NaN	NaN	NaN	NaN	NaN	20.2265	20.5294	19.8704	0	0	0	1	0	1	10	10	9	1	1	2	1	1	1	7	8	7	16	16	12	38.5
483	LL58_1790;LL059_1761	x		NaN	NaN	NaN	19.5894	NaN	NaN	NaN	NaN	NaN	NaN	NaN	NaN	NaN	NaN	NaN	19.9203	19.2585	NaN	NaN	NaN	NaN	NaN	NaN	NaN	0	0	0	0	0	0	1	1	1	3	3	1	0	0	1	0	0	0	6	6	6	8.6
484	LL059_1834	x		NaN	NaN	21.2398	NaN	NaN	NaN	NaN	NaN	NaN	NaN	NaN	NaN	21.3152	21.2072	21.1972	NaN	NaN	NaN	NaN	NaN	NaN	NaN	NaN	NaN	0	1	2	1	1	1	3	3	3	0	0	0	0	0	0	0	0	0	27	4	4	65.7
486	LL059_1881	x		NaN	NaN	NaN	NaN	NaN	19.7626	NaN	NaN	NaN	NaN	NaN	NaN	NaN	NaN	NaN	NaN	NaN	NaN	NaN	NaN	NaN	NaN	19.5573	19.9679	0	0	0	0	0	0	1	1	1	1	1	0	1	1	1	3	3	2	3	3	3	5.8
488	LL059_1883;LL58_1925	x		NaN	NaN	20.9998	NaN	NaN	NaN	NaN	NaN	NaN	NaN	NaN	NaN	21.2603	20.7106	21.0284	NaN	NaN	NaN	NaN	NaN	NaN	NaN	19.8459	NaN	0	0	0	0	0	0	8	8	8	0	0	0	1	1	1	1	2	1	8	8	8	17.7
489	LL059_1900	x		NaN	19.7519	22.261	23.3042	21.2133	21.676	NaN	NaN	NaN	20.3581	19.4284	19.4693	22.3679	22.0128	22.4022	23.5163	23.2045	23.1918	20.9393	21.1143	21.5863	21.4472	21.6649	21.9159	1	0	0	3	2	2	17	15	17	15	16	18	6	6	8	12	11	11	21	21	21	41.3
491	LL059_1998	x		NaN	NaN	20.0911	20.3074	21.1509	20.5949	NaN	NaN	NaN	NaN	NaN	NaN	19.8476	20.453	19.9725	20.6654	20.2111	20.0458	21.1104	21.0595	21.2828	20.6181	20.4509	20.7157	0	0	0	1	1	1	4	4	4	3	3	3	6	5	6	4	3	4	6	6	6	46
492	LL58_2094;LL059_2053;LL071_1978;sORF_6930|1280.29665.peg.1980;sORF_6794|1280.29673.peg.1976	x		NaN	NaN	NaN	NaN	NaN	20.7903	NaN	NaN	NaN	NaN	NaN	NaN	NaN	NaN	NaN	NaN	NaN	NaN	NaN	NaN	NaN	20.5774	21.2942	20.4992	0	0	0	0	0	0	1	1	1	1	1	1	1	1	1	3	3	4	4	4	4	15.7
494	LL58_2127;LL059_2085;LL327_S11_2009;sORF_6903|1280.29673.peg.2009	x		NaN	NaN	19.7025	NaN	20.139	20.221	NaN	NaN	NaN	NaN	NaN	NaN	19.7065	19.6381	19.7631	NaN	NaN	NaN	19.9806	20.6536	19.7828	20.3349	20.5978	19.7303	1	1	0	0	0	0	3	3	3	0	0	0	3	3	3	2	2	2	4	4	4	41.3
495	LL059_209;sORF_637|1280.29670.peg.209	x		NaN	22.679	22.6715	23.2786	24.1228	22.9494	NaN	NaN	NaN	22.3987	23.0091	22.6293	22.5207	22.7135	22.7805	22.7587	23.4173	23.6599	23.9859	23.8057	24.5769	22.8861	22.6823	23.2799	0	0	0	5	5	4	5	5	5	7	7	7	6	6	6	5	5	5	7	7	7	75.9
497	LL071_2077;LL059_2151	x		NaN	NaN	20.1165	NaN	20.6339	20.1406	NaN	NaN	20.8541	NaN	NaN	NaN	19.9257	20.0486	20.3751	NaN	NaN	NaN	20.9285	20.4979	20.4754	20.0403	20.2679	20.1135	1	1	2	1	1	1	5	6	6	1	3	2	2	3	4	5	4	5	8	8	8	46.4
498	LL327_S11_2080;LL071_2080;LL059_2154;sORF_7113|1280.29673.peg.2080;sORF_7401|1280.29669.peg.2196	x		NaN	NaN	NaN	19.5145	NaN	NaN	NaN	NaN	NaN	NaN	NaN	NaN	NaN	NaN	NaN	19.4555	19.4728	19.6153	NaN	NaN	NaN	NaN	NaN	NaN	0	0	0	0	0	0	1	2	2	3	3	3	0	0	0	1	0	1	4	4	4	15.6
500	LL059_220	x		NaN	NaN	21.3439	NaN	NaN	NaN	NaN	NaN	NaN	NaN	NaN	NaN	21.2187	21.164	21.649	NaN	NaN	NaN	NaN	NaN	NaN	NaN	NaN	NaN	0	0	0	1	1	1	2	2	2	0	0	0	0	0	0	0	0	0	19	2	2	53.7
501	LL059_2200	x		NaN	NaN	21.0673	NaN	20.4393	NaN	NaN	NaN	NaN	NaN	NaN	NaN	21.1765	20.8976	21.1279	NaN	NaN	NaN	20.7547	20.0991	20.4642	NaN	NaN	NaN	0	0	0	0	0	0	3	3	3	0	0	0	2	2	2	1	1	1	3	3	3	17.1
502	LL58_2304;LL071_2186;LL059_2259	x		NaN	NaN	20.23	NaN	NaN	19.951	NaN	NaN	NaN	NaN	NaN	NaN	20.2513	19.8574	20.5813	NaN	NaN	NaN	NaN	NaN	NaN	19.8743	20.1239	19.8547	0	0	0	1	0	0	6	6	6	2	2	1	1	1	2	5	5	5	8	8	8	35.9
503	LL071_2187;LL059_2260;sORF_9983|1280.29669.peg.2305;sORF_9647|1280.29673.peg.2185	x		NaN	NaN	NaN	NaN	NaN	18.8143	NaN	NaN	NaN	NaN	NaN	NaN	NaN	NaN	NaN	NaN	NaN	NaN	NaN	NaN	NaN	18.7239	19.1894	18.5295	0	0	0	0	0	0	0	0	0	0	0	0	0	0	0	2	2	2	2	2	2	14.4
504	LL059_2267;sORF_7426|1280.29666.peg.2157	x		NaN	NaN	NaN	NaN	NaN	18.7545	NaN	NaN	NaN	NaN	NaN	NaN	NaN	NaN	NaN	NaN	NaN	NaN	NaN	NaN	NaN	18.9454	18.5635	NaN	0	0	0	0	0	0	0	0	0	0	0	0	0	0	0	2	2	1	2	2	2	8
505	LL059_227;sORF_703|1280.29666.peg.224	x		NaN	20.4457	NaN	NaN	21.7926	21.1325	NaN	NaN	NaN	19.1544	21.7371	NaN	NaN	NaN	NaN	NaN	NaN	NaN	21.5606	21.8378	21.9794	21.9732	21.2616	20.1628	1	1	0	3	4	0	1	1	1	0	0	0	7	7	7	6	6	5	7	7	7	51.5
506	LL059_229	x		NaN	NaN	NaN	NaN	NaN	19.2724	NaN	NaN	NaN	NaN	NaN	NaN	NaN	NaN	NaN	NaN	NaN	NaN	NaN	NaN	NaN	19.0852	19.8425	18.8895	0	0	0	1	0	1	2	2	2	0	0	0	1	1	1	2	2	2	3	3	3	15.7
509	LL58_2370;LL059_2324	x		NaN	NaN	NaN	19.6989	NaN	NaN	NaN	NaN	NaN	NaN	NaN	NaN	NaN	NaN	NaN	19.4547	19.8146	19.8276	NaN	NaN	NaN	NaN	NaN	NaN	0	0	0	0	0	0	0	0	0	6	6	5	0	0	0	0	0	0	6	6	6	22.1
510	LL059_233	x		NaN	NaN	22.071	NaN	NaN	NaN	NaN	NaN	NaN	NaN	NaN	NaN	22.3373	22.0194	21.8563	NaN	NaN	NaN	NaN	NaN	NaN	NaN	NaN	NaN	0	0	0	0	0	0	3	4	3	0	0	0	0	0	0	0	0	0	11	4	4	32.3
511	LL58_2380;LL059_2334;sORF_7951|1280.29669.peg.2380	x		NaN	20.7939	19.6164	20.1353	20.4597	19.2272	NaN	NaN	NaN	20.428	20.9751	20.9785	19.3935	19.8652	19.5903	19.9411	20.1468	20.3179	20.7185	20.3061	20.3544	19.0453	NaN	19.4091	0	0	0	5	5	5	5	5	5	3	4	5	5	5	5	3	1	3	6	6	6	38.7
519	LL58_231;LL059_239	x		NaN	NaN	NaN	20.656	NaN	NaN	NaN	NaN	NaN	NaN	NaN	NaN	NaN	NaN	NaN	20.6273	20.9232	20.4174	NaN	NaN	NaN	NaN	NaN	NaN	0	0	0	0	0	0	0	0	0	4	3	5	0	0	0	0	0	0	5	5	5	10.2
521	LL059_241;LL327_S11_236	x		NaN	NaN	19.4224	NaN	NaN	NaN	NaN	NaN	NaN	NaN	NaN	NaN	19.307	19.4156	19.5445	NaN	NaN	NaN	NaN	NaN	NaN	NaN	NaN	NaN	0	0	0	1	0	1	2	2	2	0	0	0	0	0	0	0	0	0	40	2	2	40.1
522	LL58_2466;LL327_S11_2359;LL059_2433	x		NaN	NaN	19.6808	NaN	NaN	19.4436	NaN	NaN	NaN	NaN	NaN	NaN	19.9138	19.4091	19.7196	NaN	NaN	NaN	NaN	NaN	NaN	19.0906	19.7967	NaN	2	2	1	0	0	0	8	6	7	0	0	0	0	0	0	3	3	1	9	9	9	20
523	LL059_2439	x		NaN	NaN	NaN	NaN	20.0359	19.653	NaN	NaN	NaN	NaN	NaN	NaN	NaN	NaN	NaN	NaN	NaN	NaN	19.4072	20.1026	20.5978	19.221	20.0307	19.7073	0	0	0	1	1	0	0	0	1	0	0	0	2	3	3	2	2	2	3	3	3	31.4
525	LL059_2474;sORF_9127|1280.29670.peg.2474;sORF_8873|1280.29666.peg.2362	x		NaN	NaN	NaN	NaN	19.3499	NaN	NaN	NaN	NaN	NaN	NaN	NaN	NaN	NaN	NaN	NaN	NaN	NaN	19.2696	19.1454	19.6346	NaN	NaN	NaN	0	0	0	0	0	0	0	0	0	0	0	0	3	3	3	1	1	1	3	3	3	21.2
528	LL059_2525;171_131_2443	x		NaN	21.6428	22.0836	21.9462	21.9471	22.2623	NaN	NaN	NaN	21.7428	21.4887	21.6969	22.1369	22.0115	22.1024	21.8368	22.0209	21.981	21.6695	21.8237	22.3481	22.0789	22.2896	22.4185	0	0	0	9	7	8	10	10	10	9	9	11	10	10	10	12	10	12	15	15	15	47.8
530	LL059_257	x		NaN	NaN	19.1678	NaN	NaN	NaN	NaN	NaN	NaN	NaN	NaN	NaN	19.5555	19.01	18.9379	NaN	NaN	NaN	NaN	NaN	NaN	NaN	NaN	NaN	0	0	0	0	0	0	2	2	2	0	0	0	0	0	0	0	0	0	6	2	2	14.3
531	LL059_2570;sORF_8782|1280.29670.peg.2570	x		20.9478	20.0673	20.9205	NaN	19.1783	20.249	NaN	20.5639	21.3317	20.2266	19.8131	20.1623	20.6417	21.2571	20.8628	NaN	NaN	NaN	19.7463	18.9899	18.7987	20.0917	20.3587	20.2965	1	2	2	3	3	3	5	6	6	1	0	0	3	2	3	5	4	5	6	6	6	33.6
534	LL58_2648;LL327_S11_2520;LL059_2596	x		NaN	NaN	NaN	NaN	19.7848	NaN	NaN	NaN	NaN	NaN	NaN	NaN	NaN	NaN	NaN	NaN	NaN	NaN	NaN	19.848	19.7216	NaN	NaN	NaN	0	0	0	0	0	0	0	0	0	0	0	0	1	2	2	0	0	0	2	2	2	9.2
535	LL059_283	x		NaN	NaN	20.4808	NaN	NaN	20.8422	NaN	NaN	NaN	NaN	NaN	NaN	20.6634	20.4928	20.2861	NaN	NaN	NaN	NaN	NaN	NaN	20.776	20.9698	20.7808	0	0	0	0	0	0	3	3	3	0	0	0	1	1	1	3	3	3	4	4	4	25.6
539	LL059_33	x		NaN	23.187	NaN	NaN	NaN	NaN	NaN	NaN	NaN	24.0082	22.6849	22.868	NaN	NaN	NaN	NaN	NaN	NaN	NaN	NaN	NaN	NaN	NaN	NaN	1	1	1	2	2	2	0	0	0	0	0	0	1	1	1	0	0	0	10	10	2	74
540	LL059_333;173_102_330	x		NaN	20.447	22.0851	21.5533	20.4662	21.8399	NaN	NaN	NaN	20.6789	NaN	20.2151	21.8781	22.069	22.3082	21.8584	21.4036	21.3981	20.8272	20.4803	20.0911	21.779	21.9285	21.812	1	1	1	2	1	2	9	9	9	7	7	7	4	4	4	7	7	7	9	9	9	36.2
541	LL059_336	x		NaN	NaN	NaN	NaN	19.5094	NaN	NaN	NaN	NaN	NaN	NaN	NaN	NaN	NaN	NaN	NaN	NaN	NaN	NaN	18.7897	20.2292	NaN	NaN	NaN	1	1	0	0	1	0	0	0	0	0	0	0	1	3	3	1	1	0	4	4	3	51.7
542	LL58_332;LL059_339	x		NaN	NaN	NaN	21.189	NaN	NaN	NaN	NaN	NaN	NaN	NaN	NaN	NaN	NaN	NaN	21.1349	21.2983	21.134	NaN	NaN	NaN	NaN	NaN	NaN	0	0	0	0	0	0	0	0	0	3	3	4	1	1	2	1	1	1	5	5	5	23.9
543	LL059_350;173_102_347	x		NaN	19.7044	20.1888	19.4462	20.5309	20.4648	NaN	NaN	NaN	19.6306	19.5847	19.8978	19.9895	20.185	20.3918	19.0945	19.5987	19.6454	20.3715	20.3961	20.8252	20.461	20.4776	20.4557	0	0	0	2	2	2	2	2	2	3	3	3	3	5	5	5	6	6	10	10	6	63.8
544	LL059_351	x		NaN	NaN	20.0495	NaN	NaN	20.2793	NaN	NaN	NaN	NaN	NaN	NaN	19.6792	NaN	20.4198	NaN	NaN	NaN	NaN	NaN	NaN	20.6106	20.7621	19.4651	1	0	1	0	0	0	1	1	1	0	0	0	1	1	1	3	3	2	3	3	3	33.5
545	LL059_368;sORF_1078|1280.29669.peg.360	x		NaN	NaN	20.603	20.5911	20.0086	19.7918	NaN	NaN	NaN	NaN	NaN	NaN	20.6985	20.665	20.4456	20.2032	20.4425	21.1277	19.9032	19.7748	20.3478	19.868	19.3555	20.152	0	0	0	0	0	0	2	3	2	4	5	5	3	4	5	2	2	3	5	5	5	25.8
546	LL059_383;LL071_373	x		NaN	NaN	20.6672	20.8807	19.9133	19.9157	NaN	NaN	NaN	NaN	NaN	NaN	20.7005	20.8184	20.4829	21.3422	20.6906	20.6094	20.2355	19.8629	19.6416	19.8196	20.1174	19.8101	0	0	0	0	0	0	4	4	4	4	4	4	2	2	2	3	3	3	4	4	4	20.4
552	LL071_37;LL059_40	x		NaN	NaN	20.6562	19.3235	19.2541	22.0705	NaN	NaN	NaN	NaN	NaN	NaN	20.1626	20.7766	21.0292	19.1956	18.9791	19.7959	18.9832	19.2303	19.5486	22.3393	22.0112	21.8611	1	1	1	1	1	0	8	7	8	2	2	2	2	2	2	9	8	9	14	14	9	50
555	LL071_39;LL059_42;sORF_17161|1280.29670.peg.42;sORF_16809|1280.29673.peg.38;sORF_17160|1280.29670.peg.42;sORF_16808|1280.29673.peg.38	x		NaN	NaN	NaN	18.7362	NaN	NaN	NaN	NaN	NaN	NaN	NaN	NaN	NaN	NaN	NaN	NaN	18.5863	18.8862	NaN	NaN	NaN	NaN	NaN	NaN	0	0	0	0	0	0	0	0	0	2	2	2	1	1	1	0	0	0	2	2	2	11.8
556	LL059_441	x		NaN	20.4767	19.9782	20.1728	20.5325	20.2482	NaN	NaN	NaN	20.0311	20.8818	20.5172	19.9877	19.9987	19.9484	20.3673	20.1918	19.9591	20.6595	20.2595	20.6786	20.2222	20.3533	20.1691	0	0	0	3	2	3	5	5	5	2	2	2	4	4	4	4	4	4	6	6	6	35.8
557	LL059_463	x		NaN	NaN	19.8348	20.694	NaN	20.2114	NaN	NaN	NaN	NaN	NaN	NaN	19.8608	19.7859	19.8577	21.0519	20.543	20.4871	NaN	NaN	NaN	20.2549	19.9169	20.4623	0	0	1	0	0	0	5	5	5	5	5	4	0	0	1	1	2	2	6	6	6	31.9
558	LL059_561;171_131_486	x		NaN	NaN	20.6603	NaN	NaN	NaN	NaN	NaN	NaN	NaN	NaN	NaN	20.8636	20.4262	20.691	NaN	NaN	NaN	NaN	NaN	NaN	NaN	NaN	NaN	0	0	0	0	0	0	2	2	2	0	0	0	0	0	0	0	0	0	2	2	2	11
559	LL071_488;LL059_566;sORF_1564|1280.29669.peg.553;sORF_1475|1280.29673.peg.515	x		NaN	NaN	21.3609	NaN	20.5713	20.4097	NaN	NaN	NaN	NaN	NaN	NaN	21.4369	21.2897	21.356	NaN	NaN	NaN	20.3873	20.7552	NaN	20.1702	20.9567	20.1021	0	0	0	1	1	0	3	3	3	1	1	1	2	2	1	2	2	2	3	3	3	11.2
561	LL58_558;LL059_571	x		NaN	NaN	22.2877	22.3546	NaN	NaN	NaN	NaN	NaN	NaN	NaN	NaN	22.3972	22.359	22.107	22.6007	22.407	22.056	NaN	NaN	NaN	NaN	NaN	NaN	0	0	0	0	0	0	6	7	5	4	4	5	1	1	1	1	1	1	7	7	7	12.7
562	LL071_509;LL059_587	x		NaN	NaN	20.0889	NaN	NaN	NaN	NaN	NaN	NaN	NaN	NaN	NaN	20.3175	19.7828	20.1664	NaN	NaN	NaN	NaN	NaN	NaN	NaN	NaN	NaN	0	0	0	0	0	0	3	3	3	0	0	0	0	0	1	1	1	1	4	4	4	20.5
563	LL327_S11_548;LL059_600	x		NaN	NaN	20.7069	19.7266	NaN	NaN	NaN	NaN	NaN	NaN	NaN	NaN	20.7894	20.5748	20.7565	19.7573	19.5636	19.8589	NaN	NaN	NaN	NaN	NaN	NaN	1	1	1	0	0	1	5	5	4	3	4	4	1	1	1	2	1	0	6	6	6	24.5
565	LL059_635	x		NaN	21.2296	21.9746	NaN	NaN	NaN	NaN	NaN	NaN	21.286	21.2521	21.1507	21.8673	22.0291	22.0274	NaN	NaN	NaN	NaN	NaN	NaN	NaN	NaN	NaN	1	0	1	2	2	2	2	2	2	0	0	0	0	0	0	0	0	0	27	2	2	50.1
568	LL059_689	x		NaN	NaN	21.4679	NaN	19.8819	21.3876	NaN	NaN	NaN	NaN	NaN	NaN	21.1825	21.3842	21.837	NaN	18.4461	NaN	19.3154	20.0371	20.2932	21.4744	21.6882	21.0001	0	0	0	0	0	0	3	3	3	1	2	1	2	2	2	3	3	3	4	4	4	19.1
569	LL58_683;LL327_S11_642;LL059_694	x		NaN	NaN	19.993	NaN	NaN	NaN	NaN	NaN	NaN	NaN	NaN	NaN	20.2043	19.6961	20.0786	NaN	NaN	NaN	NaN	NaN	NaN	NaN	NaN	NaN	0	0	0	1	1	1	2	2	2	0	0	1	0	0	0	1	1	1	2	2	2	8.6
570	LL059_723;173_102_656;sORF_1989|1280.29671.peg.651	x		NaN	20.9859	20.3846	NaN	20.8287	20.2187	NaN	NaN	NaN	20.574	20.8735	21.5102	20.4445	20.7894	19.9199	NaN	NaN	20.7991	21.0061	20.2125	21.2675	20.0839	NaN	20.3534	0	0	0	3	3	3	2	3	3	1	1	3	3	3	3	2	1	2	4	4	4	29.7
571	LL059_730	x		NaN	NaN	20.7257	20.6691	20.2344	20.0517	NaN	NaN	NaN	NaN	NaN	20.2563	20.816	20.7888	20.5723	21.0996	20.6012	20.3065	20.4517	20.4628	19.7886	20.0091	20.2195	19.9264	1	1	1	1	1	2	6	6	6	5	5	5	1	1	1	5	7	7	9	9	9	59.3
572	LL059_737;sORF_14447|1280.29673.peg.686	x		NaN	NaN	20.3763	20.632	NaN	NaN	NaN	NaN	NaN	NaN	NaN	NaN	20.3828	NaN	20.3698	20.7846	20.4552	20.6561	NaN	NaN	NaN	NaN	NaN	NaN	0	0	0	0	0	0	2	1	2	3	2	2	3	2	3	0	0	0	5	5	5	25.7
573	LL059_739	x		NaN	19.9136	20.8524	20.8743	20.5339	20.5529	NaN	NaN	NaN	20.1319	19.8865	19.7224	20.7999	20.8111	20.9462	20.692	20.95	20.9809	20.3249	20.387	20.8899	20.5897	20.5388	20.5302	0	0	0	4	4	4	7	8	8	7	8	8	7	6	7	8	7	7	13	13	10	52.8
574	LL059_768	x		NaN	20.3692	NaN	NaN	20.3272	20.5321	NaN	NaN	NaN	19.6547	21.5843	19.8686	NaN	NaN	NaN	NaN	NaN	NaN	19.6597	20.5249	20.7971	20.8334	21.1779	19.585	0	0	0	3	3	3	0	0	0	0	0	0	3	3	4	4	4	4	5	5	5	29.9
575	LL58_769;LL059_776	x		NaN	NaN	21.4066	20.3363	20.5545	21.6465	NaN	NaN	NaN	NaN	NaN	NaN	21.6104	21.2398	21.3696	20.8141	20.0435	20.1513	20.1458	20.6164	20.9012	21.4334	21.9129	21.5931	0	0	0	1	1	1	9	9	9	6	6	6	4	5	6	13	13	14	15	15	15	43.7
580	LL071_745;LL059_816	x		NaN	NaN	19.9496	19.3719	NaN	19.9073	NaN	NaN	NaN	NaN	NaN	NaN	20.0415	19.6655	20.1418	19.6881	19.293	19.1347	NaN	NaN	NaN	20.0096	19.6672	20.045	0	0	0	0	0	0	3	3	4	2	2	2	0	1	1	4	4	3	5	5	5	16.5
581	LL059_818;171_131_750	x		NaN	19.6622	20.4636	20.0857	19.838	19.4313	NaN	NaN	NaN	19.7039	19.312	19.9707	20.7916	19.9389	20.6604	19.746	19.6153	20.8956	19.5212	19.5612	20.4316	19.5355	19.3271	NaN	0	0	0	2	2	2	3	4	3	2	2	2	2	2	2	2	2	2	4	4	4	24.2
582	LL059_823	x		NaN	22.8996	21.1685	NaN	NaN	NaN	NaN	NaN	NaN	22.4772	23.3384	22.8834	21.0709	21.2359	21.1986	NaN	NaN	NaN	21.4358	NaN	NaN	NaN	NaN	NaN	1	1	0	3	3	3	3	3	3	0	0	0	2	0	0	0	0	0	13	13	3	80.8
584	LL059_831;LL071_760	x		NaN	21.1224	21.5993	20.4529	20.4597	21.0672	NaN	NaN	NaN	21.1032	21.1154	21.1486	21.6336	21.6613	21.5031	20.649	20.5314	20.1785	20.5764	20.3938	20.4089	21.1563	21.0559	20.9893	0	0	1	7	6	7	11	10	10	4	4	4	4	4	5	8	7	7	11	11	11	45.9
585	LL059_838	x		NaN	NaN	NaN	NaN	NaN	20.2376	NaN	NaN	NaN	NaN	NaN	NaN	NaN	NaN	NaN	NaN	NaN	NaN	NaN	NaN	NaN	20.6371	20.1203	19.9553	0	0	0	1	1	1	2	2	2	1	1	1	1	1	1	2	2	2	3	3	3	18.8
586	LL059_840	x		NaN	NaN	20.5141	NaN	NaN	NaN	NaN	NaN	NaN	NaN	NaN	NaN	20.1366	20.6716	20.7342	NaN	NaN	NaN	NaN	NaN	NaN	NaN	NaN	NaN	0	0	0	1	1	1	2	2	2	0	0	0	0	0	0	0	0	0	8	2	2	40.2
587	LL327_S11_796;LL071_776;LL059_847	x		NaN	20.1683	NaN	NaN	19.605	19.771	NaN	NaN	NaN	19.8307	20.5389	20.1352	NaN	NaN	NaN	NaN	19.5025	NaN	19.8473	19.6537	19.314	19.3978	20.2362	19.679	4	2	4	3	4	3	1	1	1	3	2	3	3	4	4	3	2	4	9	9	9	15.3
588	LL58_915;LL059_851	x		NaN	NaN	NaN	20.2458	NaN	19.0947	NaN	NaN	NaN	NaN	NaN	NaN	NaN	NaN	NaN	20.3484	20.5081	19.881	NaN	NaN	NaN	18.7015	18.7529	19.8298	0	0	0	0	0	0	1	0	1	9	10	10	0	0	0	6	6	6	10	10	10	19.9
592	LL059_883;sORF_13975|1280.29666.peg.814;sORF_14076|1280.29673.peg.830	x		NaN	NaN	21.1273	NaN	NaN	NaN	NaN	NaN	NaN	NaN	NaN	NaN	21.2655	21.0338	21.0826	NaN	NaN	NaN	NaN	NaN	NaN	NaN	NaN	NaN	0	0	0	1	0	0	8	9	9	0	0	1	1	1	1	1	1	1	10	10	10	48
595	LL071_823;LL059_897	x		NaN	NaN	19.9241	NaN	NaN	NaN	NaN	NaN	NaN	NaN	NaN	NaN	19.9413	19.6673	20.1637	NaN	NaN	NaN	NaN	NaN	NaN	NaN	NaN	NaN	0	0	0	1	0	1	4	3	4	0	0	0	1	1	1	0	0	0	4	4	4	18.9
597	LL059_91	x		NaN	23.155	22.3946	NaN	22.5292	22.9497	NaN	NaN	NaN	22.1318	24.1389	23.1942	NaN	22.7617	22.0275	NaN	NaN	NaN	22.8121	22.0591	22.7163	22.8222	23.0988	22.9282	0	0	0	2	2	2	1	2	2	0	1	1	3	3	3	3	3	3	3	3	3	27.5
599	LL059_925	x		NaN	20.6211	21.8625	NaN	NaN	NaN	NaN	NaN	NaN	20.9199	20.4888	20.4546	22.0296	21.8288	21.7291	NaN	NaN	NaN	NaN	NaN	NaN	NaN	NaN	NaN	1	1	1	2	2	2	2	2	2	0	0	0	0	0	0	0	0	0	9	2	2	56.9
602	LL059_951;sORF_14018|1280.29665.peg.878	x		NaN	NaN	NaN	19.2525	NaN	18.6152	NaN	NaN	NaN	NaN	NaN	NaN	NaN	NaN	NaN	19.3459	18.8442	19.5676	NaN	NaN	NaN	18.4811	18.5879	18.7766	0	0	0	0	0	0	1	1	0	4	4	4	0	0	0	2	2	2	4	4	4	24.4
603	LL059_970	x		21.4579	23.0936	23.2639	NaN	NaN	NaN	NaN	21.3607	21.5552	22.9848	23.1185	23.1775	23.1507	23.3906	23.2504	NaN	NaN	NaN	NaN	NaN	NaN	NaN	NaN	NaN	1	2	2	2	2	2	2	2	2	0	0	0	1	0	0	0	0	0	21	2	2	82.2
604	LL071_1070	x		NaN	NaN	NaN	19.9773	21.7297	20.9999	NaN	NaN	NaN	NaN	NaN	NaN	NaN	NaN	NaN	19.2814	20.2511	20.3994	22.3356	21.8276	21.0258	20.7476	21.3553	20.8968	0	0	0	0	0	0	0	0	0	1	2	2	2	2	2	3	3	3	15	3	3	47.6
605	LL327_S11_106;LL071_108;sORF_291|1280.29669.peg.108;sORF_292|1280.29673.peg.106	x		NaN	NaN	NaN	NaN	NaN	19.0297	NaN	NaN	NaN	NaN	NaN	NaN	NaN	NaN	NaN	NaN	NaN	NaN	NaN	NaN	NaN	18.807	19.4944	18.7877	0	0	0	0	0	0	0	0	0	0	0	0	0	1	1	4	5	5	5	5	5	32.5
606	LL071_1099;LL059_1219	x		NaN	NaN	NaN	22.3868	NaN	NaN	NaN	NaN	NaN	NaN	NaN	NaN	NaN	NaN	NaN	23.0017	22.2044	21.9543	NaN	NaN	NaN	NaN	NaN	NaN	1	1	1	1	1	1	1	2	2	6	6	6	0	0	1	3	1	3	9	9	9	16.6
607	LL071_1105	x		NaN	21.1945	22.4236	21.837	22.0555	23.1785	NaN	NaN	NaN	21.3424	21.366	20.875	22.5519	22.2368	22.4823	22.2028	21.6211	21.6872	21.5868	22.1892	22.3906	23.1216	23.2768	23.137	0	0	0	13	10	10	34	34	35	26	26	26	20	25	27	37	34	37	43	43	43	55
610	LL071_1135	x		NaN	NaN	20.2549	19.9145	NaN	NaN	NaN	NaN	NaN	NaN	NaN	NaN	20.6315	20.0491	20.0841	20.6658	19.3228	19.755	NaN	NaN	NaN	NaN	NaN	NaN	1	1	1	0	0	0	3	2	3	2	2	2	2	1	1	3	3	2	6	6	6	11.1
611	LL071_1140	x		NaN	NaN	19.3731	NaN	NaN	NaN	NaN	NaN	NaN	NaN	NaN	NaN	19.6419	19.4724	19.0049	NaN	NaN	NaN	NaN	NaN	NaN	NaN	NaN	NaN	0	0	0	0	0	0	3	3	3	1	1	1	0	0	0	0	0	0	3	3	3	9.3
613	LL071_1152	x		NaN	21.3765	21.7884	19.9145	21.0235	21.3668	NaN	NaN	NaN	21.7836	21.2119	21.1339	21.9023	21.329	22.1338	20.2402	20.0259	19.4775	21.12	21.1531	20.7973	21.3782	21.7223	21	1	1	1	2	2	2	8	6	6	2	2	2	3	4	4	5	5	5	9	9	9	39
614	LL071_116	x		NaN	NaN	NaN	19.2186	21.4195	19.7037	NaN	NaN	NaN	NaN	NaN	NaN	NaN	NaN	NaN	19.0763	19.0663	19.5131	20.7491	21.2695	22.2399	20.0393	19.6055	19.4665	0	1	0	1	0	1	1	1	1	2	2	2	6	11	12	5	4	3	12	12	12	76.4
616	sORF_3827|1280.29671.peg.1177;LL071_1177;sORF_3923|1280.29673.peg.1226;LL327_S11_1226	x		NaN	NaN	NaN	18.7654	NaN	18.7622	NaN	NaN	NaN	NaN	NaN	NaN	NaN	NaN	NaN	18.9851	18.7013	18.6097	NaN	NaN	NaN	18.6707	NaN	18.8538	0	0	0	0	0	0	0	0	0	2	2	2	0	0	0	2	1	2	2	2	2	24.2
618	LL071_1180	x		NaN	NaN	NaN	NaN	20.9988	20.832	NaN	NaN	NaN	NaN	NaN	NaN	NaN	NaN	NaN	NaN	NaN	NaN	NaN	20.4613	21.5363	21.0783	21.3196	20.0982	0	0	0	0	1	0	0	0	0	0	0	0	1	3	3	2	3	4	5	5	5	76.8
619	sORF_13290|1280.29669.peg.1349;LL071_1213	x		NaN	NaN	19.0596	NaN	NaN	NaN	NaN	NaN	NaN	NaN	NaN	NaN	19.436	18.8719	18.8709	NaN	NaN	NaN	NaN	NaN	NaN	NaN	NaN	NaN	0	0	0	0	0	0	2	2	2	0	0	0	0	0	0	0	0	0	2	2	2	22.9
620	LL071_123	x		NaN	22.312	22.0707	23.2793	22.7727	21.5187	NaN	NaN	NaN	22.0546	22.401	22.4803	22.0604	22.1853	21.9664	23.6146	22.9491	23.2741	23.1213	22.6579	22.539	21.2412	21.1752	22.1396	0	0	0	4	4	5	6	6	7	6	5	9	6	5	6	5	5	7	10	10	10	50.6
621	LL327_S11_1346;LL071_1305	x		NaN	19.8011	18.8126	19.0252	20.0864	19.631	NaN	NaN	NaN	19.6726	19.9659	19.7647	18.8302	18.955	18.6525	18.9256	18.6522	19.4978	19.7672	20.1428	20.3492	19.5053	20.2175	19.1701	0	0	0	2	2	2	3	3	3	3	4	4	5	7	7	5	5	4	8	8	8	39.1
624	LL327_S11_1364;LL071_1323;sORF_12969|1280.29669.peg.1460;sORF_12505|1280.29666.peg.1324	x		NaN	NaN	21.3273	20.3331	19.5391	20.2447	NaN	NaN	NaN	NaN	NaN	NaN	21.3028	21.4153	21.2637	20.7787	20.0697	20.1509	19.9336	19.3143	19.3694	20.2982	20.331	20.105	1	1	1	1	0	1	7	8	8	6	6	6	5	4	5	7	6	6	8	8	8	42.6
625	LL071_1324	x		NaN	21.3577	21.2943	NaN	22.1688	21.8381	NaN	NaN	NaN	20.6897	21.9453	21.4382	21.1367	21.1373	21.6087	NaN	NaN	NaN	22.0943	21.968	22.4442	21.9985	22.0389	21.4769	1	1	1	4	4	4	4	4	4	1	1	1	5	3	4	3	3	3	7	7	7	48.4
626	LL071_1335	x		NaN	19.2531	20.9005	NaN	19.8339	21.5486	NaN	NaN	NaN	20.074	18.7498	18.9353	20.8256	20.7941	21.0818	NaN	NaN	NaN	19.272	19.7438	20.4858	21.6499	21.3837	21.6121	0	0	0	2	2	2	4	4	4	0	0	0	2	2	2	6	4	6	6	6	6	38.5
628	LL071_136	x		NaN	20.5662	21.6964	22.3378	21.2996	21.8709	NaN	NaN	NaN	20.776	20.5575	20.3652	21.5827	21.785	21.7216	22.5831	22.2471	22.1832	20.9653	21.2547	21.6788	21.8253	21.666	22.1215	1	1	1	2	2	2	6	8	8	7	7	8	4	4	7	8	7	9	9	9	9	47.8
630	LL071_1372;sORF_12788|1280.29669.peg.1509;LL059_1488;sORF_12566|1280.29670.peg.1488	x		NaN	NaN	20.0835	20.9337	NaN	20.6172	NaN	NaN	NaN	NaN	NaN	NaN	19.9949	20.2279	20.0276	21.3348	21.0455	20.4208	NaN	NaN	NaN	20.3203	20.7613	20.77	0	0	0	0	0	0	3	4	3	3	3	3	0	0	0	3	3	3	5	5	5	20.9
631	LL071_1408;173_102_1408	x		NaN	NaN	20.7546	19.5923	19.861	20.0185	NaN	NaN	NaN	NaN	NaN	NaN	20.6108	20.6608	20.9922	19.3562	19.3854	20.0352	NaN	19.3381	20.384	19.7039	20.209	20.1425	0	0	0	0	0	0	5	5	5	3	3	3	2	3	3	3	2	2	6	6	6	24.6
632	LL327_S11_1451;LL071_1411;sORF_12428|1280.29670.peg.1526;sORF_12346|1280.29671.peg.1411;sORF_12641|1280.29669.peg.1548;sORF_12186|1280.29666.peg.1411	x		NaN	NaN	18.955	NaN	NaN	NaN	NaN	NaN	NaN	NaN	NaN	NaN	19.1237	18.7099	19.0316	NaN	NaN	NaN	NaN	NaN	NaN	NaN	NaN	NaN	0	0	0	0	0	0	2	2	2	0	0	0	0	0	0	0	0	0	2	2	2	22.5
634	LL071_1426	x		NaN	NaN	NaN	23.6712	26.281	25.7369	NaN	NaN	NaN	NaN	NaN	NaN	NaN	NaN	NaN	23.8989	23.1879	23.9269	26.5304	26.1108	26.2017	25.6373	25.3834	26.1899	0	0	0	0	1	1	0	0	0	7	7	8	10	11	11	10	10	9	16	16	12	64.3
635	LL071_1438;LL327_S11_1482	x		NaN	20.4878	NaN	20.3212	20.5804	NaN	NaN	NaN	NaN	19.7157	21.2173	20.5303	NaN	NaN	NaN	20.8874	NaN	19.755	21.2995	20.5362	19.9054	NaN	NaN	NaN	1	1	1	3	2	2	0	0	0	2	2	2	6	7	5	0	0	0	7	7	7	35.1
636	LL071_1458	x		NaN	21.6746	21.7195	20.2016	22.0529	21.6911	NaN	NaN	NaN	21.6994	21.5808	21.7436	21.8555	21.679	21.624	20.2591	20.1538	20.1918	22.1265	21.7445	22.2877	21.689	21.888	21.4961	1	1	0	5	5	5	12	12	12	4	4	4	11	10	11	10	11	10	14	14	14	53.1
637	LL327_S11_1495;LL071_1460	x		NaN	NaN	NaN	19.2411	NaN	NaN	NaN	NaN	NaN	NaN	NaN	NaN	NaN	NaN	NaN	19.2741	19.2082	NaN	NaN	NaN	NaN	NaN	NaN	NaN	0	0	0	0	0	0	0	0	0	2	2	1	0	0	0	0	0	0	2	2	2	11.4
638	LL071_1463;sORF_12281|1280.29665.peg.1468	x		NaN	NaN	NaN	19.7919	NaN	NaN	NaN	NaN	NaN	NaN	NaN	NaN	NaN	NaN	NaN	19.2306	19.9969	20.1483	NaN	NaN	NaN	NaN	NaN	NaN	0	0	0	0	0	0	0	0	0	2	2	2	1	1	1	0	0	0	6	6	2	37.5
639	LL071_1511	x		NaN	NaN	19.7059	NaN	NaN	NaN	NaN	NaN	NaN	NaN	NaN	NaN	19.7811	19.8279	19.5088	NaN	NaN	NaN	NaN	NaN	NaN	NaN	NaN	NaN	0	0	0	1	1	0	3	3	3	1	0	1	1	1	1	0	0	2	3	3	3	21.6
640	LL071_1517;LL059_1629	x		NaN	NaN	NaN	NaN	21.4081	NaN	NaN	NaN	NaN	NaN	NaN	NaN	NaN	NaN	NaN	NaN	NaN	NaN	21.1055	21.6735	21.4454	NaN	NaN	NaN	0	0	0	0	0	0	0	0	0	1	2	1	4	4	5	1	1	1	5	5	5	19.4
642	LL071_1537	x		NaN	NaN	NaN	24.0174	23.9571	24.0921	NaN	NaN	NaN	NaN	NaN	NaN	NaN	NaN	NaN	24.1658	23.8457	24.0407	23.7888	24.3643	23.7183	24.4851	24.5076	23.2836	0	0	0	0	0	0	0	0	0	6	5	6	5	5	5	5	5	5	17	6	6	59.8
646	LL327_S11_1621;LL071_1589	x		NaN	NaN	21.373	20.6936	20.8104	21.6837	NaN	NaN	NaN	NaN	NaN	NaN	21.4192	21.3156	21.3843	20.8484	20.7952	20.4371	20.7305	21.0352	20.6655	21.6393	22.0975	21.3143	0	0	0	1	1	1	5	5	5	3	3	2	2	3	3	5	6	7	10	10	8	47.5
647	LL071_1595	x		NaN	NaN	NaN	21.4974	21.6019	21.5175	NaN	NaN	NaN	NaN	NaN	NaN	NaN	NaN	NaN	21.3732	21.5067	21.6123	21.3883	21.437	21.9804	21.123	21.392	22.0374	0	0	0	0	0	0	0	0	0	3	3	3	4	4	4	3	3	3	16	13	4	73.1
648	LL071_1659	x		NaN	NaN	NaN	19.7393	19.4645	NaN	NaN	NaN	NaN	NaN	NaN	NaN	NaN	NaN	NaN	19.9283	19.8729	19.4167	19.3055	19.6235	NaN	NaN	NaN	NaN	0	0	0	0	0	0	0	0	0	2	2	2	2	2	1	0	1	0	10	10	2	21.1
649	LL071_1680;LL059_1788	x		NaN	NaN	19.9121	23.1461	19.1618	17.4315	NaN	NaN	NaN	NaN	NaN	NaN	20.1141	19.8574	19.7649	22.9023	23.3777	23.1583	18.0743	19.2643	20.1468	17.2256	16.8561	18.2129	0	0	0	0	0	0	11	10	9	23	23	23	5	9	10	3	3	4	23	23	23	63.8
650	LL071_1739;LL059_1844;173_102_1730	x		NaN	21.2214	NaN	25.0249	24.3423	23.574	NaN	NaN	NaN	21.8376	20.4866	21.3399	NaN	NaN	NaN	24.2011	25.6836	25.1901	24.1837	24.8267	24.0166	23.8726	23.2308	23.6187	0	0	0	2	1	2	0	0	0	2	2	2	2	2	2	2	2	2	36	36	2	66.5
651	LL071_1779	x		NaN	NaN	NaN	21.0225	NaN	NaN	NaN	NaN	NaN	NaN	NaN	NaN	NaN	NaN	NaN	21.4904	20.8654	20.7118	NaN	NaN	NaN	NaN	NaN	NaN	0	0	0	0	0	0	0	0	0	3	3	3	0	1	1	0	0	0	3	3	3	20.8
653	LL071_1801	x		NaN	NaN	NaN	21.3568	21.9261	21.9574	NaN	NaN	NaN	NaN	NaN	NaN	NaN	NaN	NaN	21.061	21.3537	21.6558	22.0921	21.9586	21.7275	21.6731	22.4463	21.7527	1	1	1	1	1	1	1	1	1	4	5	5	6	6	5	7	7	7	35	35	10	57.4
655	LL071_1823	x		NaN	22.2366	23.4854	23.1571	22.8553	23.5619	NaN	NaN	NaN	22.181	22.2922	NaN	23.5727	23.3855	23.498	23.2657	23.0664	23.1392	22.4563	22.7788	23.3307	23.6869	23.4224	23.5765	0	0	1	2	2	1	13	12	13	13	13	12	12	13	13	18	17	17	22	22	22	56.5
656	LL071_1826	x		NaN	NaN	20.3284	NaN	NaN	20.441	NaN	NaN	NaN	NaN	NaN	NaN	20.28	20.284	20.4212	NaN	NaN	NaN	NaN	NaN	NaN	20.4726	20.8995	19.9509	0	0	0	0	0	0	5	6	6	1	1	1	0	0	0	6	5	4	8	8	8	19.2
659	LL071_1961;171_131_1963	x		NaN	NaN	20.0956	NaN	19.2932	19.027	NaN	NaN	NaN	NaN	NaN	NaN	20.0876	19.4635	20.7359	NaN	NaN	NaN	NaN	18.8331	19.7533	18.9567	NaN	19.0973	0	0	0	0	0	0	6	5	6	0	0	0	1	2	2	2	1	3	6	6	6	34.4
660	LL071_1983;LL327_S11_1981;LL58_2099	x		NaN	NaN	19.2541	21.6504	19.054	NaN	NaN	NaN	NaN	NaN	NaN	NaN	20.1957	18.7596	18.8069	21.5127	21.8105	21.6281	17.7712	19.0725	20.3183	NaN	NaN	NaN	0	0	0	0	0	0	4	2	3	14	15	14	4	5	8	1	1	1	15	15	15	38.1
661	LL071_1989;173_102_1953	x		NaN	NaN	NaN	23.6027	21.2422	22.1694	NaN	NaN	NaN	NaN	NaN	NaN	17.0252	NaN	NaN	23.3926	23.8482	23.5673	20.6752	21.3279	21.7235	22.1387	22.039	22.3304	1	0	0	2	1	1	3	1	1	35	37	38	12	20	23	31	31	30	40	40	40	68.8
662	LL071_20;sORF_186|1280.29665.peg.20	x		NaN	NaN	NaN	20.5148	20.58	NaN	NaN	NaN	NaN	NaN	NaN	NaN	NaN	NaN	NaN	20.6312	20.4002	20.513	20.4875	20.5664	20.6862	NaN	NaN	NaN	0	0	0	0	0	0	0	0	0	3	6	5	6	5	5	1	1	1	8	8	8	39.7
663	LL071_2002	x		NaN	NaN	NaN	NaN	NaN	19.0246	NaN	NaN	NaN	NaN	NaN	NaN	NaN	NaN	NaN	NaN	NaN	NaN	NaN	NaN	NaN	18.8166	19.2325	NaN	0	0	0	0	0	0	0	0	0	0	0	0	0	1	1	2	2	1	14	14	2	57.8
664	LL071_2015	x		NaN	NaN	21.157	23.4346	22.0495	22.0359	NaN	NaN	NaN	NaN	NaN	NaN	21.0634	21.0966	21.3109	23.4068	23.3173	23.5798	21.699	21.9106	22.5388	21.8262	22.055	22.2265	0	0	0	1	1	1	6	6	6	9	10	10	7	7	9	6	6	6	10	10	10	46.6
665	LL071_202;sORF_16233|1280.29671.peg.202	x		NaN	NaN	19.2748	19.1722	NaN	NaN	NaN	NaN	NaN	NaN	NaN	NaN	18.8609	19.5958	19.3677	18.8966	19.1198	19.5002	NaN	NaN	NaN	19.0771	NaN	NaN	0	0	0	0	0	0	2	2	2	2	2	2	0	0	0	2	1	1	2	2	2	15
666	LL071_2025;LL58_2141	x		NaN	NaN	NaN	21.642	23.264	23.9001	NaN	NaN	NaN	NaN	NaN	NaN	NaN	NaN	NaN	21.5447	21.5964	21.7849	22.8324	23.4218	23.5379	23.6745	24.0606	23.9652	0	0	0	0	0	0	0	0	0	2	2	2	2	2	2	2	2	2	19	19	2	82.7
667	LL071_2048	x		NaN	NaN	NaN	21.274	NaN	21.4579	NaN	NaN	NaN	NaN	NaN	NaN	NaN	NaN	NaN	21.4549	21.6118	20.7553	NaN	NaN	NaN	21.2377	21.7073	21.4289	0	0	0	0	0	0	0	0	0	4	3	3	1	1	1	3	3	3	20	20	4	44.6
670	LL071_211	x		NaN	20.6389	NaN	NaN	20.9085	20.0743	NaN	NaN	20.8947	20.4661	20.8117	NaN	NaN	NaN	NaN	NaN	NaN	NaN	20.7946	20.5627	21.3683	19.8687	20.1079	20.2462	1	1	2	3	3	1	1	1	1	1	1	1	3	3	3	3	3	3	3	3	3	25.7
672	LL071_213;171_131_216	x		NaN	NaN	NaN	22.2484	21.4808	21.3696	NaN	NaN	NaN	NaN	NaN	NaN	NaN	NaN	NaN	21.8228	22.3914	22.5312	NaN	21.4662	21.4954	21.2305	21.1241	21.7541	0	0	0	0	0	0	0	0	0	3	3	3	1	1	1	2	2	2	14	14	3	65.6
673	LL071_2150;LL327_S11_2149	x		NaN	21.1002	NaN	20.9865	19.9067	NaN	NaN	NaN	NaN	20.7095	21.3733	21.2179	NaN	NaN	NaN	21.3381	20.8144	20.8071	20.5022	19.76	19.458	NaN	NaN	NaN	1	1	1	2	2	2	1	1	1	4	4	4	2	2	2	1	1	1	4	4	4	27.7
674	LL327_S11_2183;LL071_2185	x		NaN	NaN	19.5428	NaN	NaN	NaN	NaN	NaN	NaN	NaN	NaN	NaN	19.7326	19.3512	19.5446	NaN	NaN	NaN	NaN	NaN	NaN	NaN	NaN	NaN	0	0	0	0	0	0	3	3	3	0	0	0	1	1	1	1	1	1	3	3	3	12.7
675	LL071_220;171_131_223	x		NaN	19.1854	21.3227	21.6134	19.5779	21.1611	NaN	NaN	NaN	19.2118	18.4831	19.8614	21.4129	21.2609	21.2942	21.6792	21.754	21.407	19.2115	19.7561	19.7661	20.959	21.1584	21.3657	1	1	1	3	2	3	9	9	9	13	12	12	3	4	4	9	9	10	14	14	14	54.4
677	LL071_225	x		NaN	NaN	NaN	19.4566	NaN	19.9945	NaN	NaN	NaN	NaN	NaN	NaN	NaN	NaN	NaN	19.5886	19.1514	19.6299	NaN	NaN	NaN	19.977	20.4768	19.5297	0	0	0	0	0	0	0	0	0	2	2	2	1	1	1	4	4	4	11	11	4	35.9
685	LL071_2344	x		NaN	NaN	NaN	NaN	NaN	19.5413	NaN	NaN	NaN	NaN	NaN	NaN	NaN	NaN	NaN	NaN	NaN	NaN	NaN	NaN	NaN	19.6713	NaN	19.4113	1	1	1	1	1	1	1	1	1	0	0	0	0	0	0	2	1	2	2	2	2	12.7
686	LL071_2346	x		NaN	NaN	NaN	NaN	NaN	19.8688	NaN	NaN	NaN	NaN	NaN	NaN	NaN	NaN	NaN	NaN	NaN	NaN	NaN	NaN	NaN	19.7551	19.9825	NaN	0	0	0	0	0	0	0	0	0	1	1	1	0	0	0	2	2	1	15	15	2	35
687	LL071_2350	x		NaN	NaN	NaN	18.8473	19.2151	20.0043	NaN	NaN	NaN	NaN	NaN	NaN	NaN	NaN	NaN	NaN	18.7865	18.9081	19.1727	19.4733	18.9994	20.2544	20.1897	19.5687	0	0	0	0	0	0	0	0	0	1	1	1	1	1	1	2	1	2	31	31	2	71.9
689	LL58_2524;LL071_2406	x		NaN	21.4307	21.1705	20.3832	21.5368	21.3474	NaN	NaN	NaN	21.4771	20.9439	21.8712	20.9258	21.4195	21.1662	19.8329	20.4906	20.8262	21.3509	21.5017	21.7577	21.3788	20.8418	21.8217	0	0	1	8	7	8	4	4	4	4	5	5	10	10	12	10	10	10	13	13	13	44.1
692	LL071_2473;173_102_2445	x		NaN	NaN	NaN	NaN	20.5253	20.4498	NaN	NaN	NaN	NaN	NaN	NaN	NaN	NaN	NaN	NaN	NaN	NaN	20.54	20.262	20.7738	20.4386	20.27	20.6408	0	0	0	0	0	0	1	1	1	0	0	0	4	4	4	3	3	3	4	4	4	18.2
693	sORF_750|1280.29669.peg.251;sORF_886|1280.29665.peg.253;LL071_250;sORF_801|1280.29670.peg.259;sORF_748|1280.29673.peg.254;LL327_S11_254	x		NaN	NaN	NaN	NaN	19.9406	19.8271	NaN	NaN	NaN	NaN	NaN	NaN	NaN	NaN	NaN	NaN	NaN	NaN	18.9918	19.8709	20.959	19.8684	20.1785	19.4344	0	0	0	0	0	0	0	0	0	0	0	0	2	2	2	2	2	2	2	2	2	66.7
694	LL071_2500	x		NaN	NaN	NaN	NaN	NaN	21.7259	NaN	NaN	NaN	NaN	NaN	NaN	NaN	NaN	NaN	NaN	NaN	NaN	NaN	NaN	NaN	21.6674	21.6087	21.9015	0	0	0	0	0	0	0	0	0	1	1	1	1	1	1	3	3	3	17	3	3	58.4
695	LL071_2504	x		NaN	NaN	NaN	NaN	21.7769	22.9157	NaN	NaN	NaN	NaN	NaN	NaN	NaN	NaN	NaN	NaN	NaN	NaN	22.4093	21.3607	21.5608	22.7464	23.2183	22.7823	0	0	0	0	0	0	0	0	0	0	1	1	3	3	3	3	3	3	26	3	3	68.6
696	LL071_2507	x		NaN	NaN	NaN	21.5005	21.9057	NaN	NaN	NaN	NaN	NaN	NaN	NaN	NaN	NaN	NaN	NaN	21.55	21.451	22.1927	21.9813	21.5429	NaN	NaN	NaN	0	0	0	0	0	0	0	0	0	1	2	2	2	3	3	1	0	1	4	4	4	19.8
697	LL327_S11_255;LL071_251	x		NaN	NaN	19.5272	19.1179	19.5035	20.0391	NaN	NaN	NaN	NaN	NaN	NaN	19.6381	19.142	19.8016	19.0704	19.1654	NaN	19.1654	19.318	20.0272	20.327	20.1774	19.6128	0	0	0	1	1	0	4	4	4	2	2	1	4	3	4	4	4	3	5	5	5	21.3
698	LL071_256;sORF_770|1280.29669.peg.257;LL327_S11_260	x		NaN	NaN	NaN	NaN	19.4292	NaN	NaN	NaN	NaN	NaN	NaN	NaN	NaN	NaN	NaN	NaN	NaN	NaN	19.4541	19.3948	19.4388	NaN	NaN	NaN	0	0	0	0	0	0	0	0	0	2	1	2	2	2	2	1	1	0	3	3	3	21.4
701	LL071_284;LL327_S11_288	x		NaN	NaN	NaN	NaN	19.0993	NaN	NaN	NaN	NaN	NaN	NaN	NaN	NaN	NaN	NaN	NaN	NaN	NaN	NaN	19.026	19.1726	NaN	NaN	NaN	0	0	0	0	0	0	0	0	0	0	0	0	1	2	2	2	2	1	3	3	3	20.3
702	LL071_314;LL327_S11_319	x		NaN	NaN	20.5453	22.2424	20.3044	21.6166	NaN	NaN	NaN	NaN	NaN	NaN	20.5839	20.5782	20.4738	22.4151	21.9202	22.3918	19.2021	20.5404	21.1708	21.4756	21.5377	21.8367	0	0	0	0	0	0	4	4	3	10	9	10	2	3	4	6	5	6	10	10	10	32.2
704	LL071_352	x		NaN	20.1652	19.9357	NaN	20.1198	NaN	NaN	NaN	NaN	20.0984	19.9456	20.4515	19.9131	20.0121	19.882	NaN	NaN	NaN	20.2683	19.9423	20.1488	NaN	NaN	NaN	0	0	0	3	3	4	3	3	3	1	1	1	5	5	5	1	1	1	6	6	6	40.4
707	LL071_402;LL327_S11_409	x		NaN	20.3002	21.0237	22.9099	21.436	21.4992	NaN	NaN	NaN	20.2617	20.4708	20.1683	21.2718	20.8062	20.9929	22.673	23.1066	22.9502	21.3049	21.3821	21.6209	21.1155	21.522	21.8602	1	1	1	3	3	3	6	6	6	9	10	11	8	8	8	7	7	7	11	11	11	47.6
708	LL071_417	x		NaN	NaN	NaN	21.4514	20.331	20.4732	NaN	NaN	NaN	NaN	NaN	NaN	NaN	NaN	NaN	21.5871	21.3706	21.3966	20.0375	20.4294	20.526	20.3901	20.0953	20.9341	0	0	0	0	0	0	0	0	0	3	3	3	3	3	4	3	3	3	13	13	4	52.9
709	LL071_426	x		NaN	NaN	19.2244	NaN	NaN	NaN	NaN	NaN	NaN	NaN	NaN	NaN	19.3744	NaN	19.0744	NaN	NaN	NaN	NaN	NaN	NaN	NaN	NaN	NaN	0	0	0	0	0	0	2	2	2	0	0	0	0	0	0	1	1	0	3	3	3	7.9
711	LL071_472;sORF_1517|1280.29669.peg.537	x		NaN	20.3757	19.7842	NaN	20.5402	20.3597	NaN	NaN	NaN	19.9272	20.7599	20.4401	19.8288	19.7853	19.7384	NaN	NaN	NaN	20.615	20.6744	20.3312	20.2109	20.6617	20.2066	0	0	0	3	4	4	5	4	5	1	1	1	5	5	6	4	4	4	6	6	6	34.7
712	LL071_5;LL327_S11_5	x		NaN	NaN	NaN	NaN	20.5279	NaN	NaN	NaN	NaN	NaN	NaN	NaN	NaN	NaN	NaN	NaN	NaN	NaN	19.9063	20.9613	20.716	NaN	NaN	NaN	0	0	0	2	0	0	0	0	0	0	0	0	8	11	10	1	0	1	13	13	13	34.2
713	LL071_50;sORF_17133|1280.29670.peg.53;LL327_S11_49	x		NaN	NaN	NaN	21.2977	NaN	NaN	NaN	NaN	NaN	NaN	NaN	NaN	NaN	NaN	NaN	21.2337	21.2435	21.4158	NaN	NaN	NaN	NaN	NaN	NaN	0	0	0	0	0	0	0	0	0	4	4	4	0	0	0	0	0	0	4	4	4	22
715	LL071_529	x		NaN	NaN	NaN	21.6179	21.5903	23.4377	NaN	NaN	NaN	NaN	NaN	NaN	NaN	NaN	NaN	21.8365	21.393	21.6242	21.497	22.3654	20.9086	23.529	23.5556	23.2287	0	0	0	0	0	0	0	0	0	1	3	3	1	1	1	4	4	4	34	34	4	60.7
716	LL071_534	x		NaN	NaN	21.1803	NaN	NaN	NaN	NaN	NaN	NaN	NaN	NaN	NaN	21.334	20.8721	21.3348	NaN	NaN	NaN	NaN	NaN	NaN	NaN	NaN	NaN	0	1	0	0	0	0	2	2	3	1	1	1	0	0	0	1	1	1	3	3	3	23.7
717	LL071_536;LL327_S11_561;173_102_545	x		NaN	NaN	19.2633	21.8452	17.6406	17.1044	NaN	NaN	NaN	NaN	NaN	NaN	19.5627	19.1341	19.093	21.9871	21.9582	21.5904	NaN	17.5641	17.7172	16.4405	17.4662	17.4064	0	0	0	0	0	0	7	8	8	15	18	17	1	2	2	3	3	3	21	21	21	36.7
719	LL071_55	x		NaN	NaN	NaN	21.8343	20.4015	21.0553	NaN	NaN	NaN	NaN	NaN	NaN	NaN	NaN	NaN	22.047	21.851	21.605	19.7152	20.7489	20.7404	20.987	20.9162	21.2626	0	0	0	0	0	0	0	0	0	3	3	3	2	2	2	2	2	2	25	25	3	55.4
720	LL071_559	x		NaN	NaN	NaN	21.5923	21.4581	21.8501	NaN	NaN	NaN	NaN	NaN	NaN	NaN	NaN	NaN	21.9459	21.7102	21.1209	20.8703	21.558	21.946	21.5333	22.0188	21.9982	0	0	0	0	0	0	0	0	0	2	2	2	2	2	2	2	2	2	27	27	2	50.1
722	LL58_632;LL327_S11_591;LL071_567	x		NaN	21.0977	20.3795	21.1775	NaN	21.3631	NaN	NaN	NaN	21.2092	NaN	20.9862	20.4936	20.1941	20.4507	21.566	21.166	20.8005	NaN	NaN	NaN	21.3907	21.3445	21.3541	0	0	0	2	1	2	4	3	4	3	3	3	0	1	1	3	3	3	6	6	6	14.4
723	LL071_595	x		NaN	NaN	21.0303	NaN	NaN	NaN	NaN	NaN	NaN	NaN	NaN	NaN	21.2526	20.9899	20.8484	NaN	NaN	NaN	NaN	NaN	NaN	NaN	NaN	NaN	0	0	0	0	0	0	7	6	6	1	1	2	0	0	0	1	2	1	9	9	9	23.3
725	LL071_657	x		NaN	NaN	19.6528	NaN	NaN	NaN	NaN	NaN	NaN	NaN	NaN	NaN	19.6124	20.2084	19.1375	NaN	NaN	NaN	NaN	NaN	NaN	NaN	NaN	NaN	0	0	0	0	0	0	2	2	2	0	0	0	0	0	0	0	0	0	2	2	2	8.1
726	LL071_672;sORF_14944|1280.29669.peg.736	x		NaN	NaN	20.4742	NaN	NaN	NaN	NaN	NaN	NaN	NaN	NaN	NaN	20.6579	20.3442	20.4204	NaN	NaN	NaN	NaN	NaN	NaN	NaN	NaN	NaN	0	0	0	1	1	0	2	2	2	0	0	0	0	0	0	0	0	0	2	2	2	13.5
727	LL071_681	x		NaN	NaN	NaN	21.0933	21.541	21.1188	NaN	NaN	NaN	NaN	NaN	NaN	NaN	NaN	NaN	20.4919	20.969	21.8192	20.9653	21.9081	21.7497	20.8804	21.0867	21.3894	1	1	1	0	0	0	0	0	0	2	2	2	3	3	3	2	2	2	39	39	4	59
728	LL071_689	x		NaN	NaN	NaN	23.1374	NaN	NaN	NaN	NaN	NaN	NaN	NaN	NaN	NaN	NaN	NaN	23.1367	23.5925	22.6831	NaN	NaN	NaN	NaN	NaN	NaN	0	0	0	0	0	0	1	0	0	2	2	2	0	0	0	0	0	0	22	22	2	52.2
732	LL071_748;LL58_883;LL327_S11_768;173_102_752	x		NaN	NaN	21.7749	NaN	NaN	NaN	NaN	NaN	NaN	NaN	NaN	NaN	21.9018	21.6479	NaN	NaN	NaN	NaN	NaN	NaN	NaN	NaN	NaN	NaN	1	0	0	0	0	0	2	2	2	2	1	1	0	0	0	1	2	2	4	4	4	11
733	LL071_768	x		NaN	21.0129	NaN	NaN	20.5618	NaN	NaN	NaN	NaN	20.6744	21.3382	21.0261	NaN	NaN	NaN	NaN	NaN	NaN	20.6802	NaN	20.4433	NaN	NaN	NaN	0	0	0	3	3	3	1	1	1	0	0	0	3	1	3	1	1	1	3	3	3	21.9
734	LL071_769	x		NaN	NaN	NaN	20.8848	NaN	NaN	NaN	NaN	NaN	NaN	NaN	NaN	NaN	NaN	NaN	20.8829	21.0432	20.7284	NaN	NaN	NaN	NaN	NaN	NaN	0	0	0	0	0	0	0	0	0	2	2	2	1	1	1	1	1	1	8	8	2	42.4
735	LL071_78	x		NaN	NaN	20.0962	NaN	20.7569	21.4001	NaN	NaN	NaN	NaN	NaN	NaN	19.9785	19.9607	20.3495	NaN	NaN	NaN	20.5132	21.114	20.6435	21.5137	21.6862	21.0006	0	0	0	1	2	1	3	3	3	1	1	1	3	3	4	4	4	4	5	5	5	31.3
736	LL327_S11_813;LL071_793;sORF_2664|1280.29665.peg.796;sORF_2570|1280.29673.peg.813	x		21.1746	NaN	NaN	NaN	NaN	NaN	NaN	21.2567	21.0926	NaN	NaN	NaN	NaN	NaN	NaN	NaN	NaN	NaN	NaN	NaN	NaN	NaN	NaN	NaN	0	2	2	0	0	0	0	0	0	0	0	0	1	1	1	0	0	0	2	2	2	9.7
737	LL071_804	x		NaN	NaN	NaN	23.1857	25.9497	24.9576	NaN	NaN	NaN	NaN	NaN	NaN	NaN	NaN	NaN	22.958	22.9232	23.6758	26.9054	25.6474	25.2962	25.1606	25.1589	24.5532	1	0	0	0	1	1	0	0	0	3	3	3	4	4	4	3	3	3	7	7	4	38.1
739	LL071_833	x		NaN	20.0491	20.4588	20.1212	20.6709	NaN	NaN	NaN	NaN	20.0839	20.1482	19.9151	20.5262	20.2468	20.6034	19.7722	20.3076	20.2839	20.8879	20.6712	20.4534	NaN	NaN	NaN	0	0	0	2	2	2	3	3	3	3	3	3	3	3	3	1	1	0	3	3	3	27.5
740	LL071_834;sORF_14145|1280.29665.peg.837	x		NaN	NaN	19.0979	NaN	NaN	19.9504	NaN	NaN	NaN	NaN	NaN	NaN	19.1958	18.8861	19.2117	NaN	NaN	NaN	NaN	NaN	NaN	19.8822	19.8395	20.1297	0	0	0	0	0	0	2	2	2	1	1	1	1	1	1	2	2	2	2	2	2	10
741	LL071_87	x		NaN	NaN	19.7785	19.1231	20.515	19.127	NaN	NaN	NaN	NaN	NaN	NaN	19.6839	19.4593	20.1924	18.6834	18.9617	19.7241	20.1885	20.6911	20.6656	18.8654	19.4962	19.0194	0	0	0	0	0	0	3	3	3	3	3	3	4	4	4	2	2	2	5	5	5	31.6
742	LL071_882	x		NaN	NaN	NaN	23.1505	NaN	21.501	NaN	NaN	NaN	NaN	NaN	NaN	NaN	NaN	NaN	23.0215	23.4961	22.9339	NaN	NaN	22.3618	21.4893	21.2428	21.7707	0	0	0	0	0	0	0	0	0	3	3	3	1	1	3	3	3	3	21	21	3	53
743	LL071_883	x		NaN	NaN	NaN	23.5308	22.9126	23.5447	NaN	NaN	NaN	NaN	NaN	NaN	NaN	NaN	NaN	23.6247	23.4095	23.5582	22.3766	22.8474	23.5138	23.4419	23.599	23.5931	0	0	0	0	0	0	0	0	0	2	2	2	2	3	3	3	3	3	29	29	3	62.8
744	LL071_889;sORF_13993|1280.29665.peg.893	x		NaN	NaN	20.2354	NaN	21.2274	20.493	NaN	NaN	NaN	NaN	NaN	NaN	20.0727	20.2047	20.4287	NaN	NaN	NaN	20.6156	21.1355	21.9311	NaN	20.5527	20.4333	0	0	0	0	0	0	2	2	2	0	1	1	4	4	4	1	2	2	4	4	4	83.9
745	LL071_892;sORF_13828|1280.29673.peg.914	x		NaN	NaN	21.6806	22.2387	21.6716	NaN	NaN	NaN	NaN	NaN	NaN	NaN	21.7427	21.5953	21.7039	22.0842	22.2259	22.4061	22.0448	21.5654	21.4045	NaN	NaN	NaN	1	1	1	1	1	1	2	2	2	4	5	5	2	2	2	1	1	1	5	5	5	43.1
746	LL58_1029;LL071_893	x		NaN	NaN	NaN	25.2909	24.207	24.2527	NaN	NaN	NaN	NaN	NaN	NaN	NaN	NaN	NaN	25.3271	25.2808	25.265	23.9848	24.2143	24.4218	24.3457	24.0256	24.3869	0	0	0	0	0	0	0	0	0	2	2	2	2	2	2	2	2	2	21	21	2	82.2
748	LL071_93;sORF_248|1280.29673.peg.91	x		NaN	NaN	20.6583	21.2675	20.8511	NaN	NaN	NaN	NaN	NaN	NaN	NaN	20.4011	20.5254	21.0484	20.927	21.2066	21.6688	21.3254	20.865	20.3629	NaN	NaN	NaN	0	0	0	0	0	0	3	3	3	2	3	3	4	4	3	0	0	0	4	4	4	48.9
752	LL327_S11_1040	x		NaN	NaN	18.7529	21.7211	19.3687	20.8368	NaN	NaN	NaN	NaN	NaN	19.1508	18.0043	19.1316	19.1227	21.9572	21.8365	21.3697	19.2365	19.1498	19.7199	20.7044	20.424	21.3821	0	0	0	1	1	2	3	3	3	10	9	10	3	3	3	9	7	8	12	12	12	39.3
753	LL327_S11_1042;sORF_3335|1280.29666.peg.1025	x		NaN	NaN	NaN	NaN	19.9239	NaN	NaN	NaN	NaN	NaN	NaN	NaN	NaN	NaN	NaN	NaN	NaN	NaN	NaN	20.4943	19.3535	NaN	NaN	NaN	0	0	0	0	0	0	0	0	0	0	0	0	1	2	2	0	0	0	2	2	2	41.2
755	LL327_S11_1063	x		NaN	NaN	20.4876	NaN	NaN	NaN	NaN	NaN	NaN	NaN	NaN	NaN	NaN	20.3942	20.581	NaN	NaN	NaN	NaN	NaN	NaN	NaN	NaN	NaN	1	1	1	1	1	1	1	2	2	0	0	0	0	0	0	0	0	0	19	19	2	67.1
759	LL327_S11_1103	x		NaN	NaN	20.9778	NaN	NaN	NaN	NaN	NaN	NaN	NaN	NaN	NaN	20.9837	20.8829	21.0669	NaN	NaN	NaN	NaN	NaN	NaN	NaN	NaN	NaN	0	0	0	0	0	0	7	8	8	0	0	0	0	0	0	0	0	0	8	8	8	34
760	LL327_S11_1104	x		NaN	NaN	22.1013	NaN	NaN	NaN	NaN	NaN	NaN	NaN	NaN	NaN	21.8724	22.364	22.0674	NaN	NaN	NaN	NaN	NaN	NaN	NaN	NaN	NaN	0	0	0	0	0	0	4	4	4	0	0	0	0	0	0	0	0	0	18	18	4	57.9
761	sORF_13291|1280.29673.peg.1106;LL327_S11_1106	x		NaN	NaN	20.7083	NaN	NaN	NaN	NaN	NaN	NaN	NaN	NaN	NaN	20.8273	20.4121	20.8853	NaN	NaN	NaN	NaN	NaN	NaN	NaN	NaN	NaN	0	0	0	0	0	0	2	2	2	0	0	0	0	0	0	0	0	0	2	2	2	26
762	LL327_S11_1125	x		NaN	NaN	20.1518	NaN	NaN	NaN	NaN	NaN	NaN	NaN	NaN	NaN	20.2636	20.2307	19.9611	NaN	NaN	NaN	NaN	NaN	NaN	NaN	NaN	NaN	0	0	0	0	0	0	3	3	3	0	0	0	0	0	0	0	0	0	3	3	3	16
763	LL327_S11_1128	x		NaN	NaN	19.3372	NaN	NaN	NaN	NaN	NaN	NaN	NaN	NaN	NaN	19.3943	19.3779	19.2395	NaN	NaN	NaN	NaN	NaN	NaN	NaN	NaN	NaN	0	0	0	0	0	0	2	2	2	0	0	0	0	0	0	0	0	0	9	9	2	15.3
764	LL327_S11_1137	x		NaN	NaN	NaN	NaN	NaN	19.0896	NaN	NaN	NaN	NaN	NaN	NaN	NaN	NaN	NaN	NaN	NaN	NaN	NaN	NaN	NaN	19.0944	18.763	19.4114	0	0	0	0	0	0	0	0	0	1	0	1	0	0	0	3	3	3	4	4	4	15.7
767	LL58_1269;LL327_S11_1183;sORF_13025|1280.29666.peg.1142	x		NaN	NaN	NaN	NaN	NaN	18.8202	NaN	NaN	NaN	NaN	NaN	NaN	NaN	NaN	NaN	NaN	NaN	NaN	NaN	NaN	19.6689	18.486	18.9751	18.9995	1	1	0	0	0	0	1	1	1	1	1	2	0	1	2	2	2	2	3	3	3	33.9
768	LL58_1290;LL327_S11_1204	x		NaN	NaN	19.4026	20.6777	20.534	20.5895	NaN	NaN	NaN	NaN	NaN	NaN	19.3621	19.3711	19.4746	20.6988	20.6252	20.7089	20.1918	20.3057	21.1046	20.4887	20.7605	20.5194	0	0	0	0	0	0	2	2	2	5	5	5	5	4	5	5	3	6	7	7	7	25.1
769	LL58_1317;LL327_S11_1230	x		NaN	NaN	20.5445	NaN	NaN	NaN	NaN	NaN	NaN	NaN	NaN	NaN	NaN	20.8653	20.2238	NaN	NaN	NaN	NaN	NaN	NaN	NaN	NaN	NaN	0	0	0	0	0	0	1	2	2	0	0	0	1	1	1	1	1	1	2	2	2	11.5
772	LL327_S11_132;LL58_133;LL071_133	x		NaN	NaN	19.5723	NaN	NaN	NaN	NaN	NaN	NaN	NaN	NaN	NaN	19.6361	19.6016	19.4792	NaN	NaN	19.8719	NaN	NaN	NaN	NaN	NaN	NaN	0	0	0	1	1	1	3	3	3	1	1	2	1	1	1	1	1	1	3	3	3	15.4
773	LL58_134;LL327_S11_133	x		NaN	NaN	18.8882	NaN	NaN	NaN	NaN	NaN	NaN	NaN	NaN	NaN	19.1776	18.8705	18.6164	NaN	NaN	NaN	NaN	NaN	NaN	NaN	NaN	NaN	0	0	0	0	0	0	3	3	3	0	0	0	0	0	0	1	1	0	3	3	3	7.9
774	LL327_S11_1339	x		NaN	20.6227	21.6451	NaN	NaN	NaN	NaN	NaN	NaN	NaN	20.5887	20.6567	21.5102	21.7428	21.6822	NaN	NaN	NaN	NaN	NaN	NaN	NaN	NaN	NaN	2	0	1	1	2	2	3	2	2	0	0	0	0	0	0	0	0	0	21	21	4	63
778	LL327_S11_1369;sORF_12739|1280.29670.peg.1443	x		NaN	NaN	20.2537	NaN	19.9199	20.1492	NaN	NaN	NaN	NaN	NaN	NaN	20.2251	20.2672	20.269	NaN	NaN	NaN	19.4635	19.8405	20.4556	19.9266	20.3718	NaN	1	1	1	2	1	2	3	2	4	1	1	1	3	2	3	2	2	1	6	6	6	47.3
779	LL327_S11_1374;sORF_12724|1280.29670.peg.1449;sORF_12723|1280.29670.peg.1449	x		NaN	NaN	22.4273	NaN	NaN	20.8433	NaN	NaN	NaN	NaN	NaN	NaN	22.4434	22.231	22.6075	NaN	NaN	NaN	NaN	NaN	21.4712	20.7443	20.6753	21.1103	0	0	0	1	0	1	3	3	2	1	1	1	1	1	2	3	3	3	3	3	3	26.1
780	LL327_S11_1386;LL58_1483;LL059_1461	x		NaN	23.2761	23.2977	24.7058	23.7604	24.067	NaN	NaN	NaN	23.1326	23.4096	23.286	23.2687	23.3055	23.3188	24.807	24.5496	24.7608	23.4945	23.7924	23.9943	24.1715	23.7765	24.253	1	0	1	9	9	9	10	10	10	13	13	14	11	11	11	12	11	12	18	18	14	75.3
782	LL327_S11_1480	x		NaN	NaN	19.2391	NaN	NaN	NaN	NaN	NaN	NaN	NaN	NaN	NaN	NaN	19.2683	19.2099	NaN	NaN	NaN	NaN	NaN	NaN	NaN	NaN	NaN	0	0	0	0	0	0	1	2	2	0	0	0	0	0	0	0	0	0	8	3	2	34
784	LL327_S11_1514	x		NaN	22.1461	22.918	22.9697	22.6191	21.8751	NaN	NaN	NaN	22.1803	22.0541	22.2037	22.9051	22.8848	22.9642	22.8927	22.8067	23.2099	22.3201	22.7017	22.8354	22.0284	21.4556	22.1412	0	0	1	3	3	3	4	4	4	5	5	6	4	4	5	4	4	4	7	7	7	50.9
786	LL58_1660;LL327_S11_1560	x		NaN	NaN	NaN	20.242	NaN	NaN	NaN	NaN	NaN	NaN	NaN	NaN	NaN	NaN	NaN	20.5335	20.3934	19.7991	NaN	NaN	NaN	NaN	NaN	NaN	0	0	0	0	0	0	0	0	0	3	3	3	0	0	0	1	1	1	3	3	3	12.4
790	LL327_S11_1626	x		NaN	20.9595	21.5003	NaN	NaN	NaN	NaN	NaN	NaN	20.7891	20.8116	21.2778	21.2599	21.6588	21.5822	NaN	NaN	NaN	NaN	NaN	NaN	NaN	NaN	NaN	0	0	0	2	2	2	4	4	4	1	0	1	0	0	0	0	0	0	16	4	4	73.1
792	LL327_S11_1756	x		NaN	20.7031	20.9991	NaN	20.6896	21.7562	NaN	NaN	NaN	20.6409	21.0587	20.4098	20.8365	20.9898	21.1711	NaN	NaN	NaN	19.918	20.8691	21.2819	21.5668	21.7816	21.9201	0	0	0	3	3	3	4	4	4	0	0	0	2	2	2	3	3	3	5	5	5	24.7
793	LL327_S11_1761	x		NaN	22.1944	22.9936	NaN	NaN	NaN	NaN	NaN	NaN	22.3192	22.0952	22.1687	22.6263	23.2909	23.0636	NaN	NaN	NaN	20.0973	NaN	NaN	NaN	NaN	NaN	1	1	1	2	2	2	2	2	2	0	0	0	2	0	0	0	0	0	13	13	2	49.7
796	LL327_S11_1796	x		NaN	21.1846	NaN	NaN	NaN	NaN	NaN	NaN	NaN	21.0869	21.0264	21.4405	NaN	NaN	NaN	NaN	NaN	NaN	NaN	NaN	NaN	NaN	NaN	NaN	1	2	1	3	3	3	0	0	0	0	0	0	0	0	0	0	1	0	29	4	4	49.1
797	LL327_S11_1800	x		NaN	NaN	19.071	NaN	NaN	NaN	NaN	NaN	NaN	NaN	NaN	NaN	19.4161	18.7997	18.9973	NaN	NaN	NaN	NaN	NaN	NaN	NaN	NaN	NaN	0	0	0	1	0	1	2	3	2	0	1	1	0	0	0	1	1	1	5	5	5	8.2
800	LL327_S11_1823;LL071_1828	x		NaN	NaN	21.3353	21.1665	20.303	20.5261	NaN	NaN	NaN	NaN	NaN	NaN	21.3209	21.3904	21.2946	21.1735	20.9158	21.4104	20.1893	20.0415	20.6781	20.2004	20.1701	21.2079	0	0	0	0	0	1	6	8	8	7	6	7	3	3	4	5	4	6	9	9	9	41.8
802	LL58_2034;LL327_S11_1914	x		NaN	NaN	NaN	NaN	NaN	19.36	NaN	NaN	NaN	NaN	NaN	NaN	NaN	NaN	NaN	NaN	NaN	NaN	NaN	NaN	NaN	19.2334	19.5426	19.304	0	0	0	0	0	0	0	0	0	0	0	0	0	1	1	5	5	4	5	5	5	9.3
804	LL327_S11_1943	x		NaN	NaN	20.4133	20.8664	19.7976	20.0667	NaN	NaN	NaN	NaN	NaN	NaN	20.7085	20.2833	20.2482	21.2789	20.3771	20.9433	20.0098	NaN	19.5855	19.8229	20.4063	19.9708	0	0	0	0	0	0	5	5	5	5	5	6	2	1	2	3	3	3	6	6	6	29.6
806	LL327_S11_2072	x		NaN	NaN	20.6249	NaN	NaN	NaN	NaN	NaN	NaN	NaN	NaN	NaN	20.3376	20.6396	20.8976	NaN	NaN	NaN	NaN	NaN	NaN	NaN	NaN	NaN	1	1	1	1	1	1	2	2	2	0	0	0	0	0	0	0	0	0	8	8	2	31
808	LL327_S11_2119	x		NaN	NaN	NaN	NaN	20.3749	20.0718	NaN	NaN	NaN	NaN	NaN	NaN	NaN	NaN	NaN	NaN	NaN	NaN	NaN	19.7057	21.0441	19.9988	20.2809	19.9356	0	0	0	0	0	0	0	0	0	0	0	0	1	2	2	3	3	3	3	3	3	50
809	LL327_S11_2153;sORF_9735|1280.29671.peg.2154	x		NaN	NaN	19.1276	NaN	19.2224	NaN	NaN	NaN	NaN	NaN	NaN	NaN	19.1016	19.1592	19.1219	NaN	NaN	NaN	NaN	19.0448	19.4	NaN	NaN	NaN	0	0	0	0	0	0	2	2	2	1	1	2	1	2	2	0	0	0	3	3	3	27.1
810	LL327_S11_216	x		NaN	NaN	19.7504	NaN	NaN	NaN	NaN	NaN	NaN	NaN	NaN	NaN	NaN	19.5619	19.9388	NaN	NaN	NaN	NaN	NaN	NaN	NaN	NaN	NaN	1	1	1	0	0	0	1	2	2	0	0	0	0	0	0	0	0	0	13	2	2	58.9
811	LL327_S11_2177;sORF_7626|1280.29670.peg.2251;sORF_7555|1280.29665.peg.2181	x		NaN	NaN	22.7578	21.6578	21.6438	21.9367	NaN	NaN	NaN	NaN	NaN	NaN	22.9448	22.9756	22.3531	21.715	21.5316	21.7268	22.0297	21.6181	21.2837	21.6577	22.2541	21.8983	1	1	1	0	0	0	6	6	6	5	5	5	5	5	5	5	4	5	7	7	7	57
813	LL327_S11_2225;171_131_2228	x		NaN	NaN	NaN	20.8885	NaN	NaN	NaN	NaN	NaN	NaN	NaN	NaN	NaN	NaN	NaN	21.0393	20.8244	20.8018	NaN	NaN	NaN	NaN	NaN	NaN	0	0	0	0	0	0	2	2	2	4	4	3	0	0	0	0	0	0	5	5	5	23.5
816	LL327_S11_2252	x		NaN	NaN	23.8844	NaN	NaN	NaN	NaN	NaN	NaN	NaN	NaN	NaN	23.6383	23.803	24.2118	NaN	NaN	NaN	NaN	NaN	NaN	NaN	NaN	NaN	0	0	0	1	0	0	2	2	2	0	0	0	0	0	0	0	0	0	24	2	2	63.9
818	LL327_S11_2269;sORF_7811|1280.29665.peg.2272;sORF_7810|1280.29665.peg.2272	x		NaN	NaN	23.1573	NaN	22.7475	22.9395	NaN	NaN	NaN	NaN	NaN	NaN	23.2638	23.1312	23.0767	NaN	NaN	NaN	22.9551	22.9631	22.3244	23.0016	22.6706	23.1464	1	1	1	1	1	1	3	3	3	1	1	1	2	2	2	3	3	3	3	3	3	26.7
823	LL327_S11_2307;sORF_7784|1280.29671.peg.2308;sORF_7889|1280.29665.peg.2310	x		NaN	20.6989	19.0382	NaN	20.6406	19.0342	NaN	18.8165	NaN	20.1546	20.7828	21.1592	18.8474	19.1156	19.1517	NaN	NaN	NaN	20.8244	20.8278	20.2696	18.7166	19.405	18.9809	0	1	1	3	2	3	2	2	2	0	0	0	6	6	6	3	2	2	6	6	6	31.2
824	LL327_S11_2351;LL58_2458	x		NaN	NaN	NaN	22.0712	20.7995	20.4219	NaN	NaN	NaN	NaN	NaN	NaN	NaN	NaN	NaN	21.709	22.2043	22.3002	21.2115	20.4772	20.7099	20.1609	20.3913	20.7135	0	0	0	0	0	0	0	0	0	9	11	11	2	3	3	3	4	4	11	11	11	49.7
825	LL327_S11_2354	x		19.897	19.7747	21.64	NaN	20.7414	19.7136	NaN	19.5239	20.27	20.1833	19.6976	19.4432	21.8097	21.5757	21.5345	NaN	NaN	NaN	20.1542	20.9632	21.1068	19.6583	19.6692	19.8133	1	2	2	2	2	2	4	4	4	1	1	1	3	3	3	2	2	2	4	4	4	27.5
829	LL327_S11_2424;LL071_2413	x		NaN	NaN	20.6185	NaN	20.0764	20.6277	NaN	NaN	NaN	NaN	NaN	NaN	20.5675	20.4915	20.7966	NaN	NaN	NaN	19.8251	20.0985	20.3055	20.5147	20.6044	20.7639	0	0	0	1	1	1	11	11	10	0	0	0	4	4	4	9	9	9	13	13	13	46.1
830	LL327_S11_2436	x		NaN	22.386	22.607	22.7945	23.6068	22.1829	NaN	NaN	NaN	22.6572	21.935	22.5657	22.7421	22.7594	22.3195	23.2367	22.5393	22.6075	24.0388	24.0532	22.7285	21.9258	21.9633	22.6596	0	0	1	5	4	5	5	5	5	5	5	5	5	5	5	4	4	4	5	5	5	25.3
832	LL58_245;LL327_S11_248	x		NaN	NaN	NaN	NaN	NaN	19.7135	NaN	NaN	NaN	NaN	NaN	NaN	NaN	NaN	NaN	NaN	NaN	NaN	NaN	NaN	NaN	19.5091	20.0201	19.6113	0	0	0	0	0	0	0	0	0	0	0	0	0	0	0	2	2	2	2	2	2	7.8
833	LL327_S11_2495;171_131_2484	x		NaN	NaN	19.2516	NaN	NaN	NaN	NaN	NaN	NaN	NaN	NaN	NaN	19.4762	19.0174	19.2612	NaN	NaN	NaN	NaN	NaN	NaN	NaN	NaN	NaN	0	0	0	0	0	0	2	2	2	1	1	1	0	0	0	0	0	0	2	2	2	7.3
835	LL327_S11_2507	x		NaN	22.8542	20.8564	22.8796	24.041	21.8056	NaN	NaN	NaN	22.5798	22.8302	23.1527	20.8858	20.9068	20.7765	22.4288	23.1949	23.015	23.7021	24.3431	24.0777	21.8365	21.2257	22.3545	0	0	0	17	16	18	12	12	12	23	24	24	26	27	27	19	19	19	29	29	29	71.4
838	LL327_S11_2530	x		NaN	NaN	NaN	20.6163	20.7329	NaN	NaN	NaN	NaN	NaN	NaN	NaN	NaN	NaN	NaN	20.5459	20.8692	20.4337	20.8097	20.4486	20.9403	NaN	NaN	NaN	0	0	0	0	0	0	0	0	0	4	3	4	6	5	5	0	0	1	7	7	7	27.5
839	LL327_S11_2554	x		NaN	21.743	NaN	NaN	NaN	NaN	NaN	NaN	NaN	21.1448	23.5934	20.4908	NaN	NaN	NaN	NaN	NaN	NaN	NaN	NaN	NaN	NaN	NaN	NaN	0	0	0	12	14	9	0	0	0	0	0	0	1	1	1	0	0	0	14	14	14	63.6
840	LL327_S11_272;LL58_269	x		NaN	21.2786	21.9374	22.9315	22.3163	21.9475	NaN	NaN	NaN	21.4584	21.2636	21.1139	22.0291	21.8992	21.8838	22.7093	23.053	23.0323	21.9949	21.9626	22.9914	21.9251	21.7018	22.2157	0	0	0	5	4	3	10	10	10	13	15	15	11	12	12	13	11	14	18	18	18	50.5
841	LL327_S11_280	x		NaN	NaN	22.0129	21.1293	21.3338	21.6604	NaN	NaN	NaN	NaN	NaN	NaN	21.8355	22.0047	22.1985	21.5093	21.0867	20.7919	21.2057	21.1572	21.6383	21.8549	21.624	21.5024	0	0	0	0	0	0	6	6	6	4	5	5	4	5	6	6	6	6	7	7	7	42.9
843	LL327_S11_292;sORF_862|1280.29673.peg.292	x		NaN	NaN	20.9006	20.6124	NaN	20.5725	NaN	NaN	NaN	NaN	NaN	NaN	20.9	20.7106	21.0911	21.1962	20.6188	20.0223	NaN	NaN	NaN	20.7562	20.9004	20.0608	0	0	0	0	0	0	5	6	5	5	4	4	0	0	1	6	5	4	7	7	7	41.3
845	LL327_S11_301	x		NaN	NaN	NaN	19.3708	18.9195	NaN	NaN	NaN	NaN	NaN	NaN	NaN	NaN	NaN	NaN	20.075	18.9274	19.11	18.6313	19.0489	19.0784	NaN	NaN	NaN	0	0	0	0	0	0	0	0	0	2	2	2	2	2	3	0	0	0	3	3	3	17.7
847	LL327_S11_362;sORF_1124|1280.29666.peg.363	x		NaN	NaN	NaN	NaN	20.764	21.3701	NaN	NaN	NaN	NaN	NaN	NaN	NaN	NaN	NaN	NaN	NaN	NaN	19.9083	20.4428	21.9407	20.9872	21.7747	21.3485	0	0	0	1	1	1	0	0	0	0	0	0	3	3	4	3	3	3	4	4	4	47.9
848	sORF_1090|1280.29669.peg.364;LL327_S11_368	x		NaN	NaN	NaN	19.5542	NaN	NaN	NaN	NaN	NaN	NaN	NaN	NaN	NaN	NaN	NaN	18.8677	19.727	20.0679	NaN	NaN	NaN	NaN	NaN	NaN	0	0	0	0	0	0	1	1	1	2	2	2	1	1	1	0	0	0	2	2	2	28.4
850	LL327_S11_399	x		NaN	NaN	21.8093	21.9806	21.209	20.9853	NaN	NaN	NaN	NaN	NaN	NaN	21.8786	21.7047	21.8446	22.2908	21.9744	21.6768	21.2973	21.8623	20.4675	20.6951	21.4287	20.8322	1	1	1	0	0	0	6	6	7	7	7	6	3	2	2	4	6	6	11	11	11	38.8
851	LL327_S11_401	x		NaN	NaN	19.4556	NaN	NaN	19.0804	NaN	NaN	NaN	NaN	NaN	NaN	19.5729	19.3201	19.4738	NaN	NaN	NaN	NaN	NaN	NaN	19.1143	19.117	19.0099	0	0	0	0	0	0	3	2	2	0	0	0	1	1	1	3	3	3	4	4	4	13.8
852	LL327_S11_430	x		NaN	23.1433	21.8369	21.4686	23.1646	21.7993	NaN	NaN	NaN	22.7198	23.647	23.0631	21.883	21.8703	21.7574	20.7732	21.2546	22.3779	23.51	22.8017	23.182	21.5675	21.4781	22.3524	1	1	1	3	4	4	4	4	3	3	2	3	4	2	4	2	2	2	6	6	6	62.5
853	LL327_S11_435	x		NaN	19.7564	21.007	20.8919	19.7413	20.569	NaN	NaN	NaN	19.8395	19.7917	19.638	21.0198	21.3658	20.6354	21.5139	20.3238	20.838	20.383	19.612	19.2287	20.4897	20.7031	20.5142	0	0	1	1	1	1	6	7	7	6	4	8	2	2	2	3	4	4	8	8	8	52.7
857	LL58_560;LL327_S11_522;171_131_498	x		NaN	20.582	22.1323	22.4855	21.0168	20.904	NaN	NaN	NaN	NaN	20.5762	20.5879	22.1586	22.1996	22.0386	23.0776	22.2177	22.161	21.5836	20.5149	20.9521	20.7455	21.0067	20.9599	1	0	1	1	2	2	6	7	7	7	6	6	3	3	3	3	3	3	8	8	8	43.4
858	LL327_S11_55	x		NaN	20.532	20.5811	20.1813	20.8824	20.5408	NaN	NaN	NaN	20.5714	20.3657	20.6589	20.613	20.5436	20.5868	20.3814	19.9069	20.2557	20.786	20.7132	21.148	20.7103	20.5274	20.3847	0	0	0	5	4	5	9	9	7	6	6	8	12	11	12	10	11	11	13	13	13	68.5
859	LL58_597;LL327_S11_557	x		NaN	18.7978	21.5002	17.7348	19.4785	20.3568	NaN	NaN	NaN	20.0479	18.31	18.0354	21.5864	21.2033	21.711	17.7307	17.6257	17.8482	19.1445	19.3679	19.9231	20.3209	20.1376	20.6119	1	1	1	3	2	2	10	9	10	2	2	2	5	6	6	10	10	10	12	12	12	44.7
863	LL327_S11_624;173_102_607	x		NaN	NaN	19.6473	22.4635	19.3661	19.33	NaN	NaN	NaN	NaN	NaN	NaN	19.8514	19.4897	19.6006	22.7162	22.2869	22.3874	18.7901	19.5979	19.7103	19.2171	19.0297	19.743	0	0	0	1	1	1	9	8	9	26	26	28	6	6	7	7	7	8	29	29	29	41.8
864	LL327_S11_626;sORF_1901|1280.29673.peg.626	x		NaN	NaN	NaN	NaN	NaN	20.8036	NaN	NaN	NaN	NaN	NaN	NaN	NaN	NaN	NaN	NaN	NaN	NaN	NaN	NaN	NaN	20.8164	20.5918	21.0027	0	0	0	0	0	0	1	1	1	0	0	0	0	0	0	4	4	3	4	4	4	35.8
865	LL327_S11_63;LL58_64	x		NaN	NaN	20.6735	19.8096	19.0503	20.9751	NaN	NaN	NaN	NaN	NaN	NaN	20.7662	20.5354	20.7188	20.5138	19.6859	19.2289	18.9734	19.322	18.8554	20.5142	21.6189	20.7921	0	0	0	1	0	1	14	13	12	6	5	7	2	2	2	14	14	14	19	19	19	33.3
866	LL327_S11_65	x		NaN	20.4556	NaN	NaN	NaN	NaN	NaN	NaN	NaN	NaN	20.7071	20.2041	NaN	NaN	18.9801	NaN	NaN	NaN	NaN	NaN	NaN	NaN	NaN	NaN	1	0	1	1	2	2	1	1	2	0	0	0	0	0	0	0	0	0	13	13	2	51.4
867	LL327_S11_655;171_131_634	x		NaN	NaN	19.2807	NaN	NaN	NaN	NaN	NaN	NaN	NaN	NaN	NaN	19.3986	19.365	19.0785	NaN	NaN	NaN	NaN	NaN	NaN	NaN	NaN	NaN	0	0	0	0	0	0	5	3	5	0	0	0	0	0	0	0	0	0	5	5	5	11.9
868	LL327_S11_677	x		NaN	NaN	20.8651	NaN	NaN	NaN	NaN	NaN	NaN	NaN	NaN	NaN	21.165	20.5652	NaN	NaN	NaN	NaN	NaN	NaN	NaN	NaN	NaN	NaN	0	0	0	1	1	1	2	2	1	0	0	0	0	0	0	0	0	0	19	19	2	47.2
871	LL327_S11_708;sORF_14535|1280.29665.peg.690	x		NaN	NaN	19.8548	NaN	19.6865	19.9022	NaN	NaN	NaN	NaN	NaN	NaN	19.9228	19.856	19.7855	NaN	NaN	NaN	19.5966	19.7341	19.7287	19.6191	20.1269	19.9606	0	0	1	1	1	1	3	3	3	1	1	1	2	2	2	3	3	3	3	3	3	33.3
872	LL327_S11_710	x		NaN	NaN	23.4162	NaN	NaN	NaN	NaN	NaN	NaN	NaN	NaN	NaN	23.2849	23.4551	23.5087	NaN	NaN	NaN	NaN	NaN	NaN	NaN	NaN	NaN	0	0	0	1	0	0	2	2	2	0	0	0	0	0	0	0	0	0	21	4	2	49.1
876	LL58_871;LL327_S11_756;LL059_807;173_102_740	x		NaN	NaN	19.6264	NaN	19.0205	19.7994	NaN	NaN	NaN	NaN	NaN	NaN	19.8368	19.4803	19.5622	NaN	NaN	NaN	18.9771	19.0153	19.0692	19.6139	20.0417	19.7427	1	1	1	0	0	0	5	5	6	1	1	1	2	2	2	7	6	7	9	9	9	13.9
877	LL327_S11_773	x		NaN	22.679	22.5485	22.7725	22.1932	22.4259	NaN	NaN	NaN	22.4715	22.8643	22.7011	22.5002	22.6852	22.4599	22.9282	22.6365	22.7528	22.4828	21.7049	22.3918	22.5344	22.3013	22.4419	1	0	1	8	10	11	14	15	13	12	11	13	9	9	10	12	12	12	15	15	15	67.4
884	LL58_88;LL327_S11_86	x		NaN	NaN	19.6053	NaN	NaN	NaN	NaN	NaN	NaN	NaN	NaN	NaN	20.2728	19.2503	19.2927	NaN	NaN	NaN	NaN	NaN	NaN	NaN	NaN	NaN	0	0	0	0	0	0	2	2	2	0	0	0	0	0	0	0	0	0	2	2	2	5.2
886	LL58_989;LL327_S11_875	x		NaN	NaN	19.9608	NaN	NaN	19.6748	NaN	NaN	NaN	NaN	NaN	NaN	20.3711	19.9746	19.5367	NaN	NaN	NaN	NaN	NaN	NaN	19.7709	20.1457	19.1078	0	0	0	0	0	0	4	3	4	0	0	0	0	0	0	3	4	2	6	6	6	19.2
887	LL327_S11_890;sORF_14243|1280.29669.peg.1004	x		NaN	NaN	19.8835	NaN	19.4827	19.124	NaN	NaN	NaN	NaN	NaN	NaN	19.7859	19.7583	20.1064	NaN	NaN	NaN	19.6898	19.2828	19.4755	19.0159	18.7949	19.5613	0	0	0	1	0	1	3	3	3	1	1	2	4	4	3	2	2	2	4	4	4	25.5
888	LL327_S11_892	x		NaN	NaN	19.8007	NaN	NaN	NaN	NaN	NaN	NaN	NaN	NaN	NaN	19.9915	19.7002	19.7105	NaN	NaN	NaN	NaN	NaN	NaN	NaN	NaN	NaN	0	0	0	0	0	0	2	2	2	0	0	0	0	0	0	0	0	0	2	2	2	6.2
889	LL327_S11_905	x		NaN	NaN	21.2321	NaN	NaN	NaN	NaN	NaN	NaN	NaN	NaN	NaN	21.7282	21.1284	20.8396	NaN	NaN	NaN	NaN	NaN	NaN	NaN	NaN	NaN	0	0	0	0	0	0	2	2	2	0	0	0	0	0	0	0	0	0	29	3	2	62.8
891	LL327_S11_971;sORF_13714|1280.29671.peg.950	x		NaN	NaN	19.9061	18.9268	NaN	19.1837	NaN	NaN	NaN	NaN	NaN	NaN	20.0177	19.9304	19.7701	19.426	18.6443	18.7101	NaN	NaN	NaN	19.0824	19.4043	19.0643	0	0	0	0	0	0	2	3	3	2	2	2	0	0	0	3	3	3	3	3	3	10.8
892	LL58_1022	x		NaN	NaN	NaN	24.347	22.4495	22.506	NaN	NaN	NaN	NaN	NaN	NaN	NaN	NaN	NaN	24.1575	24.6593	24.2242	22.1834	22.6714	22.4936	22.1486	22.6796	22.6898	0	0	0	0	0	0	0	0	0	2	2	1	1	1	1	1	1	1	20	20	2	43.1
895	LL58_1102;LL327_S11_988;173_102_972	x		NaN	NaN	NaN	21.0886	NaN	NaN	NaN	NaN	NaN	NaN	NaN	NaN	NaN	NaN	NaN	20.5877	20.8104	21.8676	NaN	NaN	NaN	NaN	NaN	NaN	0	0	0	0	0	0	0	0	0	2	2	2	0	0	0	0	0	0	2	2	2	7.8
896	LL58_1108	x		NaN	NaN	NaN	23.1563	23.1707	22.7712	NaN	NaN	NaN	NaN	NaN	NaN	NaN	NaN	NaN	23.1463	23.0024	23.3203	NaN	23.2753	23.0661	22.8767	22.6657	NaN	0	0	0	0	0	0	0	0	0	2	2	2	1	2	2	2	2	1	18	18	2	66.4
899	LL58_1166	x		NaN	NaN	19.9132	20.5994	NaN	19.6735	NaN	NaN	NaN	NaN	NaN	NaN	19.8756	19.7628	20.1011	21.0865	20.3544	20.3571	NaN	NaN	NaN	19.4665	19.8804	NaN	0	0	0	0	0	0	4	3	4	7	7	7	0	0	0	2	2	1	8	8	8	27.5
900	LL58_119;173_102_121	x		NaN	19.4767	21.6087	21.577	21.0756	20.7154	NaN	NaN	NaN	19.6805	NaN	19.273	21.5803	21.7198	21.5258	21.3479	21.6329	21.7501	21.0059	20.6939	21.527	20.6416	20.5626	20.942	0	0	0	3	1	3	10	11	11	10	10	11	10	10	10	8	7	8	13	13	13	39
901	LL58_120	x		NaN	NaN	21.7818	20.7461	20.4733	21.8194	NaN	NaN	NaN	NaN	NaN	NaN	21.7997	21.8573	21.6885	20.7684	20.7879	20.682	20.5025	20.6235	20.2938	21.8022	22.0653	21.5909	2	1	2	1	1	1	7	8	7	8	8	8	3	3	3	10	10	11	15	15	15	65.9
902	LL58_1204;sORF_13695|1280.29669.peg.1204	x		NaN	20.1782	NaN	20.4856	24.2077	24.2541	NaN	NaN	NaN	NaN	20.2887	20.0678	NaN	NaN	NaN	20.6691	19.9749	20.8127	24.0432	24.2058	24.3741	23.4442	23.9749	25.3432	0	0	0	0	2	2	0	0	0	2	2	3	3	3	3	4	3	4	19	4	4	55.7
903	LL58_1207	x		NaN	NaN	NaN	18.2125	23.6556	21.8025	NaN	NaN	NaN	NaN	NaN	NaN	NaN	NaN	NaN	19.0229	17.7941	17.8206	24.1148	23.84	23.0119	22.0011	21.675	21.7315	0	0	0	0	0	0	0	0	0	3	2	3	23	24	22	19	19	17	28	28	24	50
904	LL58_1219	x		NaN	21.5308	20.4454	21.8767	22.0756	21.6691	NaN	NaN	NaN	21.4058	21.4014	21.7852	20.6076	20.3427	20.3858	21.8454	21.9008	21.8839	21.8265	21.939	22.4613	21.5334	21.6158	21.858	0	0	0	7	6	7	8	7	8	14	16	17	14	13	15	13	13	13	18	18	18	53.3
908	LL58_1277;LL327_S11_1191	x		NaN	NaN	19.6519	20.8943	19.7814	19.9937	NaN	NaN	NaN	NaN	NaN	NaN	19.9441	19.4026	19.6089	20.8652	21.1057	20.7119	19.0923	20.0217	20.2302	19.6903	20.0033	20.2875	1	1	1	0	0	0	2	2	2	4	4	4	2	3	3	3	3	3	4	4	4	22.5
909	LL58_1282;sORF_3865|1280.29665.peg.1150	x		NaN	NaN	NaN	19.2062	NaN	NaN	NaN	NaN	NaN	NaN	NaN	NaN	NaN	NaN	NaN	19.4138	18.9987	NaN	NaN	NaN	NaN	NaN	NaN	NaN	0	0	0	1	1	1	1	1	1	2	2	1	1	2	2	0	0	0	3	3	3	36
910	sORF_4034|1280.29670.peg.1271;sORF_3876|1280.29665.peg.1154;LL58_1286	x		NaN	NaN	21.2789	NaN	NaN	NaN	NaN	NaN	NaN	NaN	NaN	NaN	21.4559	NaN	21.1019	NaN	NaN	NaN	NaN	NaN	NaN	NaN	NaN	NaN	1	1	1	0	0	0	2	1	2	0	0	0	0	0	0	1	1	1	2	2	2	50
912	LL58_139	x		NaN	NaN	NaN	NaN	NaN	19.627	NaN	NaN	NaN	NaN	NaN	NaN	NaN	NaN	NaN	NaN	NaN	NaN	NaN	NaN	NaN	19.5385	19.978	19.3646	0	0	0	0	0	0	2	1	1	0	0	0	0	0	0	2	2	2	3	3	3	20.1
913	LL58_1453	x		NaN	NaN	NaN	NaN	NaN	26.3186	NaN	NaN	NaN	NaN	NaN	NaN	NaN	NaN	NaN	NaN	NaN	NaN	NaN	NaN	NaN	26.5063	26.2679	26.1815	1	0	0	0	0	0	0	0	0	0	0	0	0	0	1	2	2	2	28	28	2	83
915	LL58_1472	x		NaN	NaN	NaN	19.9859	20.0428	19.6621	NaN	NaN	NaN	NaN	NaN	NaN	NaN	NaN	NaN	19.6955	20.5017	19.7603	19.6113	20.1176	20.3996	19.4423	19.8452	19.699	0	0	0	0	0	0	0	0	0	2	2	2	2	2	2	2	2	2	22	22	2	56.4
916	LL58_1476	x		NaN	NaN	19.0829	NaN	NaN	19.1254	NaN	NaN	NaN	NaN	NaN	NaN	19.6547	18.7539	18.8402	NaN	NaN	NaN	NaN	NaN	NaN	18.8316	19.4191	NaN	0	0	0	0	0	0	2	2	2	1	0	1	0	0	0	2	2	1	2	2	2	4.6
917	LL58_1482;sORF_12498|1280.29673.peg.1385	x		NaN	21.1582	20.3177	20.6709	21.1072	19.8169	NaN	NaN	NaN	20.9334	20.9827	21.5583	19.8957	20.7634	20.2939	20.5696	20.707	20.736	21.4542	20.8023	21.065	19.9844	19.5298	19.9363	0	0	0	6	5	6	6	6	6	5	5	4	6	6	6	3	3	3	8	8	8	49.5
919	LL58_1562	x		NaN	NaN	NaN	NaN	23.8188	19.9669	NaN	NaN	NaN	NaN	NaN	NaN	NaN	NaN	NaN	NaN	NaN	NaN	24.0165	23.4568	23.9832	20.2917	19.6065	20.0026	0	0	0	0	0	0	0	0	0	0	0	0	8	7	8	2	2	2	31	31	9	62.4
920	LL58_1564	x		NaN	NaN	NaN	19.7675	NaN	NaN	NaN	NaN	NaN	NaN	NaN	NaN	NaN	NaN	NaN	20.1888	19.6853	19.4284	NaN	NaN	NaN	NaN	NaN	NaN	0	0	0	1	1	0	0	0	0	2	2	2	1	1	1	0	0	0	7	7	3	19.3
921	LL58_1567;LL327_S11_1476	x		NaN	NaN	NaN	NaN	20.5728	19.4083	NaN	NaN	NaN	NaN	NaN	NaN	NaN	NaN	NaN	NaN	NaN	NaN	21.2999	20.3004	20.1179	19.7299	19.2363	19.2588	0	0	0	0	0	0	0	0	0	0	0	0	6	6	6	2	2	2	6	6	6	37.5
922	LL58_1589	x		NaN	NaN	NaN	NaN	21.4012	22.3636	NaN	NaN	NaN	NaN	NaN	NaN	NaN	NaN	NaN	NaN	NaN	NaN	21.9269	21.0047	21.272	22.0155	22.0869	22.9883	0	0	0	0	0	0	0	0	0	1	1	1	5	4	4	8	8	8	9	9	9	46.5
923	LL58_1590;sORF_5218|1280.29669.peg.1590	x		NaN	NaN	NaN	NaN	NaN	21.5638	NaN	NaN	NaN	NaN	NaN	NaN	NaN	NaN	NaN	NaN	NaN	NaN	NaN	NaN	NaN	21.5479	21.3986	21.745	0	0	0	0	0	0	0	0	0	0	0	0	0	0	0	2	3	3	3	3	3	29.2
925	LL58_1608	x		NaN	NaN	NaN	NaN	21.7353	21.3881	NaN	NaN	NaN	NaN	NaN	NaN	NaN	NaN	NaN	NaN	NaN	NaN	20.0312	22.2539	22.9208	21.5699	21.8982	20.6963	0	0	0	0	1	0	0	0	0	0	0	0	4	5	5	5	5	5	5	5	5	54
926	LL58_1619	x		NaN	21.2451	21.4891	22.2983	21.9391	22.3443	NaN	NaN	NaN	21.3455	21.2964	21.0934	21.5072	21.4576	21.5024	22.2508	22.3437	22.3006	21.3843	21.9811	22.4518	22.1898	22.3721	22.4711	1	1	1	6	4	6	10	10	9	11	11	11	11	12	12	13	13	12	14	14	14	51.5
927	LL58_1626;173_102_1483	x		NaN	NaN	18.5952	21.7998	NaN	18.7927	NaN	NaN	NaN	NaN	NaN	NaN	19.2105	NaN	17.98	21.8371	22.1946	21.3677	NaN	NaN	NaN	18.4045	18.4993	19.4744	0	0	0	0	0	0	3	1	3	23	24	25	0	0	0	5	4	5	26	26	26	44.5
928	LL58_1643;LL059_1618	x		NaN	NaN	NaN	21.068	NaN	NaN	NaN	NaN	NaN	NaN	NaN	NaN	NaN	NaN	NaN	21.5002	20.8687	20.8352	NaN	NaN	NaN	NaN	NaN	NaN	0	0	0	0	0	0	1	1	1	8	8	8	0	0	0	2	2	1	9	9	9	36.8
929	LL58_1653;173_102_1512	x		NaN	NaN	NaN	NaN	NaN	21.5772	NaN	NaN	NaN	NaN	NaN	NaN	NaN	NaN	NaN	NaN	NaN	NaN	NaN	NaN	NaN	21.5357	21.545	21.6508	0	0	0	0	0	0	1	1	1	1	1	1	0	1	2	9	8	8	10	10	10	33.4
930	LL58_1656;LL327_S11_1556;sORF_12317|1280.29669.peg.1656;sORF_11932|1280.29673.peg.1556	x		NaN	NaN	NaN	20.4485	NaN	NaN	NaN	NaN	NaN	NaN	NaN	NaN	NaN	NaN	NaN	20.3664	20.5687	20.4103	NaN	NaN	NaN	NaN	NaN	NaN	0	0	0	0	0	0	1	1	1	5	4	4	0	0	0	0	0	0	6	6	6	29.7
931	LL58_1725	x		NaN	NaN	20.8379	NaN	20.1129	19.776	NaN	NaN	19.4729	NaN	NaN	NaN	21.0412	20.781	20.6915	19.608	NaN	NaN	20.1376	20.0882	NaN	19.8113	19.9281	19.5888	0	0	1	1	0	0	5	4	5	2	1	1	2	2	1	5	5	4	11	7	7	23.7
933	LL58_1798;LL327_S11_1691	x		NaN	NaN	19.7688	22.7286	20.5997	21.7313	NaN	NaN	NaN	NaN	NaN	NaN	20.0515	19.8643	19.3906	22.7345	23.2066	22.2446	19.6359	20.9378	21.2253	21.1306	21.4712	22.592	0	0	0	0	0	0	4	4	4	19	19	19	6	7	9	13	9	12	21	21	21	64.3
937	LL58_1854;LL327_S11_1744	x		NaN	NaN	NaN	22.0668	22.5818	20.2287	NaN	NaN	NaN	NaN	NaN	NaN	NaN	NaN	NaN	22.1272	21.5986	22.4747	22.6898	22.7368	22.3186	20.5226	19.7623	20.4011	0	0	0	0	0	0	0	0	0	4	4	4	5	5	5	2	2	2	6	6	6	46.1
938	LL58_1865	x		21.0536	21.0594	20.8489	NaN	20.2958	21.8368	NaN	20.7888	21.3183	20.9746	21.009	21.1947	20.3011	20.9838	21.2618	NaN	NaN	NaN	20.3204	20.1874	20.3795	22.0547	21.9837	21.4721	1	2	2	4	4	3	8	8	8	1	1	1	5	5	5	11	11	10	14	14	14	52.8
939	LL58_1868;171_131_1731	x		NaN	NaN	NaN	NaN	NaN	22.1856	NaN	NaN	NaN	NaN	NaN	NaN	NaN	NaN	NaN	NaN	NaN	NaN	NaN	21.0266	NaN	21.853	22.4941	22.2097	0	0	0	0	0	0	0	0	0	1	1	1	1	2	1	4	3	4	27	27	4	62.2
941	LL58_1903;LL327_S11_1786;173_102_1750	x		NaN	NaN	19.6686	19.59	NaN	19.3178	NaN	NaN	NaN	NaN	NaN	NaN	19.7508	19.4835	19.7714	19.9014	19.5047	19.3637	NaN	NaN	NaN	19.1471	19.1519	19.6545	0	0	0	0	0	0	4	4	4	4	4	4	1	0	1	2	2	2	6	6	6	27.7
942	LL58_1932	x		NaN	NaN	20.3702	20.7179	NaN	19.9437	NaN	NaN	NaN	NaN	NaN	NaN	20.2613	20.3927	20.4565	20.5199	20.9158	NaN	NaN	NaN	20.1662	20.1196	19.7678	NaN	0	0	0	0	0	0	3	3	4	2	2	1	1	1	2	2	2	1	5	5	5	34.8
943	LL58_2007	x		NaN	19.7194	20.1219	20.6826	19.7035	19.443	NaN	NaN	NaN	19.5028	19.267	20.3883	20.3073	20.2187	19.8398	20.4344	20.6842	20.9291	19.6684	NaN	19.7385	19.1824	19.3445	19.802	0	0	0	2	2	2	2	2	2	4	4	3	2	1	2	2	3	3	4	4	4	28
946	LL58_2064	x		NaN	20.7203	21.3339	19.5641	19.9914	21.0315	NaN	NaN	NaN	21.097	20.4905	20.5735	21.2212	21.2229	21.5576	NaN	19.7252	19.403	20.0022	19.6348	20.3373	21.0303	21.2726	20.7918	1	1	1	4	3	4	10	9	7	2	2	2	3	4	5	9	9	8	13	13	13	41.5
947	LL58_2134;sORF_10618|1280.29669.peg.2134;LL327_S11_2016;sORF_10296|1280.29673.peg.2016	x		NaN	NaN	NaN	NaN	20.3426	20.0301	NaN	NaN	NaN	NaN	NaN	NaN	NaN	NaN	NaN	NaN	NaN	NaN	19.3053	20.6706	21.052	20.0785	20.4664	19.5454	0	0	0	0	0	0	0	0	0	0	0	0	2	2	2	3	3	2	3	3	3	45.7
948	LL58_2147	x		NaN	NaN	20.381	20.6025	NaN	19.6632	NaN	NaN	NaN	NaN	NaN	NaN	20.4128	20.3553	20.375	20.9967	20.3776	20.4333	NaN	NaN	NaN	19.6913	19.5876	19.7108	0	0	0	1	1	1	3	3	3	4	4	3	1	1	1	3	3	3	5	5	5	29.6
951	LL58_233	x		NaN	NaN	NaN	NaN	24.099	NaN	NaN	NaN	NaN	NaN	NaN	NaN	NaN	NaN	NaN	NaN	NaN	NaN	23.7078	24.9315	23.6576	NaN	NaN	NaN	0	0	0	0	0	0	0	0	0	0	0	0	8	8	8	1	1	1	46	42	8	48.5
952	LL58_2391;sORF_7713|1280.29671.peg.2273;LL327_S11_2272	x		NaN	NaN	19.7384	20.0955	NaN	19.2569	NaN	NaN	NaN	NaN	NaN	NaN	19.8805	19.4331	19.9015	20.0868	19.7225	20.4771	NaN	NaN	NaN	19.0958	NaN	19.4181	1	1	1	0	0	0	2	2	2	2	2	3	1	1	1	2	1	2	3	3	3	13
959	LL58_2482	x		NaN	NaN	19.5399	NaN	19.3531	20.036	NaN	NaN	NaN	NaN	NaN	NaN	19.8341	19.4535	19.3322	NaN	NaN	NaN	18.9898	19.4481	19.6214	19.8891	20.082	20.1368	1	1	1	0	0	0	5	4	5	1	1	1	5	5	5	6	6	6	8	8	8	30
964	LL58_2533	x		NaN	NaN	20.8952	NaN	NaN	NaN	NaN	NaN	NaN	NaN	NaN	NaN	21.0687	21.1554	20.4615	NaN	NaN	NaN	NaN	NaN	NaN	NaN	NaN	NaN	0	0	1	1	0	1	3	3	3	1	1	0	1	1	0	1	0	1	3	3	3	12
965	LL58_2536;sORF_8114|1280.29671.peg.2418	x		NaN	21.7829	22.7353	NaN	21.2611	21.8707	NaN	NaN	NaN	21.8527	22.0066	21.4893	22.7544	22.5339	22.9176	NaN	NaN	NaN	21.1361	21.2741	21.3729	21.9321	22.3107	21.3695	1	1	1	7	7	6	11	11	12	1	1	1	5	4	6	7	7	6	12	12	12	80.4
966	LL58_254	x		NaN	23.8582	22.539	24.1728	24.4976	22.517	NaN	NaN	NaN	23.5959	24.1552	23.8236	22.5496	22.7388	22.3285	24.1595	24.1033	24.2558	24.6886	24.3266	24.4776	22.4375	22.606	22.5076	1	1	1	7	5	8	7	7	7	8	8	8	8	8	8	4	4	5	9	9	9	77.1
967	LL58_2544;sORF_8905|1280.29665.peg.2428	x		NaN	NaN	20.7504	21.0575	NaN	19.9382	NaN	NaN	NaN	NaN	NaN	NaN	21.0739	20.4948	20.6826	20.3757	21.2787	21.5182	NaN	NaN	NaN	19.8039	20.3924	19.6184	0	0	0	0	0	0	3	3	3	3	3	3	1	1	1	2	3	3	3	3	3	34.2
969	LL58_2573	x		NaN	NaN	NaN	19.8212	NaN	NaN	NaN	NaN	NaN	NaN	NaN	NaN	NaN	NaN	NaN	20.1377	19.5301	19.7959	NaN	NaN	NaN	NaN	NaN	NaN	0	0	0	0	0	0	1	0	1	3	3	3	0	0	0	1	0	2	5	5	5	50.8
970	LL58_2594;LL327_S11_2489;LL071_2477	x		NaN	NaN	19.9918	NaN	19.4771	19.8019	NaN	NaN	NaN	NaN	NaN	NaN	20.0025	20.0276	19.9454	NaN	NaN	NaN	NaN	19.4628	19.4915	19.6677	20.2303	19.5075	0	0	0	0	0	0	5	6	5	0	0	1	1	3	3	3	4	5	10	10	10	25.4
971	LL58_2595	x		NaN	21.5826	21.8196	21.3549	22.3309	21.6797	NaN	NaN	NaN	21.4861	21.5757	21.686	21.7528	21.9561	21.75	21.3654	21.3842	21.3152	22.4032	22.1082	22.4812	21.7743	21.3923	21.8726	1	1	0	5	5	5	8	8	8	6	6	6	8	8	8	8	8	7	11	11	11	41.7
972	LL58_2621	x		NaN	NaN	NaN	NaN	NaN	20.236	NaN	NaN	NaN	NaN	NaN	NaN	NaN	NaN	NaN	NaN	NaN	NaN	NaN	NaN	NaN	20.3317	20.3171	20.0593	0	0	0	0	0	0	0	0	0	0	0	0	0	0	0	4	4	4	4	4	4	29.2
973	LL58_2622;sORF_8657|1280.29669.peg.2622;sORF_8656|1280.29669.peg.2622	x		NaN	NaN	NaN	NaN	NaN	21.0617	NaN	NaN	NaN	NaN	NaN	NaN	NaN	NaN	NaN	NaN	NaN	NaN	NaN	NaN	NaN	21.2432	20.8801	NaN	0	0	0	0	0	0	0	0	0	0	0	0	0	0	0	2	2	1	2	2	2	14.2
975	LL58_2643	x		NaN	NaN	NaN	22.0455	22.9005	20.5757	NaN	NaN	NaN	NaN	NaN	NaN	NaN	NaN	NaN	21.9356	22.1029	22.098	23.1437	22.6341	22.9236	20.6433	20.1149	20.9687	0	0	0	0	0	0	0	0	0	9	10	10	11	11	11	5	5	5	12	12	12	58.7
976	LL58_273;LL059_281	x		NaN	NaN	20.5784	21.8365	NaN	20.5079	NaN	NaN	NaN	NaN	NaN	NaN	20.8036	20.2984	20.6333	22.231	21.719	21.5597	NaN	19.1827	NaN	20.0682	20.5716	20.8838	0	0	0	0	0	0	7	7	8	15	15	12	1	2	1	8	8	9	17	17	17	29.1
977	LL58_311	x		NaN	20.0374	21.3814	21.2849	20.9527	21.9886	NaN	NaN	NaN	20.2452	19.8544	20.0125	21.5146	21.3042	21.3255	21.5697	21.2866	20.9982	20.4209	21.0429	21.3944	21.8054	22.5423	21.6181	0	0	0	2	2	2	10	9	10	10	9	10	7	7	8	13	13	13	14	14	14	47.9
979	LL58_320	x		NaN	20.3666	20.8628	21.3416	20.4161	21.0139	NaN	NaN	NaN	20.5093	20.232	20.3585	20.8681	20.8861	20.8341	21.3715	21.3225	21.331	20.2091	20.1647	20.8744	20.8139	21.0457	21.182	1	1	1	2	2	2	3	3	3	4	5	4	3	5	5	5	5	5	6	6	6	48.3
980	LL58_321	x		NaN	NaN	20.0248	19.8539	NaN	20.0101	NaN	NaN	NaN	NaN	NaN	NaN	20.161	19.9195	19.9938	20.1383	NaN	19.5694	NaN	NaN	NaN	19.8811	20.2111	19.9382	0	1	1	0	0	0	10	11	10	2	1	3	1	0	0	7	8	8	14	14	14	22.4
981	LL58_328;sORF_976|1280.29669.peg.328	x		NaN	NaN	21.4515	21.7184	21.4432	21.1585	NaN	NaN	NaN	NaN	NaN	NaN	21.4119	21.2627	21.68	21.5229	21.7486	21.8838	21.1596	21.6869	21.4833	20.8988	21.2695	21.3074	0	0	0	0	0	0	4	4	4	4	4	4	4	3	4	4	4	4	4	4	4	45
984	LL58_389	x		NaN	20.1293	21.0786	20.5477	20.8404	21.1978	NaN	NaN	NaN	20.3214	20.0102	20.0563	20.984	21.1286	21.1233	20.5443	20.6481	20.4507	20.4961	20.7494	21.2758	21.2818	21.0874	21.2243	1	1	1	4	3	5	8	9	9	8	8	9	8	7	8	8	8	9	10	10	10	50.7
985	sORF_105|1280.29669.peg.40;LL58_40;sORF_105|1280.29671.peg.40;LL071_40	x		NaN	NaN	18.9156	NaN	NaN	NaN	NaN	NaN	NaN	NaN	NaN	NaN	NaN	18.7535	19.0777	NaN	NaN	NaN	NaN	NaN	NaN	NaN	NaN	NaN	0	0	0	0	0	0	1	2	2	0	0	0	1	1	1	0	0	0	2	2	2	43.9
986	LL58_415	x		NaN	NaN	NaN	NaN	NaN	21.1857	NaN	NaN	NaN	NaN	NaN	NaN	NaN	NaN	NaN	NaN	NaN	NaN	NaN	NaN	NaN	21.0545	21.2113	21.2913	0	0	0	0	0	0	1	1	1	0	0	0	0	0	0	2	2	2	19	4	2	50.2
987	LL58_421;171_131_423	x		NaN	NaN	NaN	21.2934	NaN	NaN	NaN	NaN	NaN	NaN	NaN	NaN	NaN	NaN	NaN	20.7306	21.4469	21.7027	NaN	NaN	NaN	NaN	NaN	NaN	0	0	0	0	0	0	0	0	0	3	3	3	1	1	1	1	1	0	19	19	3	59.8
988	LL58_471;sORF_2575|1280.29669.peg.845	x		NaN	NaN	NaN	NaN	NaN	22.0236	NaN	NaN	NaN	NaN	NaN	NaN	NaN	NaN	NaN	NaN	NaN	NaN	NaN	NaN	NaN	22.1508	22.0142	21.9057	0	0	0	1	1	1	0	0	0	0	0	0	0	0	0	3	3	2	3	3	3	34.8
989	LL58_538;LL327_S11_500	x		NaN	20.9921	20.5315	NaN	21.0122	20.2121	NaN	NaN	NaN	21.3515	20.6609	20.9637	20.7569	20.2187	20.6191	NaN	NaN	NaN	20.8395	20.76	21.4369	20.2319	20.5403	19.8643	1	1	1	7	5	7	6	6	7	0	0	0	9	7	9	3	4	4	13	13	13	45.8
990	LL58_547;LL059_560;173_102_493	x		NaN	NaN	20.4145	21.383	19.7687	20.4324	NaN	NaN	NaN	NaN	NaN	NaN	20.5396	20.2894	NaN	21.5752	21.161	21.4129	19.3716	19.7071	20.2273	20.2349	20.619	20.4432	0	0	0	0	0	0	3	2	1	6	6	5	3	4	4	6	6	5	9	9	9	27.1
991	LL58_567;sORF_1608|1280.29669.peg.567	x		NaN	22.0215	21.8094	23.8381	23.0025	22.0691	NaN	NaN	NaN	21.6794	21.7258	22.6594	21.8514	21.9144	21.6623	23.8597	23.6334	24.0212	23.1862	22.5926	23.2288	21.9118	21.8837	22.4119	0	0	0	3	3	3	3	3	3	6	6	6	6	6	6	4	4	4	6	6	6	50
992	LL58_575;sORF_1634|1280.29669.peg.575;sORF_1543|1280.29673.peg.538;LL059_589	x		NaN	NaN	NaN	NaN	NaN	20.0404	NaN	NaN	NaN	NaN	NaN	NaN	NaN	NaN	NaN	NaN	NaN	NaN	NaN	NaN	NaN	19.5896	20.2712	20.2603	0	0	0	0	0	0	0	0	0	0	0	0	0	0	0	5	3	6	6	6	6	28
994	LL58_603	x		NaN	NaN	NaN	NaN	NaN	19.7487	NaN	NaN	NaN	NaN	NaN	NaN	NaN	NaN	NaN	NaN	NaN	NaN	NaN	NaN	NaN	19.5411	19.8758	19.8294	0	0	0	0	0	0	4	3	2	1	1	1	1	1	2	2	3	2	6	6	6	38.3
995	LL58_611	x		NaN	NaN	18.5542	NaN	NaN	NaN	NaN	NaN	NaN	NaN	NaN	NaN	18.8092	18.3905	18.463	NaN	NaN	NaN	NaN	NaN	NaN	NaN	NaN	NaN	0	0	0	0	0	0	2	2	2	1	0	0	0	0	0	0	0	0	3	3	3	13
996	LL58_66;171_131_67	x		NaN	NaN	NaN	NaN	NaN	19.7453	NaN	NaN	NaN	NaN	NaN	NaN	NaN	NaN	NaN	NaN	NaN	NaN	NaN	NaN	NaN	20.0661	19.8347	19.3353	0	0	0	0	0	0	0	0	0	0	0	0	0	0	0	2	2	2	13	2	2	52.4
997	sORF_14661|1280.29671.peg.607;LL58_671;sORF_15116|1280.29669.peg.671	x		NaN	NaN	23.3019	NaN	22.856	23.6501	NaN	NaN	NaN	NaN	NaN	NaN	23.2137	23.1265	23.5653	NaN	NaN	NaN	22.1647	23.3945	23.0089	23.6913	24.0666	23.1925	1	1	1	0	0	0	4	4	4	1	1	1	1	1	1	1	1	1	4	4	4	63.5
998	LL58_711;173_102_652	x		NaN	NaN	NaN	NaN	22.5539	22.8426	NaN	NaN	NaN	NaN	NaN	NaN	NaN	NaN	NaN	NaN	NaN	NaN	22.2274	22.5604	22.8739	22.7932	22.7592	22.9755	1	1	1	0	0	0	1	1	1	1	1	1	2	2	2	2	2	2	18	18	2	57.2
999	LL58_713;LL059_721	x		NaN	NaN	21.0907	NaN	NaN	20.3014	NaN	NaN	NaN	NaN	NaN	NaN	21.2982	NaN	20.8832	NaN	NaN	NaN	NaN	NaN	20.5446	19.6706	NaN	20.9321	0	0	0	0	0	0	2	1	2	0	0	0	1	1	4	4	1	2	5	5	5	27.2
1000	LL58_724	x		NaN	NaN	20.6356	NaN	NaN	NaN	NaN	NaN	NaN	NaN	NaN	NaN	20.629	20.5514	20.7264	NaN	NaN	NaN	NaN	NaN	NaN	NaN	NaN	NaN	0	0	0	0	0	0	5	5	4	0	0	0	0	0	0	2	4	3	9	9	9	13.4
1001	LL58_733	x		NaN	19.6074	21.0995	NaN	20.2073	21.5216	NaN	NaN	NaN	20.3334	19.5972	18.8917	21.2371	20.9909	21.0706	NaN	NaN	NaN	19.8669	20.2563	20.4986	21.4595	21.8294	21.2758	1	0	0	4	4	3	14	13	13	1	1	1	7	10	10	16	16	15	18	18	18	40.8
1002	LL58_738	x		NaN	NaN	NaN	NaN	NaN	19.0413	NaN	NaN	NaN	NaN	NaN	NaN	NaN	NaN	NaN	NaN	NaN	NaN	NaN	NaN	NaN	19.1013	19.1795	18.8431	0	0	0	0	0	0	1	1	1	1	1	0	0	0	1	2	3	3	3	3	3	10.5
1003	LL58_740;LL059_748	x		NaN	NaN	18.5915	20.2305	19.6462	20.7108	NaN	NaN	NaN	NaN	NaN	NaN	18.8088	18.6617	18.3039	19.9637	20.6072	20.1206	NaN	19.3639	19.9286	20.4819	20.6262	21.0243	0	0	0	0	0	0	2	2	2	7	8	8	1	4	4	9	8	9	12	12	12	24.5
1005	LL58_757;173_102_698	x		NaN	NaN	20.4453	NaN	NaN	NaN	NaN	NaN	NaN	NaN	NaN	NaN	20.6109	20.2409	20.484	NaN	NaN	NaN	NaN	NaN	NaN	NaN	NaN	NaN	1	1	1	1	1	1	5	5	5	1	1	1	1	1	1	2	1	2	7	7	7	18.7
1008	LL58_779	x		NaN	NaN	NaN	23.1133	NaN	NaN	NaN	NaN	NaN	NaN	NaN	NaN	NaN	NaN	NaN	22.8905	22.7333	23.7162	NaN	NaN	NaN	NaN	NaN	NaN	0	0	0	0	0	0	0	0	0	2	2	2	1	1	1	1	1	1	9	9	2	52.6
1010	LL58_80	x		NaN	NaN	NaN	20.7231	19.8239	19.5098	NaN	NaN	NaN	NaN	NaN	NaN	NaN	NaN	NaN	21.348	20.6616	20.1597	19.8084	19.7779	19.8853	19.7867	19.4324	19.3103	0	0	0	0	0	0	1	1	1	4	4	4	2	2	2	2	2	2	4	4	4	20.6
1012	LL58_83;sORF_226|1280.29671.peg.83	x		NaN	20.8705	21.0093	21.6092	21.6296	21.4423	NaN	NaN	NaN	20.7479	20.7413	21.1224	20.307	21.0648	21.6563	21.6928	21.4546	21.6802	21.3234	21.7653	21.8001	21.7518	21.2079	21.3673	0	0	0	4	3	4	2	2	2	7	7	7	6	6	6	5	5	5	8	8	8	38.9
1013	LL58_834;sORF_2558|1280.29669.peg.834	x		NaN	NaN	NaN	NaN	NaN	19.1188	NaN	NaN	NaN	NaN	NaN	NaN	NaN	NaN	NaN	NaN	NaN	NaN	NaN	NaN	NaN	18.8725	19.5923	18.8917	0	0	0	0	0	0	1	1	0	0	0	0	0	0	1	4	4	4	6	6	6	23.9
1014	LL58_861;LL071_726	x		NaN	20.8546	NaN	NaN	20.3563	NaN	NaN	NaN	NaN	20.5823	20.9896	20.9918	NaN	NaN	NaN	NaN	NaN	NaN	20.3751	20.2495	20.4443	NaN	NaN	NaN	0	0	0	5	4	5	1	1	1	1	1	1	5	5	5	0	0	0	5	5	5	26.3
1015	LL58_862	x		NaN	NaN	NaN	23.296	22.1767	22.9759	NaN	NaN	NaN	NaN	NaN	NaN	NaN	NaN	NaN	23.37	23.1724	23.3456	22.0658	22.2455	22.2188	23.1344	23.0072	22.786	0	0	0	0	0	0	0	0	0	4	4	4	4	4	4	4	4	4	19	4	4	63.4
1016	LL58_868;173_102_737	x		NaN	NaN	NaN	20.25	NaN	NaN	NaN	NaN	NaN	NaN	NaN	NaN	NaN	NaN	NaN	20.2688	20.3093	20.1718	NaN	NaN	NaN	NaN	NaN	NaN	0	0	0	0	0	0	0	0	0	3	3	3	2	2	2	1	1	1	4	4	4	35.7
1020	LL58_913	x		NaN	19.7279	22.8172	23.0238	20.7706	22.7688	NaN	NaN	NaN	20.3554	20.0406	18.7878	22.9388	22.6784	22.8342	23.42	23.0207	22.6308	20.8904	21.6647	19.7565	22.8187	23.2575	22.2303	1	1	1	2	2	2	9	9	9	11	10	11	3	3	3	9	9	9	11	11	11	50.2
1022	LL58_945	x		NaN	NaN	22.1526	20.3743	19.3543	NaN	NaN	NaN	NaN	NaN	NaN	NaN	22.5469	21.8072	22.1036	20.1052	20.6993	20.3184	18.852	19.0921	20.1188	18.3569	NaN	NaN	0	0	0	1	0	1	16	16	15	4	6	6	2	3	4	2	1	1	16	16	16	31.3
1024	LL58_961	x		NaN	NaN	NaN	23.177	24.0686	22.937	NaN	NaN	NaN	NaN	NaN	NaN	NaN	NaN	NaN	22.5513	23.2235	23.756	25.3726	24.3156	22.5177	23.6535	22.9986	22.1588	0	0	0	0	0	0	0	0	0	2	2	2	2	2	2	2	2	2	33	2	2	57.3
1026	LL58_986	x		NaN	NaN	NaN	NaN	NaN	19.9079	NaN	NaN	NaN	NaN	NaN	NaN	NaN	NaN	NaN	NaN	NaN	NaN	NaN	NaN	NaN	19.5378	19.8974	20.2884	0	0	0	0	0	0	0	0	0	1	1	1	0	0	0	2	2	2	9	9	2	56.9
1027	LL58_993	x		NaN	NaN	22.696	21.7603	20.6925	21.6986	NaN	NaN	NaN	NaN	NaN	NaN	22.8071	22.6985	22.5824	21.8909	21.6877	21.7024	20.4679	20.1144	21.4953	21.233	22.3561	21.5067	2	2	2	1	1	1	7	8	7	5	5	5	2	2	3	6	6	4	9	9	9	30.5
1047	sORF_12736|1280.29666.peg.1252;sORF_13207|1280.29669.peg.1379	x		NaN	22.6137	NaN	NaN	20.8985	18.7817	NaN	NaN	NaN	22.448	21.8044	23.5888	NaN	NaN	NaN	NaN	NaN	NaN	22.2139	20.2864	20.1952	18.3383	19.0644	18.9426	1	1	1	2	2	2	1	1	1	1	1	1	2	2	2	1	1	1	8	2	2	75.9
1053	sORF_6018|1280.29666.peg.1730	x		NaN	NaN	NaN	20.1088	NaN	NaN	NaN	NaN	NaN	NaN	NaN	NaN	NaN	NaN	NaN	20.6393	20.5096	19.1775	NaN	NaN	NaN	NaN	NaN	NaN	0	0	0	0	0	0	0	0	0	3	3	3	0	0	0	0	0	0	5	3	3	77
1054	sORF_7340|1280.29669.peg.2177;sORF_7260|1280.29670.peg.2135;sORF_7074|1280.29671.peg.2060	x		NaN	23.2519	NaN	NaN	NaN	NaN	NaN	NaN	NaN	23.0343	24.6403	22.0813	NaN	NaN	NaN	NaN	NaN	NaN	22.5842	NaN	NaN	NaN	NaN	NaN	0	0	0	2	1	2	1	0	0	0	0	0	2	1	0	0	1	0	2	2	2	54.5
15	171_131_1135			NaN	NaN	NaN	NaN	NaN	NaN	NaN	NaN	NaN	NaN	NaN	NaN	NaN	NaN	NaN	NaN	NaN	NaN	NaN	NaN	NaN	NaN	NaN	NaN	0	0	0	0	0	0	2	2	2	0	0	0	0	0	0	0	0	0	2	2	2	5
20	171_131_116;sORF_343|1280.29673.peg.114;sORF_341|1280.29669.peg.115			NaN	NaN	NaN	NaN	NaN	NaN	NaN	NaN	NaN	NaN	NaN	NaN	NaN	NaN	NaN	NaN	NaN	NaN	NaN	NaN	NaN	NaN	NaN	NaN	0	0	0	0	0	0	2	1	2	0	1	1	0	0	0	0	0	0	2	2	2	23.7
69	LL071_1625;173_102_1617;171_131_1630;sORF_5867|1280.29669.peg.1762			NaN	NaN	NaN	NaN	NaN	NaN	NaN	NaN	NaN	NaN	NaN	NaN	NaN	NaN	NaN	NaN	NaN	NaN	NaN	NaN	NaN	NaN	NaN	NaN	0	0	0	0	0	0	2	1	2	1	1	1	0	0	0	0	0	0	2	2	2	10.3
75	171_131_1797			NaN	NaN	NaN	NaN	NaN	NaN	NaN	NaN	NaN	NaN	NaN	NaN	NaN	NaN	NaN	NaN	NaN	NaN	NaN	NaN	NaN	NaN	NaN	NaN	0	0	0	0	0	0	0	0	0	2	1	2	1	1	1	0	0	0	4	4	4	7.9
126	173_102_2356;171_131_2386			NaN	NaN	NaN	NaN	NaN	NaN	NaN	NaN	NaN	NaN	NaN	NaN	NaN	NaN	NaN	NaN	NaN	NaN	NaN	NaN	NaN	NaN	NaN	NaN	0	0	0	0	0	0	2	1	1	0	0	0	0	0	0	2	2	2	5	5	5	31.4
179	171_131_441;173_102_445			NaN	NaN	NaN	NaN	NaN	NaN	NaN	NaN	NaN	NaN	NaN	NaN	NaN	NaN	NaN	NaN	NaN	NaN	NaN	NaN	NaN	NaN	NaN	NaN	0	0	0	0	0	0	1	0	1	1	2	1	2	2	2	0	1	1	5	5	5	24.1
320	173_102_1943;LL58_2096;LL071_1980			NaN	NaN	NaN	NaN	NaN	NaN	NaN	NaN	NaN	NaN	NaN	NaN	NaN	NaN	NaN	NaN	NaN	NaN	NaN	NaN	NaN	NaN	NaN	NaN	0	0	0	0	0	0	2	2	2	0	0	0	0	0	0	0	0	0	2	2	2	2.9
333	LL58_2239;173_102_2088			NaN	NaN	NaN	NaN	NaN	NaN	NaN	NaN	NaN	NaN	NaN	NaN	NaN	NaN	NaN	NaN	NaN	NaN	NaN	NaN	NaN	NaN	NaN	NaN	0	0	0	0	0	0	2	2	2	0	0	0	0	1	1	1	1	1	4	4	4	21
418	173_102_947			NaN	NaN	NaN	NaN	NaN	NaN	NaN	NaN	NaN	NaN	NaN	NaN	NaN	NaN	NaN	NaN	NaN	NaN	NaN	NaN	NaN	NaN	NaN	NaN	0	0	0	0	0	0	0	0	0	3	2	4	0	1	1	1	1	0	5	5	5	34.9
560	LL071_492;LL059_570			NaN	NaN	NaN	NaN	NaN	NaN	NaN	NaN	NaN	NaN	NaN	NaN	NaN	NaN	NaN	NaN	NaN	NaN	NaN	NaN	NaN	NaN	NaN	NaN	0	0	0	0	0	0	0	0	0	2	3	3	0	0	0	2	2	2	4	4	4	18.3
622	LL071_131			NaN	NaN	NaN	NaN	NaN	NaN	NaN	NaN	NaN	NaN	NaN	NaN	NaN	NaN	NaN	NaN	NaN	NaN	NaN	NaN	NaN	NaN	NaN	NaN	0	0	0	0	0	0	1	1	1	0	0	0	2	1	2	1	1	0	2	2	2	16.5
641	LL071_1524			NaN	NaN	NaN	NaN	NaN	NaN	NaN	NaN	NaN	NaN	NaN	NaN	NaN	NaN	NaN	NaN	NaN	NaN	NaN	NaN	NaN	NaN	NaN	NaN	0	0	0	0	0	0	0	0	0	2	2	2	0	0	0	0	0	0	65	65	2	77.2
645	LL071_1587			NaN	NaN	NaN	NaN	NaN	NaN	NaN	NaN	NaN	NaN	NaN	NaN	NaN	NaN	NaN	NaN	NaN	NaN	NaN	NaN	NaN	NaN	NaN	NaN	0	0	0	0	0	0	0	0	0	1	2	2	0	0	0	0	0	0	17	2	2	33.5
658	LL327_S11_1934;LL071_1938			NaN	NaN	NaN	NaN	NaN	NaN	NaN	NaN	NaN	NaN	NaN	NaN	NaN	NaN	NaN	NaN	NaN	NaN	NaN	NaN	NaN	NaN	NaN	NaN	0	0	0	0	0	0	2	3	2	0	0	0	0	0	0	0	0	0	3	3	3	14.3
775	LL327_S11_1341;LL071_1300			NaN	NaN	NaN	NaN	NaN	NaN	NaN	NaN	NaN	NaN	NaN	NaN	NaN	NaN	NaN	NaN	NaN	NaN	NaN	NaN	NaN	NaN	NaN	NaN	0	0	0	0	0	0	2	1	2	0	0	0	0	0	0	0	0	0	3	3	3	5.3
879	LL327_S11_801;sORF_2495|1280.29671.peg.781			NaN	NaN	NaN	NaN	NaN	NaN	NaN	NaN	NaN	NaN	NaN	NaN	NaN	NaN	NaN	NaN	NaN	NaN	NaN	NaN	NaN	NaN	NaN	NaN	0	0	0	0	0	0	0	0	0	0	0	0	0	2	2	1	1	1	2	2	2	13.7
898	LL58_1138			NaN	NaN	NaN	NaN	NaN	NaN	NaN	NaN	NaN	NaN	NaN	NaN	NaN	NaN	NaN	NaN	NaN	NaN	NaN	NaN	NaN	NaN	NaN	NaN	0	0	0	0	0	0	1	1	1	0	0	0	1	1	1	1	2	2	2	2	2	19.7
974	LL58_264			NaN	NaN	NaN	NaN	NaN	NaN	NaN	NaN	NaN	NaN	NaN	NaN	NaN	NaN	NaN	NaN	NaN	NaN	NaN	NaN	NaN	NaN	NaN	NaN	0	0	0	0	0	0	0	0	0	2	2	1	1	1	1	1	2	1	12	12	2	54.1
1007	LL58_777			NaN	NaN	NaN	NaN	NaN	NaN	NaN	NaN	NaN	NaN	NaN	NaN	NaN	NaN	NaN	NaN	NaN	NaN	NaN	NaN	NaN	NaN	NaN	NaN	0	0	0	0	0	0	0	0	0	1	1	1	0	0	0	2	2	2	9	9	2	41.5
1050	sORF_15004|1280.29669.peg.717;sORF_14719|1280.29670.peg.725;LL059_725;171_131_656			NaN	NaN	NaN	NaN	NaN	NaN	NaN	NaN	NaN	NaN	NaN	NaN	NaN	NaN	NaN	NaN	NaN	NaN	NaN	NaN	NaN	NaN	NaN	NaN	1	1	1	1	1	0	1	1	1	2	2	1	1	1	1	1	1	1	2	2	2	62.3
[truncated: 7 more columns]

## Sheet: Database_MS
Majority protein IDs	Short name	Long name	% Identity	Align lenght	Mismatches	Gaps	Query Start	Query end	Subject.start	Subject.end	Evalue	bitScore	Long name	Short name	Majority protein IDs	Product gene	Gene name
171_131_1	P75978	YMFN_ECOLI	20888	383	278	10	190	559	79	449	4.58e-16	83.6	YMFN_ECOLI	P75978	171_131_1	Protein YmfN	ymfN
171_131_1000	P37965	GLPQ_BACSU	48837	301	136	4	12	309	6	291	4.70e-100	298	GLPQ_BACSU	P37965	171_131_1000	Glycerophosphodiester phosphodiesterase	glpQ
171_131_1001	Q99VD0	DHE2_STAAM	100000	414	0	0	1	414	1	414	0.0	857	DHE2_STAAM	Q99VD0	171_131_1001	NAD-specific glutamate dehydrogenase	gluD
171_131_1004	P80870	GS13_BACSU	35000	120	75	2	4	120	5	124	2.87e-19	79.3	GS13_BACSU	P80870	171_131_1004	General stress protein 13	yugI
171_131_1008	Q6GID7	MNHB1_STAAR	100000	142	0	0	1	142	1	142	1.83e-97	278	MNHB1_STAAR	Q6GID7	171_131_1008	Na(+)/H(+) antiporter subunit B1	mnhB1
171_131_101	P42954	TAGH_BACSU	22768	448	287	14	14	427	15	437	7.20e-16	82.8	TAGH_BACSU	P42954	171_131_101	Teichoic acids export ATP-binding protein TagH	tagH
171_131_1011	Q6GIE0	MNHE1_STAAR	100000	159	0	0	1	159	1	159	2.47e-110	312	MNHE1_STAAR	Q6GIE0	171_131_1011	Na(+)/H(+) antiporter subunit E1	mnhE1
171_131_1019	O32113	SUFA_BACSU	59483	116	47	0	4	119	5	120	2.45e-48	152	SUFA_BACSU	O32113	171_131_1019	Uncharacterized protein SufA	sufA
171_131_1026	P39580	DLTB_BACSU	50923	379	167	5	27	402	27	389	9.65e-121	358	DLTB_BACSU	P39580	171_131_1026	Teichoic acid D-alanyltransferase	dltB
171_131_1031	O32126	YUTE_BACSU	33566	143	90	2	1	138	1	143	4.58e-20	82.8	YUTE_BACSU	O32126	171_131_1031	UPF0331 protein YutE	yutE
171_131_1036	O32134	YUNE_BACSU	42537	268	153	1	3	270	1	267	1.27e-55	182	YUNE_BACSU	O32134	171_131_1036	Probable membrane transporter protein YunE	yunE
171_131_1041	Q99VF9	Y846_STAAM	100000	465	0	0	1	465	1	465	0.0	965	Y846_STAAM	Q99VF9	171_131_1041	UPF0051 protein SAV0846	sseC2
171_131_1043	Q8NXH0	CSD_STAAW	99758	413	1	0	1	413	1	413	0.0	856	CSD_STAAW	Q8NXH0	171_131_1043	Probable cysteine desulfurase	csd
171_131_1048	O32167	METQ_BACSU	55515	272	119	2	1	271	1	271	4.22e-99	293	METQ_BACSU	O32167	171_131_1048	Methionine-binding lipoprotein MetQ	metQ
171_131_1049	O32168	METP_BACSU	64352	216	77	0	16	231	7	222	3.91e-81	244	METP_BACSU	O32168	171_131_1049	Methionine import system permease protein MetP	metP
171_131_105	Q6G867	Y1789_STAAS	100000	180	0	0	1	180	1	180	2.07e-134	375	Y1789_STAAS	Q6G867	171_131_105	UPF0374 protein SAS1789	eep
171_131_1050	Q8NXH5	METN2_STAAW	100000	341	0	0	1	341	1	341	0.0	696	METN2_STAAW	Q8NXH5	171_131_1050	Methionine import ATP-binding protein MetN 2	metN2
171_131_1051	O32171	YUSE_BACSU	41176	85	49	1	15	98	13	97	3.90e-16	69.7	YUSE_BACSU	O32171	171_131_1051	Thioredoxin-like protein YusE	yusE
171_131_1057	P96611	YDBP_BACSU	56311	103	45	0	1	103	1	103	4.46e-40	130	YDBP_BACSU	P96611	171_131_1057	Thioredoxin-like protein YdbP	ydbP
171_131_1058	O31571	YFHC_BACSU	32075	159	102	3	3	156	13	170	6.07e-22	90.1	YFHC_BACSU	O31571	171_131_1058	Putative NAD(P)H nitroreductase YfhC	yfhC
171_131_1060	Q8NXI1	OHRL_STAAW	100000	140	0	0	1	140	1	140	1.35e-102	291	OHRL_STAAW	Q8NXI1	171_131_1060	Organic hydroperoxide resistance protein-like	ohrB
171_131_1063	B4EY52	GPMB_PROMH	27513	189	124	7	5	183	4	189	2.97e-13	67.8	GPMB_PROMH	B4EY52	171_131_1063	Probable phosphoglycerate mutase GpmB	gpmB
171_131_1068	P10023	YGI2_BACTU	32500	160	97	3	39	189	113	270	4.20e-18	81.6	YGI2_BACTU	P10023	171_131_1068	Uncharacterized 30.3 kDa protein	yghX
171_131_1073	P0C6P1	EMP_STAAU	50820	61	30	0	1	61	1	61	2.58e-10	60.5	EMP_STAAU	P0C6P1	171_131_1073	Extracellular matrix protein-binding protein emp	emp
171_131_1076	Q8NXJ1	CLFA_STAAW	99260	946	1	1	1	940	1	946	0.0	1738	CLFA_STAAW	Q8NXJ1	171_131_1076	Clumping factor A	clfA
171_131_1077	P39368	YJHQ_ECOLI	26950	141	100	1	23	160	23	163	7.60e-11	60.5	YJHQ_ECOLI	P39368	171_131_1077	Uncharacterized N-acetyltransferase YjhQ	yjhQ
171_131_1083	Q06174	EST_GEOSE	58130	246	101	1	1	244	1	246	3.45e-105	306	EST_GEOSE	Q06174	171_131_1083	Carboxylesterase	est
171_131_1086	Q6GIL4	ENO_STAAR	100000	434	0	0	1	434	1	434	0.0	881	ENO_STAAR	Q6GIL4	171_131_1086	Enolase	eno
171_131_1089	Q6GIL7	PGK_STAAR	100000	396	0	0	1	396	1	396	0.0	786	PGK_STAAR	Q6GIL7	171_131_1089	Phosphoglycerate kinase	pgk
171_131_1093	Q8NXL7	Y731_STAAW	100000	300	0	0	1	300	1	300	0.0	621	Y731_STAAW	Q8NXL7	171_131_1093	Epimerase family protein MW0731	metK1
171_131_1097	Q6GB65	Y730_STAAS	100000	303	0	0	1	303	1	303	0.0	623	Y730_STAAS	Q6GB65	171_131_1097	Nucleotide-binding protein SAS0730	metK1
171_131_1104	Q8NXM0	UVRB_STAAW	100000	661	0	0	1	661	3	663	0.0	1353	UVRB_STAAW	Q8NXM0	171_131_1104	UvrABC system protein B	uvrB
171_131_111	Q9RQL3	PERR_STAAU	100000	148	0	0	1	148	1	148	1.74e-109	309	PERR_STAAU	Q9RQL3	171_131_111	Peroxide-responsive repressor PerR	perR
171_131_1115	O34753	TAGO_BACSU	43068	339	190	3	9	344	15	353	3.23e-85	264	TAGO_BACSU	O34753	171_131_1115	Probable undecaprenyl-phosphate N-acetylglucosaminyl 1-phosphate transferase	tagO
171_131_1116	Q99VM8	Y701_STAAN	100000	356	0	0	1	356	1	356	0.0	713	Y701_STAAN	Q99VM8	171_131_1116	Uncharacterized membrane protein SA0701	metK1
171_131_1118	P44520	Y108_HAEIN	28276	145	96	2	1	137	147	291	2.54e-11	62.8	Y108_HAEIN	P44520	171_131_1118	Uncharacterized protein HI_0108	cbs
171_131_1121	P39914	YTXJ_BACSU	41000	100	58	1	5	103	6	105	4.36e-22	85.5	YTXJ_BACSU	P39914	171_131_1121	Uncharacterized protein YtxJ	ytxJ
171_131_1124	Q6GB92	MURB_STAAS	100000	307	0	0	1	307	1	307	0.0	629	MURB_STAAS	Q6GB92	171_131_1124	UDP-N-acetylenolpyruvoylglucosamine reductase	murB
171_131_113	P54536	ARTQ_BACSU	44175	206	115	0	280	485	14	219	7.66e-54	182	ARTQ_BACSU	P54536	171_131_113	Arginine transport system permease protein ArtQ	artQ
171_131_1134	Q99VP5	QUEF_STAAM	100000	166	0	0	1	166	1	166	8.29e-125	349	QUEF_STAAM	Q99VP5	171_131_1134	NADPH-dependent 7-cyano-7-deazaguanine reductase	queF
171_131_1135	P94408	YCLF_BACSU	47755	490	248	2	11	500	10	491	4.24e-141	417	YCLF_BACSU	P94408	171_131_1135	Uncharacterized transporter YclF	yclF
171_131_1138	Q8NXN3	HIS8_STAAW	100000	352	0	0	1	352	1	352	0.0	725	HIS8_STAAW	Q8NXN3	171_131_1138	Histidinol-phosphate aminotransferase	hisC
171_131_1140	Q45460	OPUBA_BACSU	52988	251	114	3	1	248	1	250	4.92e-87	268	OPUBA_BACSU	Q45460	171_131_1140	Choline transport ATP-binding protein OpuBA	opuBA
171_131_1148	P06194	PABA_KLEAE	44681	188	103	1	1	188	1	187	3.41e-51	165	PABA_KLEAE	P06194	171_131_1148	Aminodeoxychorismate synthase component 2	pabA
171_131_1149	Q99VR1	QUEC_STAAM	100000	222	0	0	1	222	1	222	8.91e-170	468	QUEC_STAAM	Q99VR1	171_131_1149	7-cyano-7-deazaguanine synthase	queC
171_131_115	Q2FX88	QUEG_STAA8	98933	375	4	0	1	375	6	380	0.0	774	QUEG_STAA8	Q2FX88	171_131_115	Epoxyqueuosine reductase	queG
171_131_1151	O31677	QUEE_BACSU	62963	243	84	3	1	237	1	243	5.73e-106	308	QUEE_BACSU	O31677	171_131_1151	7-carboxy-7-deazaguanine synthase	queE
171_131_1157	Q45539	CSBB_BACSU	50467	321	153	3	3	323	6	320	3.07e-110	325	CSBB_BACSU	Q45539	171_131_1157	Putative glycosyltransferase CsbB	csbB
171_131_116	Q721N0	TRML_LISMF	68590	156	48	1	1	155	1	156	1.55e-78	232	TRML_LISMF	Q721N0	171_131_116	Putative tRNA (cytidine(34)-2'-O)-methyltransferase	trmL
171_131_1163	O31713	FRUR_BACSU	42041	245	139	2	2	245	1	243	6.34e-64	202	FRUR_BACSU	O31713	171_131_1163	Uncharacterized HTH-type transcriptional regulator FruR	fruR
171_131_1164	O31650	YJDI_BACSU	46528	144	77	0	3	146	4	147	2.70e-41	137	YJDI_BACSU	O31650	171_131_1164	Putative Cys-tRNA(Pro)/Cys-tRNA(Cys) deacylase YjdI	yjdI
171_131_1171	Q07252	MEMP_CUPNH	47479	476	235	2	40	515	51	511	2.58e-141	419	MEMP_CUPNH	Q07252	171_131_1171	Membrane protein	mmoZ
171_131_1174	P94400	YCIC_BACSU	26014	296	167	8	7	254	2	293	1.31e-26	110	YCIC_BACSU	P94400	171_131_1174	Putative metal chaperone YciC	yciC
171_131_1177	P29018	CYDD_ECOLI	27993	568	371	9	1	537	13	573	1.12e-61	215	CYDD_ECOLI	P29018	171_131_1177	ATP-binding/permease protein CydD	cydD
171_131_1188	P31436	SETC_ECOLI	27128	376	267	6	45	419	24	393	6.74e-37	141	SETC_ECOLI	P31436	171_131_1188	Sugar efflux transporter C	setC
171_131_1198	O34436	PIT_BACSU	67290	321	103	2	15	335	15	333	1.80e-144	413	PIT_BACSU	O34436	171_131_1198	Probable low-affinity inorganic phosphate transporter	pit
171_131_1201	Q9K619	BCEA_BACHD	60317	252	100	0	1	252	1	252	3.66e-111	322	BCEA_BACHD	Q9K619	171_131_1201	Bacitracin export ATP-binding protein BceA	bceA
171_131_1218	O06967	BMRA_BACSU	43563	567	316	2	6	571	14	577	1.41e-166	488	BMRA_BACSU	O06967	171_131_1218	Multidrug resistance ABC transporter ATP-binding/permease protein BmrA	bmrA
171_131_1219	Q05523	DACA_GEOSE	31138	334	199	6	9	332	15	327	1.94e-36	141	DACA_GEOSE	Q05523	171_131_1219	D-alanyl-D-alanine carboxypeptidase DacA	dacA
171_131_122	O07527	YHCY_BACSU	40000	365	219	0	6	370	8	372	8.17e-90	277	YHCY_BACSU	O07527	171_131_122	Sensor histidine kinase YhcY	yhcY
171_131_1221	Q8NXS4	TAGX_STAAW	100000	353	0	0	1	353	1	353	0.0	734	TAGX_STAAW	Q8NXS4	171_131_1221	Putative glycosyltransferase TagX	tagX
171_131_1222	Q2G2X4	TARB_STAA8	98638	367	5	0	1	367	1	367	0.0	746	TARB_STAA8	Q2G2X4	171_131_1222	Teichoic acid glycerol-phosphate primase	tarB
171_131_1224	Q8NXS6	TAGH_STAAW	100000	264	0	0	1	264	1	264	0.0	535	TAGH_STAAW	Q8NXS6	171_131_1224	Teichoic acids export ATP-binding protein TagH	tagH
171_131_1227	Q9CCB5	IDER_MYCLE	27861	201	130	3	28	214	30	229	5.17e-16	76.3	IDER_MYCLE	Q9CCB5	171_131_1227	Iron-dependent repressor IdeR	ideR
171_131_1230	Q92AG1	MNTA_LISIN	50321	312	147	5	1	308	1	308	3.58e-107	316	MNTA_LISIN	Q92AG1	171_131_1230	Manganese-binding lipoprotein MntA	mntA
171_131_1239	O35009	YOEC_BACSU	32044	181	117	2	1	181	1	175	2.38e-25	98.6	YOEC_BACSU	O35009	171_131_1239	Probable integrase/recombinase YoeC	yoeC
171_131_1243	Q7A732	SARA_STAAN	100000	124	0	0	1	124	1	124	3.06e-85	246	SARA_STAAN	Q7A732	171_131_1243	Transcriptional regulator SarA	sarA
171_131_1247	P9WNH3	Y2715_MYCTU	23596	267	171	6	18	258	35	294	8.69e-16	78.6	Y2715_MYCTU	P9WNH3	171_131_1247	Uncharacterized protein Rv2715	yrrT
171_131_125	Q8NVV4	Y1787_STAAW	100000	374	0	0	1	374	1	374	0.0	754	Y1787_STAAW	Q8NVV4	171_131_125	UPF0754 membrane protein MW1787	eep
171_131_1250	O34805	YVRC_BACSU	43333	270	142	5	28	293	46	308	2.15e-64	207	YVRC_BACSU	O34805	171_131_1250	Uncharacterized ABC transporter substrate-binding lipoprotein YvrC	yvrC
171_131_1256	P70996	YWHD_BACSU	57576	165	68	1	3	167	5	167	3.61e-71	214	YWHD_BACSU	P70996	171_131_1256	Uncharacterized protein YwhD	ywhD
171_131_1260	P46336	IOLS_BACSU	60656	305	116	3	7	308	6	309	7.85e-131	377	IOLS_BACSU	P46336	171_131_1260	Aldo-keto reductase IolS	iolS
171_131_1275	P77212	RCLA_ECOLI	48753	441	223	2	1	440	1	439	2.05e-139	408	RCLA_ECOLI	P77212	171_131_1275	Probable pyridine nucleotide-disulfide oxidoreductase RclA	rclA
171_131_1276	Q99W19	Y593_STAAM	100000	113	0	0	1	113	1	113	8.55e-77	224	Y593_STAAM	Q99W19	171_131_1276	UPF0741 protein SAV0593	metK1
171_131_1281	Q8NXW4	PTAS_STAAW	100000	328	0	0	1	328	1	328	0.0	658	PTAS_STAAW	Q8NXW4	171_131_1281	Phosphate acetyltransferase	pta
171_131_1286	Q99W28	Y583_STAAM	100000	122	0	0	1	122	1	122	3.75e-80	233	Y583_STAAM	Q99W28	171_131_1286	UPF0382 membrane protein SAV0583	metK1
171_131_1292	Q9KWK3	VRAC_STAA1	100000	121	0	0	1	121	1	121	7.10e-89	255	VRAC_STAA1	Q9KWK3	171_131_1292	Protein VraC	vraC
171_131_1294	Q9KWK5	VRAA_STAA1	100000	458	0	0	1	458	1	458	0.0	952	VRAA_STAA1	Q9KWK5	171_131_1294	Putative long chain fatty acid-CoA ligase VraA	vraA
171_131_1297	P42404	PHI_BACSU	43182	176	97	1	10	182	10	185	7.61e-39	133	PHI_BACSU	P42404	171_131_1297	3-hexulose-6-phosphate isomerase	hxlB
171_131_1301	Q81WT0	BSHB2_BACAN	49099	222	111	1	1	220	1	222	2.86e-79	239	BSHB2_BACAN	Q81WT0	171_131_1301	Probable N-acetyl-alpha-D-glucosaminyl L-malate deacetylase 2	bshB2
171_131_1302	Q8NXX2	GCH4_STAAW	100000	292	0	0	1	292	1	292	0.0	608	GCH4_STAAW	Q8NXX2	171_131_1302	GTP cyclohydrolase FolE2	folE2
171_131_1303	P13484	TAGE_BACSU	24866	374	268	6	124	489	147	515	1.96e-30	127	TAGE_BACSU	P13484	171_131_1303	Poly(glycerol-phosphate) alpha-glucosyltransferase	tagE
171_131_1306	Q6GBS5	SDRD_STAAS	99780	1365	3	0	1	1365	1	1365	0.0	2667	SDRD_STAAS	Q6GBS5	171_131_1306	Serine-aspartate repeat-containing protein D	sdrD
171_131_1307	Q6GBS6	SDRC_STAAS	100000	957	0	0	1	957	1	957	0.0	1869	SDRC_STAAS	Q6GBS6	171_131_1307	Serine-aspartate repeat-containing protein C	sdrC
171_131_1308	Q99W49	AZO1_STAAM	100000	188	0	0	1	188	1	188	1.86e-138	385	AZO1_STAAM	Q99W49	171_131_1308	FMN-dependent NADPH-azoreductase	azo1
171_131_131	O07518	YHAJ_BACSU	23563	174	125	3	4	176	3	169	2.56e-09	56.2	YHAJ_BACSU	O07518	171_131_131	Uncharacterized membrane protein YhaJ	yhaJ
171_131_1312	P37529	DCK_BACSU	64151	212	76	0	1	212	1	212	2.25e-105	305	DCK_BACSU	P37529	171_131_1312	Deoxyadenosine/deoxycytidine kinase	dck
171_131_1313	Q815I8	PPAX_BACCR	26872	227	142	7	4	227	6	211	8.05e-13	67.4	PPAX_BACCR	Q815I8	171_131_1313	Pyrophosphatase PpaX	ppaX
171_131_1315	Q99W56	Y553_STAAM	100000	321	0	0	1	321	1	321	0.0	671	Y553_STAAM	Q99W56	171_131_1315	Uncharacterized epimerase/dehydratase SAV0553	metK1
171_131_1318	Q8NXY3	PPAT_STAAW	100000	395	0	0	1	395	1	395	0.0	808	PPAT_STAAW	Q8NXY3	171_131_1318	Putative pyridoxal phosphate-dependent acyltransferase	ppaT
171_131_1319	O07598	YHAA_BACSU	43562	365	204	2	16	378	22	386	1.20e-107	324	YHAA_BACSU	O07598	171_131_1319	Putative amidohydrolase YhaA	yhaA
171_131_1329	Q6GBU8	RL10_STAAS	100000	166	0	0	1	166	1	166	1.17e-116	329	RL10_STAAS	Q6GBU8	171_131_1329	50S ribosomal protein L10	rplJ
171_131_1330	Q6GBU9	RL1_STAAS	100000	230	0	0	1	230	1	230	7.96e-168	463	RL1_STAAS	Q6GBU9	171_131_1330	50S ribosomal protein L1	rplA
171_131_1337	Q99W72	TRMHL_STAAM	100000	248	0	0	1	248	1	248	0.0	509	TRMHL_STAAM	Q99W72	171_131_1337	Putative TrmH family tRNA/rRNA methyltransferase	trmFO
171_131_1342	Q06754	YACL_BACSU	39444	360	203	5	3	349	1	358	2.29e-84	262	YACL_BACSU	Q06754	171_131_1342	Uncharacterized PIN and TRAM-domain containing protein YacL	yacL
171_131_1345	Q8NXY9	MCSB_STAAW	100000	335	0	0	2	336	1	335	0.0	692	MCSB_STAAW	Q8NXY9	171_131_1345	Protein-arginine kinase	mcsB
171_131_1346	Q2G0P7	MCSA_STAA8	99468	188	1	0	1	188	1	188	9.32e-138	384	MCSA_STAA8	Q2G0P7	171_131_1346	Protein-arginine kinase activator protein	mcsA
171_131_1348	P39141	NUPC_BACSU	63184	402	135	4	1	401	1	390	1.95e-169	481	NUPC_BACSU	P39141	171_131_1348	Nucleoside permease NupC	nupC
171_131_1352	P96669	YDEL_BACSU	36142	451	278	6	5	453	15	457	1.70e-92	290	YDEL_BACSU	P96669	171_131_1352	Uncharacterized HTH-type transcriptional regulator YdeL	ydeL
171_131_1354	P29252	HPPK_BACSU	52273	132	63	0	4	135	5	136	2.06e-44	145	HPPK_BACSU	P29252	171_131_1354	2-amino-4-hydroxy-6-hydroxymethyldihydropteridine pyrophosphokinase	folK
171_131_1357	Q6GJF8	CYSK_STAAR	100000	310	0	0	1	310	1	310	0.0	622	CYSK_STAAR	Q6GJF8	171_131_1357	Cysteine synthase	cysK
171_131_1358	Q8NXZ3	HSLO_STAAW	99659	293	1	0	1	293	1	293	0.0	608	HSLO_STAAW	Q8NXZ3	171_131_1358	33 kDa chaperonin	hslO
171_131_136	Q8NVW1	TRAP_STAAW	100000	167	0	0	1	167	1	167	3.54e-122	343	TRAP_STAAW	Q8NVW1	171_131_136	Signal transduction protein TRAP	traP
171_131_1363	P37471	DIVIC_BACSU	27273	110	80	0	5	114	9	118	1.31e-09	54.7	DIVIC_BACSU	P37471	171_131_1363	Cell division protein DivIC	divIC
171_131_1370	Q6GJH1	KPRS_STAAR	100000	321	0	0	1	321	1	321	0.0	652	KPRS_STAAR	Q6GJH1	171_131_1370	Ribose-phosphate pyrophosphokinase	prs
171_131_1373	P37552	RIDA_BACSU	59350	123	50	0	2	124	3	125	1.89e-52	163	RIDA_BACSU	P37552	171_131_1373	2-iminobutanoate/2-iminopropanoate deaminase	yabJ
171_131_1385	P37541	YAAT_BACSU	63118	263	97	0	1	263	1	263	2.25e-114	332	YAAT_BACSU	P37541	171_131_1385	Stage 0 sporulation protein YaaT	yaaT
171_131_1386	P37540	HOLB_BACSU	32581	310	193	5	7	304	19	324	2.38e-45	159	HOLB_BACSU	P37540	171_131_1386	DNA polymerase III subunit delta'	holB
171_131_1387	P37538	DARA_BACSU	65138	109	38	0	1	109	1	109	7.88e-52	160	DARA_BACSU	P37538	171_131_1387	Cyclic di-AMP receptor A	darA
171_131_1389	P37536	YAAO_BACSU	36875	480	258	14	1	442	1	473	1.44e-73	241	YAAO_BACSU	P37536	171_131_1389	Uncharacterized protein YaaO	yaaO
171_131_1392	P09122	DPO3X_BACSU	45862	580	280	9	1	563	1	563	9.87e-178	515	DPO3X_BACSU	P09122	171_131_1392	DNA polymerase III subunit gamma/tau	dnaX
171_131_1395	P39795	TREC_BACSU	58994	517	204	5	7	517	9	523	0.0	656	TREC_BACSU	P39795	171_131_1395	Trehalose-6-phosphate hydrolase	treA
171_131_1398	P39812	GLTA_BACSU	52941	1513	687	12	8	1498	10	1519	0.0	1607	GLTA_BACSU	P39812	171_131_1398	Glutamate synthase [NADPH] large chain	gltA
171_131_1399	P20668	GLTC_BACSU	36667	180	109	3	1	178	1	177	7.15e-23	98.2	GLTC_BACSU	P20668	171_131_1399	HTH-type transcriptional regulator GltC	gltC
171_131_1406	P31728	METQ_HAEIN	39483	271	148	5	1	260	3	268	8.48e-51	170	METQ_HAEIN	P31728	171_131_1406	Probable D-methionine-binding lipoprotein MetQ	metQ
171_131_1409	O05394	MCCB_BACSU	58421	380	157	1	1	380	1	379	1.50e-163	465	MCCB_BACSU	O05394	171_131_1409	Cystathionine gamma-lyase	mccB
171_131_1410	O05393	MCCA_BACSU	51864	295	136	5	5	293	9	303	3.38e-87	265	MCCA_BACSU	O05393	171_131_1410	O-acetylserine dependent cystathionine beta-synthase	mccA
171_131_1417	Q8NY28	Y408_STAAW	99889	901	1	0	1	901	1	901	0.0	1885	Y408_STAAW	Q8NY28	171_131_1417	UPF0753 protein MW0408	lpl9
171_131_1418	P39755	NDHF_BACSU	51927	493	226	3	11	494	14	504	4.37e-174	501	NDHF_BACSU	P39755	171_131_1418	Probable NADH-quinone oxidoreductase subunit 5	ndhF
171_131_1419	P94400	YCIC_BACSU	67424	396	128	1	1	396	1	395	0.0	560	YCIC_BACSU	P94400	171_131_1419	Putative metal chaperone YciC	yciC
171_131_1424	Q8NY35	Y401_STAAW	100000	270	0	0	2	271	1	270	0.0	542	Y401_STAAW	Q8NY35	171_131_1424	Uncharacterized lipoprotein MW0401	lpl14
171_131_1425	Q8NY36	Y400_STAAW	100000	265	0	0	1	265	1	265	0.0	533	Y400_STAAW	Q8NY36	171_131_1425	Uncharacterized lipoprotein MW0400	lpl13
171_131_1428	Q8NY39	Y397_STAAW	100000	260	0	0	11	270	1	260	0.0	523	Y397_STAAW	Q8NY39	171_131_1428	Uncharacterized lipoprotein MW0397	lpl10
171_131_1433	P10484	T1M1_ECOLX	42383	512	282	8	9	512	7	513	3.79e-136	406	T1M1_ECOLX	P10484	171_131_1433	Type I restriction enzyme EcoR124II M protein	hsdM
171_131_1434	Q2G2X7	SSL10_STAA8	96476	227	3	1	1	222	1	227	1.18e-156	435	SSL10_STAA8	Q2G2X7	171_131_1434	Staphylococcal superantigen-like 10	ssl10
171_131_1436	Q2G2Y0	SSL7_STAA8	53448	232	105	1	1	232	1	229	2.09e-74	227	SSL7_STAA8	Q2G2Y0	171_131_1436	Staphylococcal superantigen-like 7	ssl7
171_131_1438	Q2G0X4	SSL11_STAA8	42241	232	124	6	1	229	1	225	2.09e-44	150	SSL11_STAA8	Q2G0X4	171_131_1438	Staphylococcal superantigen-like 11	sl11
171_131_1439	Q2G1S6	SSL5_STAA8	97863	234	5	0	1	234	1	234	1.42e-168	466	SSL5_STAA8	Q2G1S6	171_131_1439	Staphylococcal superantigen-like 5	ssl5
171_131_1440	A0A0H3K6A3	SSL4_STAAE	86061	330	9	3	1	315	1	308	0.0	515	SSL4_STAAE	A0A0H3K6A3	171_131_1440	Staphylococcal superantigen-like 4	ssl4
171_131_1445	P39315	QOR2_ECOLI	29391	279	183	7	3	273	2	274	8.83e-20	89.0	QOR2_ECOLI	P39315	171_131_1445	Quinone oxidoreductase 2	qorB
171_131_1449	O31647	YJDF_BACSU	41176	136	78	1	1	134	24	159	6.63e-25	95.1	YJDF_BACSU	O31647	171_131_1449	Uncharacterized protein YjdF	yjdF
171_131_145	P21838	LANG_STAGA	64444	45	15	1	3	47	9	52	5.45e-14	60.8	LANG_STAGA	P21838	171_131_145	Lantibiotic gallidermin	gdmA
171_131_146	P30195	EPIB_STAEP	44769	994	538	7	1	993	1	984	0.0	803	EPIB_STAEP	P30195	171_131_146	Epidermin biosynthesis protein EpiB	epiB
171_131_1469	Q6GJR7	AHPC_STAAR	100000	189	0	0	1	189	1	189	1.24e-141	394	AHPC_STAAR	Q6GJR7	171_131_1469	Alkyl hydroperoxide reductase C	ahpC
171_131_1480	Q2G107	SELX_STAA8	95567	203	9	0	1	203	1	203	3.09e-140	391	SELX_STAA8	Q2G107	171_131_1480	Enterotoxin-like toxin X	selX
171_131_1483	Q6GJV1	RS18_STAAR	100000	80	0	0	1	80	1	80	2.97e-54	164	RS18_STAAR	Q6GJV1	171_131_1483	30S ribosomal protein S18	rpsR
171_131_149	P30199	EPIP_STAEP	49345	458	215	7	6	449	5	459	4.85e-145	424	EPIP_STAEP	P30199	171_131_149	Epidermin leader peptide-processing serine protease EpiP	epiP
171_131_1492	Q4L332	METC_STAHJ	77865	384	85	0	1	384	1	384	0.0	631	METC_STAHJ	Q4L332	171_131_1492	Cystathionine beta-lyase MetC	metC
171_131_1493	O06745	YITJ_BACSU	46488	598	318	2	4	601	3	598	0.0	585	YITJ_BACSU	O06745	171_131_1493	Bifunctional homocysteine S-methyltransferase/5,10-methylenetetrahydrofolate reductase	yitJ
171_131_1496	Q8NY95	THLA_STAAW	100000	393	0	0	1	393	1	393	0.0	796	THLA_STAAW	Q8NY95	171_131_1496	Probable acetyl-CoA acyltransferase	thlA
171_131_150	P0C0E3	SRTF_STRP1	48165	218	113	0	4	221	2	219	2.87e-68	211	SRTF_STRP1	P0C0E3	171_131_150	Lantibiotic transport ATP-binding protein SrtF	srtF
171_131_1504	O05523	TATCY_BACSU	37118	229	136	2	3	227	14	238	5.76e-49	163	TATCY_BACSU	O05523	171_131_1504	Sec-independent protein translocase protein TatCy	tatC2
171_131_1505	P39595	EFEU_BACSU	24292	424	306	7	140	554	37	454	1.80e-43	164	EFEU_BACSU	P39595	171_131_1505	Ferrous iron permease EfeU	efeU
171_131_1510	A4IT49	NFADR_GEOTN	37349	166	103	1	1	165	1	166	7.59e-29	107	NFADR_GEOTN	A4IT49	171_131_1510	NAD(P)H-dependent FAD/FMN reductase GTNG_3158	nfaA
171_131_1513	P37948	GLPT_BACSU	61863	451	163	3	1	451	2	443	0.0	560	GLPT_BACSU	P37948	171_131_1513	Glycerol-3-phosphate transporter	glpT
171_131_1515	Q8NYB0	MEPA_STAAW	100000	451	0	0	1	451	1	451	0.0	885	MEPA_STAAW	Q8NYB0	171_131_1515	Multidrug export protein MepA	mepA
171_131_1520	Q8FAJ3	ULAA_ECOL6	28763	372	257	3	7	371	11	381	7.69e-41	154	ULAA_ECOL6	Q8FAJ3	171_131_1520	Ascorbate-specific PTS system EIIC component	ulaA
171_131_1527	P0DN73	OYE_STRPG	56599	394	171	0	3	396	4	397	1.09e-176	500	OYE_STRPG	P0DN73	171_131_1527	Uncharacterized oxidoreductase SpyM50865	oxyT
171_131_1531	Q8NYC4	NANE_STAAW	100000	222	0	0	1	222	1	222	5.30e-166	458	NANE_STAAW	Q8NYC4	171_131_1531	Putative N-acetylmannosamine-6-phosphate 2-epimerase	nanE
171_131_1532	P26833	Y189_CLOPE	28512	242	155	2	15	241	15	253	7.82e-29	112	Y189_CLOPE	P26833	171_131_1532	Uncharacterized HTH-type transcriptional regulator CPE0189	guaB1
171_131_1535	Q5E733	NANT_ALIF1	43694	444	248	2	1	443	1	443	3.23e-128	385	NANT_ALIF1	Q5E733	171_131_1535	N-acetylneuraminate transporter	nanT
171_131_1537	Q8NYD0	PSUG_STAAW	100000	307	0	0	1	307	1	307	0.0	619	PSUG_STAAW	Q8NYD0	171_131_1537	Pseudouridine-5'-phosphate glycosidase	psuG
171_131_1538	P33020	YEII_ECOLI	31024	332	220	5	1	328	1	327	7.26e-38	141	YEII_ECOLI	P33020	171_131_1538	Uncharacterized sugar kinase YeiI	yeiI
171_131_1540	Q49ZT6	HRTA_STAS1	44954	218	117	2	2	217	3	219	2.14e-56	181	HRTA_STAS1	Q49ZT6	171_131_1540	Putative hemin import ATP-binding protein HrtA	hrtA
171_131_1549	Q2G178	ESSG_STAA8	77914	163	36	0	1	163	1	163	1.05e-89	261	ESSG_STAA8	Q2G178	171_131_1549	Type VII secretion system protein EsaG	essG
171_131_1552	Q2G178	ESSG_STAA8	69325	163	50	0	1	163	1	163	6.45e-82	241	ESSG_STAA8	Q2G178	171_131_1552	Type VII secretion system protein EsaG	essG
171_131_1553	Q2G178	ESSG_STAA8	68712	163	51	0	1	163	1	163	5.32e-78	231	ESSG_STAA8	Q2G178	171_131_1553	Type VII secretion system protein EsaG	essG
171_131_1556	Q2G178	ESSG_STAA8	69939	163	49	0	1	163	1	163	2.14e-79	234	ESSG_STAA8	Q2G178	171_131_1556	Type VII secretion system protein EsaG	essG
171_131_1557	A0A0H3KDT7	ESSD_STAAE	94814	617	32	0	1	617	1	617	0.0	1154	ESSD_STAAE	A0A0H3KDT7	171_131_1557	Type VII secretion systems protein EssD	essD
171_131_1560	Q8NYF1	ESXB_STAAW	100000	104	0	0	1	104	1	104	1.35e-71	210	ESXB_STAAW	Q8NYF1	171_131_1560	Type VII secretion system extracellular protein B	esxB
171_131_1565	Q8NYF4	ESSA_STAAW	100000	152	0	0	1	152	1	152	1.07e-108	308	ESSA_STAAW	Q8NYF4	171_131_1565	ESAT-6 secretion machinery protein EssA	essA
171_131_1566	Q8NYF5	ESAA_STAAW	99802	1009	2	0	1	1009	1	1009	0.0	2041	ESAA_STAAW	Q8NYF5	171_131_1566	Type VII secretion system accessory factor EsaA	esaA
171_131_1574	P54948	YXEI_BACSU	32927	328	219	1	1	327	1	328	1.19e-65	212	YXEI_BACSU	P54948	171_131_1574	Uncharacterized protein YxeI	yxeI
171_131_1575	Q6GGX2	NORB_STAAR	40436	413	246	0	9	421	12	424	4.47e-98	304	NORB_STAAR	Q6GGX2	171_131_1575	Quinolone resistance protein NorB	norB
171_131_1579	Q8NYG6	RBSU_STAAW	100000	293	0	0	1	293	1	293	0.0	569	RBSU_STAAW	Q8NYG6	171_131_1579	Putative ribose uptake protein RbsU	rbsU
171_131_158	Q5HEW4	SPLE_STAAC	100000	238	0	0	1	238	1	238	2.30e-170	471	SPLE_STAAC	Q5HEW4	171_131_158	Serine protease SplE	splE
171_131_1580	Q99WV6	RBSD_STAAM	99254	134	1	0	1	134	1	134	3.57e-94	269	RBSD_STAAM	Q99WV6	171_131_1580	D-ribose pyranase	rbsD
171_131_1583	P42973	BGLA_BACSU	70355	479	141	1	1	478	1	479	0.0	724	BGLA_BACSU	P42973	171_131_1583	Aryl-phospho-beta-D-glucosidase BglA	bglA
171_131_1584	Q57071	PTG3C_STACT	32917	240	137	7	7	236	426	651	2.66e-30	121	PTG3C_STACT	Q57071	171_131_1584	PTS system glucose-specific EIICBA component	ptsG
171_131_1588	Q8NYH3	LYTR_STAAW	100000	246	0	0	1	246	1	246	0.0	506	LYTR_STAAW	Q8NYH3	171_131_1588	Transcriptional regulatory protein LytR	lytR
171_131_1590	Q8NYH4	SCDA_STAAW	100000	224	0	0	1	224	1	224	9.88e-168	462	SCDA_STAAW	Q8NYH4	171_131_1590	Iron-sulfur cluster repair protein ScdA	scdA
171_131_1598	Q2G1C4	TARJ2_STAA8	97947	341	7	0	1	341	1	341	0.0	690	TARJ2_STAA8	Q2G1C4	171_131_1598	Ribulose-5-phosphate reductase 2	tarJ'
171_131_1606	O31644	MANR_BACSU	25364	343	243	7	119	451	123	462	1.08e-24	112	MANR_BACSU	O31644	171_131_1606	Transcriptional regulator ManR	manR
171_131_161	P71344	T1SI_HAEIN	35632	174	98	6	228	392	18	186	7.62e-19	90.1	T1SI_HAEIN	P71344	171_131_161	Putative type I restriction enzyme specificity protein HI_0216	hsdS
171_131_1611	Q73B49	HMP_BACC1	40000	405	213	10	1	379	1	401	3.69e-81	256	HMP_BACC1	Q73B49	171_131_1611	Flavohemoprotein	hmp
171_131_1620	O32177	FADA_BACSU	51515	396	184	6	1	393	1	391	1.92e-127	374	FADA_BACSU	O32177	171_131_1620	3-ketoacyl-CoA thiolase	fadA
171_131_1621	P17855	STC2_STAAU	77603	634	141	1	1	633	1	634	0.0	998	STC2_STAAU	P17855	171_131_1621	Staphylocoagulase	stbC
171_131_1622	Q99SU9	SCIN_STAAN	30435	115	73	1	5	112	1	115	1.88e-09	53.5	SCIN_STAAN	Q99SU9	171_131_1622	Staphylococcal complement inhibitor	scn
171_131_1623	O07592	YHDW_BACSU	23478	230	165	3	167	386	3	231	1.37e-12	69.7	YHDW_BACSU	O07592	171_131_1623	Putative glycerophosphodiester phosphodiesterase YhdW	yhdW
171_131_1626	Q99WZ6	PFLA_STAAM	100000	251	0	0	1	251	1	251	0.0	520	PFLA_STAAM	Q99WZ6	171_131_1626	Pyruvate formate-lyase-activating enzyme	pflA
171_131_1627	Q99WZ7	PFLB_STAAM	100000	749	0	0	1	749	1	749	0.0	1570	PFLB_STAAM	Q99WZ7	171_131_1627	Formate acetyltransferase	pflB
171_131_1630	Q8NYJ9	HPTR_STAAW	99603	252	1	0	1	252	1	252	0.0	516	HPTR_STAAW	Q8NYJ9	171_131_1630	Transcriptional regulatory protein HptR	hptR
171_131_1635	P77503	YCJS_ECOLI	36975	357	204	5	3	355	10	349	1.77e-73	234	YCJS_ECOLI	P77503	171_131_1635	D-glucoside 3-dehydrogenase	ycjS
171_131_1639	P94360	MSMX_BACSU	65479	365	124	2	1	364	1	364	2.48e-178	501	MSMX_BACSU	P94360	171_131_1639	Oligosaccharides import ATP-binding protein MsmX	msmX
171_131_1640	Q6GK35	LYTM_STAAR	41791	134	73	3	47	179	184	313	8.48e-30	114	LYTM_STAAR	Q6GK35	171_131_1640	Glycyl-glycine endopeptidase LytM	lytM
171_131_1643	P54422	GGT_BACSU	37982	545	328	4	8	544	39	581	3.90e-129	395	GGT_BACSU	P54422	171_131_1643	Glutathione hydrolase proenzyme	ggt
171_131_1655	O34979	YVRO_BACSU	47085	223	117	1	1	223	1	222	5.50e-73	223	YVRO_BACSU	O34979	171_131_1655	Uncharacterized ABC transporter ATP-binding protein YvrO	yvrO
171_131_1666	P94573	YWOC_BACSU	49457	184	86	2	2	182	7	186	2.95e-56	177	YWOC_BACSU	P94573	171_131_1666	Uncharacterized isochorismatase family protein YwoC	ywoC
171_131_1668	Q8NYM5	OAT1_STAAW	100000	394	0	0	1	394	1	394	0.0	808	OAT1_STAAW	Q8NYM5	171_131_1668	Ornithine aminotransferase 1	rocD1
171_131_1670	Q8NYM7	ARGJ_STAAW	100000	413	0	0	1	413	1	413	0.0	856	ARGJ_STAAW	Q8NYM7	171_131_1670	Arginine biosynthesis bifunctional protein ArgJ	argJ
171_131_1673	P55810	PSF1_BACPU	28804	184	100	7	1	166	1	171	1.77e-10	61.2	PSF1_BACPU	P55810	171_131_1673	4'-phosphopantetheinyl transferase psf-1	psf-1
171_131_1674	O68008	BACC_BACLI	28668	1036	665	25	1043	2032	5138	6145	8.57e-112	404	BACC_BACLI	O68008	171_131_1674	Bacitracin synthase 3	bacC
171_131_1684	O07084	CZCD_BACSU	39145	304	181	1	18	317	1	304	2.46e-71	225	CZCD_BACSU	O07084	171_131_1684	Cadmium, cobalt and zinc/H(+)-K(+) antiporter	czcD
171_131_1688	P39131	MNAA_BACSU	58981	373	153	0	3	375	5	377	3.71e-165	469	MNAA_BACSU	P39131	171_131_1688	UDP-N-acetylglucosamine 2-epimerase	mnaA
171_131_1690	Q56623	GALE_VIBCL	29252	294	163	9	1	258	8	292	3.54e-21	94.0	GALE_VIBCL	Q56623	171_131_1690	UDP-glucose 4-epimerase	galE
171_131_1691	P71062	EPSL_BACSU	40541	185	108	2	1	185	3	185	3.19e-47	155	EPSL_BACSU	P71062	171_131_1691	Uncharacterized sugar transferase EpsL	epsL
171_131_1692	Q8KIU8	WBJE_PSEAI	23304	339	249	8	68	401	60	392	9.96e-23	101	WBJE_PSEAI	Q8KIU8	171_131_1692	Probable glycosyltransferase WbjE	wbjE
171_131_1697	P39853	CAPD_STAAU	59375	64	26	0	1	64	1	64	6.11e-14	67.4	CAPD_STAAU	P39853	171_131_1697	Capsular polysaccharide biosynthesis protein CapD	capD
171_131_1706	O34313	NTPES_BACSU	23050	564	345	14	4	493	45	593	2.34e-39	155	NTPES_BACSU	O34313	171_131_1706	Trifunctional nucleotide phosphoesterase protein YfkN	yfkN
171_131_1710	A0A140NFA3	PHNE_ECOBD	39901	203	121	1	62	264	56	257	5.74e-50	167	PHNE_ECOBD	A0A140NFA3	171_131_1710	Phosphonate transport system permease protein PhnE	phnE
171_131_1713	Q8NYR1	DEOC1_STAAW	100000	220	0	0	1	220	1	220	1.05e-159	442	DEOC1_STAAW	Q8NYR1	171_131_1713	Deoxyribose-phosphate aldolase 1	deoC1
171_131_1714	P0A4K8	TCR_BACIU	26265	415	300	5	1	410	1	414	3.74e-41	154	TCR_BACIU	P0A4K8	171_131_1714	Tetracycline resistance protein	tet
171_131_1715	A6TVU0	DEOD_ALKMQ	57658	222	92	2	14	234	11	231	4.37e-86	257	DEOD_ALKMQ	A6TVU0	171_131_1715	Purine nucleoside phosphorylase DeoD-type	deoD
171_131_1722	O32274	TUAA_BACSU	49383	162	72	1	11	172	10	161	7.08e-50	163	TUAA_BACSU	O32274	171_131_1722	Putative undecaprenyl-phosphate N-acetylgalactosaminyl 1-phosphate transferase	tuaA
171_131_1723	Q04973	VIPB_SALTI	34756	328	191	9	2	310	16	339	1.01e-52	179	VIPB_SALTI	Q04973	171_131_1723	Vi polysaccharide biosynthesis protein VipB/TviC	vipB
171_131_1725	Q6GKH9	BUTA_STAAR	100000	258	0	0	1	258	1	258	0.0	523	BUTA_STAAR	Q6GKH9	171_131_1725	Diacetyl reductase [(S)-acetoin forming]	butA
171_131_1729	Q2G1M6	SBNH_STAA8	98250	400	7	0	1	400	1	400	0.0	822	SBNH_STAA8	Q2G1M6	171_131_1729	2-[(L-alanin-3-ylcarbamoyl)methyl]-2-hydroxybutanedioate decarboxylase	sbnH
171_131_1731	Q2G1M8	SBNF_STAA8	98818	592	7	0	1	592	25	616	0.0	1216	SBNF_STAA8	Q2G1M8	171_131_1731	2-[(L-alanin-3-ylcarbamoyl)methyl]-3-(2-aminoethylcarbamoyl)-2-hydroxypropanoate synthase	sbnF
171_131_1739	O31569	YFHA_BACSU	40439	319	180	4	21	331	26	342	8.28e-65	210	YFHA_BACSU	O31569	171_131_1739	Probable siderophore transport system permease protein YfhA	yfhA
171_131_174	O32001	YOKF_BACSU	44615	65	25	1	147	200	231	295	1.26e-09	58.9	YOKF_BACSU	O32001	171_131_174	SPbeta prophage-derived endonuclease YokF	yokF
171_131_1742	Q9K5Z9	LCTP_BACHD	59322	531	208	2	1	530	1	524	0.0	583	LCTP_BACHD	Q9K5Z9	171_131_1742	L-lactate permease	lctP
171_131_1744	B9E972	OLHYD_MACCJ	70220	591	174	2	1	591	1	589	0.0	887	OLHYD_MACCJ	B9E972	171_131_1744	Oleate hydratase	ohyA
171_131_1748	Q8NYT6	Y077_STAAW	99866	745	1	0	1	745	1	745	0.0	1539	Y077_STAAW	Q8NYT6	171_131_1748	Uncharacterized HTH-type transcriptional regulator MW0077	ssuA
171_131_1754	Q8NYU2	Y071_STAAW	99608	255	1	0	2	256	1	255	0.0	507	Y071_STAAW	Q8NYU2	171_131_1754	Uncharacterized lipoprotein MW0071	ssuA
171_131_176	Q8NVZ4	MENE_STAAW	100000	492	0	0	1	492	1	492	0.0	1025	MENE_STAAW	Q8NVZ4	171_131_176	2-succinylbenzoate--CoA ligase	menE
171_131_1761	P96725	YWQM_BACSU	30189	265	179	2	1	260	1	264	2.58e-29	115	YWQM_BACSU	P96725	171_131_1761	Uncharacterized HTH-type transcriptional regulator YwqM	ywqM
171_131_1770	P54437	YRKJ_BACSU	40964	249	140	2	1	242	1	249	3.78e-52	172	YRKJ_BACSU	P54437	171_131_1770	Probable membrane transporter protein YrkJ	yrkJ
171_131_1773	P0A0M0	ETXH_STAAU	100000	241	0	0	1	241	1	241	1.04e-174	482	ETXH_STAAU	P0A0M0	171_131_1773	Enterotoxin type H	entH
171_131_1774	P19769	INSK_ECOLI	27556	225	135	6	1	204	16	233	8.80e-18	81.6	INSK_ECOLI	P19769	171_131_1774	Putative transposase InsK for insertion sequence element IS150	insK
171_131_1790	P19241	BINR_STAAU	36800	125	62	6	11	132	4	114	1.12e-14	69.7	BINR_STAAU	P19241	171_131_1790	Transposon Tn552 DNA-invertase BinR	resR
171_131_1797	Q47163	T1MP_ECOLX	28148	270	173	9	167	433	177	428	8.41e-22	101	T1MP_ECOLX	Q47163	171_131_1797	Type I restriction enzyme EcoprrI M protein	hsdM
171_131_1798	P06990	T1SB_ECOLX	21124	445	318	13	2	433	7	431	5.18e-10	63.9	T1SB_ECOLX	P06990	171_131_1798	Type-1 restriction enzyme EcoBI specificity protein	hsdS
171_131_1799	Q5HK76	HSDR_STAEQ	23955	622	356	20	110	698	94	631	2.55e-23	109	HSDR_STAEQ	Q5HK76	171_131_1799	Type-1 restriction enzyme R protein	hsdR
171_131_181	Q8NVZ8	PCKA_STAAW	100000	530	0	0	1	530	1	530	0.0	1093	PCKA_STAAW	Q8NVZ8	171_131_181	Phosphoenolpyruvate carboxykinase (ATP)	pckA
171_131_1816	O25889	Y1331_HELPY	26633	199	141	5	6	203	7	201	6.66e-18	81.6	Y1331_HELPY	O25889	171_131_1816	Uncharacterized membrane protein HP_1331	radC
171_131_1820	Q8NKW8	GYRA_STAAW	100000	887	0	0	1	887	1	887	0.0	1787	GYRA_STAAW	Q8NKW8	171_131_1820	DNA gyrase subunit A	gyrA
171_131_1821	Q6GD85	GYRB_STAAS	100000	644	0	0	1	644	1	644	0.0	1327	GYRB_STAAS	Q6GD85	171_131_1821	DNA gyrase subunit B	gyrB
171_131_1824	Q6GKU3	DPO3B_STAAR	100000	377	0	0	1	377	1	377	0.0	761	DPO3B_STAAR	Q6GKU3	171_131_1824	Beta sliding clamp	dnaN
171_131_1838	Q9K619	BCEA_BACHD	59524	252	101	1	1	251	1	252	1.40e-109	318	BCEA_BACHD	Q9K619	171_131_1838	Bacitracin export ATP-binding protein BceA	bceA
171_131_1840	O06977	YVCN_BACSU	27962	211	142	4	25	233	31	233	4.53e-22	94.4	YVCN_BACSU	O06977	171_131_1840	Uncharacterized acetyltransferase YvcN	yvcN
171_131_1844	O34726	YFLS_BACSU	54681	470	211	1	2	471	10	477	1.55e-173	498	YFLS_BACSU	O34726	171_131_1844	Putative malate transporter YflS	yflS
171_131_1845	Q53654	CNA_STAAU	90944	519	34	4	483	996	673	1183	0.0	928	CNA_STAAU	Q53654	171_131_1845	Collagen adhesin	cna
171_131_1847	Q8NUH2	PCP_STAAW	100000	212	0	0	1	212	1	212	8.61e-157	434	PCP_STAAW	Q8NUH2	171_131_1847	Pyrrolidone-carboxylate peptidase	pcp
171_131_1854	Q8NUH8	Y2603_STAAW	100000	570	0	0	1	570	1	570	0.0	1182	Y2603_STAAW	Q8NUH8	171_131_1854	Putative ABC transporter ATP-binding protein MW2603	yrrT
171_131_1859	Q6G5Z6	HIS1_STAAS	100000	204	0	0	1	204	1	204	8.43e-150	416	HIS1_STAAS	Q6G5Z6	171_131_1859	ATP phosphoribosyltransferase	hisG
171_131_1860	Q6G5Z7	HISX_STAAS	99760	416	1	0	1	416	3	418	0.0	853	HISX_STAAS	Q6G5Z7	171_131_1860	Histidinol dehydrogenase	hisD
171_131_1865	Q8NUI3	HIS6_STAAW	100000	252	0	0	1	252	1	252	0.0	518	HIS6_STAAW	Q8NUI3	171_131_1865	Imidazole glycerol phosphate synthase subunit HisF	hisF
171_131_1868	Q8NUI5	LIP1_STAAW	100000	680	0	0	2	681	1	680	0.0	1401	LIP1_STAAW	Q8NUI5	171_131_1868	Lipase 1	lip1
171_131_1873	Q9RQQ0	ICAR_STAA8	100000	186	0	0	1	186	1	186	1.31e-132	371	ICAR_STAA8	Q9RQQ0	171_131_1873	Biofilm operon icaADBC HTH-type negative transcriptional regulator IcaR	icaR
171_131_1885	Q7A363	SECY2_STAAN	99007	403	4	0	1	403	1	403	0.0	806	SECY2_STAAN	Q7A363	171_131_1885	Accessory Sec system protein translocase subunit SecY2	secY2
171_131_1886	Q2FUW3	ASP1_STAA8	100000	517	0	0	1	517	1	517	0.0	1071	ASP1_STAA8	Q2FUW3	171_131_1886	Accessory Sec system protein Asp1	asp1
171_131_1887	Q2FUW4	ASP2_STAA8	99617	522	2	0	2	523	1	522	0.0	1072	ASP2_STAA8	Q2FUW4	171_131_1887	Accessory Sec system protein Asp2	asp2
171_131_1891	A0A0H2UR90	GTFB_STRPN	40708	452	257	5	1	450	1	443	7.73e-114	343	GTFB_STRPN	A0A0H2UR90	171_131_1891	UDP-N-acetylglucosamine--peptide N-acetylglucosaminyltransferase stabilizing protein GtfB	gtfB
171_131_1892	Q2FUW9	SASF_STAA8	98425	635	10	0	1	635	1	635	0.0	1246	SASF_STAA8	Q2FUW9	171_131_1892	Surface protein F	sasF
171_131_1908	Q6G644	CLFB_STAAS	99337	905	0	1	1	899	1	905	0.0	1715	CLFB_STAAS	Q6G644	171_131_1908	Clumping factor B	clfB
171_131_1920	P61818	SIRC_BACME	35025	197	127	1	5	200	4	200	2.22e-40	138	SIRC_BACME	P61818	171_131_1920	Precorrin-2 dehydrogenase	sirC
171_131_1921	P42308	CITN_BACSU	32589	448	278	7	8	455	2	425	2.75e-80	257	CITN_BACSU	P42308	171_131_1921	Citrate transporter	citN
171_131_1923	Q9KM76	NRDG_VIBCH	41958	143	75	4	22	160	12	150	1.16e-28	106	NRDG_VIBCH	Q9KM76	171_131_1923	Anaerobic ribonucleoside-triphosphate reductase-activating protein	nrdG
171_131_1928	Q8NUM0	BETA_STAAW	100000	569	0	0	1	569	1	569	0.0	1184	BETA_STAAW	Q8NUM0	171_131_1928	Oxygen-dependent choline dehydrogenase	betA
171_131_1931	C0SPB0	YTCI_BACSU	57634	524	215	2	7	527	1	520	0.0	641	YTCI_BACSU	C0SPB0	171_131_1931	Uncharacterized acyl--CoA ligase YtcI	ytcI
171_131_1934	Q8NUM5	ALF1_STAAW	100000	296	0	0	1	296	1	296	0.0	595	ALF1_STAAW	Q8NUM5	171_131_1934	Fructose-bisphosphate aldolase class 1	fda
171_131_1936	M1GRN3	ILE2E_LACBU	50559	447	219	2	1	445	4	450	4.34e-162	467	ILE2E_LACBU	M1GRN3	171_131_1936	Isoleucine 2-epimerase	ihfB
171_131_1937	Q797A7	MTRTR_BACSU	35714	476	289	6	1	474	1	461	8.20e-87	276	MTRTR_BACSU	Q797A7	171_131_1937	Methylthioribose transporter	mtrA
171_131_194	Q6GI31	ATL_STAAR	42975	242	128	3	43	276	1018	1257	2.58e-51	183	ATL_STAAR	Q6GI31	171_131_194	Bifunctional autolysin	atl
171_131_1941	Q6G677	PANB_STAAS	100000	272	0	0	1	272	1	272	0.0	551	PANB_STAAS	Q6G677	171_131_1941	3-methyl-2-oxobutanoate hydroxymethyltransferase	panB
171_131_1942	Q8NUN2	PANC_STAAW	100000	283	0	0	1	283	1	283	0.0	574	PANC_STAAW	Q8NUN2	171_131_1942	Pantothenate synthetase	panC
171_131_1943	Q8NUN3	PAND_STAAW	100000	127	0	0	1	127	1	127	8.01e-88	253	PAND_STAAW	Q8NUN3	171_131_1943	Aspartate 1-decarboxylase	panD
171_131_1951	Q2FV31	KT3K_STAA8	99306	288	2	0	1	288	1	288	0.0	593	KT3K_STAA8	Q2FV31	171_131_1951	Probable ketoamine kinase SAOUHSC_02908	yniA
171_131_196	P30338	ARSR_STAAU	74038	104	27	0	1	104	1	104	1.86e-54	167	ARSR_STAAU	P30338	171_131_196	Arsenical resistance operon repressor	arsR
171_131_1973	Q7A3D7	SSAA1_STAAN	100000	255	0	0	1	255	1	255	2.68e-177	489	SSAA1_STAAN	Q7A3D7	171_131_1973	Staphylococcal secretory antigen ssaA1	ssaA1
171_131_1974	Q8NUQ2	CRTO_STAAW	100000	165	0	0	1	165	1	165	4.64e-120	337	CRTO_STAAW	Q8NUQ2	171_131_1974	Glycosyl-4,4'-diaponeurosporenoate acyltransferase	crtO
171_131_1975	Q6G6B0	CRTP_STAAS	100000	497	0	0	1	497	1	497	0.0	1031	CRTP_STAAS	Q6G6B0	171_131_1975	4,4'-diaponeurosporene oxygenase	crtP
171_131_1976	Q8NUQ4	CRTQ_STAAW	100000	375	0	0	1	375	1	375	0.0	785	CRTQ_STAAW	Q8NUQ4	171_131_1976	4,4'-diaponeurosporenoate glycosyltransferase	crtQ
171_131_198	O66534	RIBD_AQUAE	40645	310	177	4	4	306	9	318	2.60e-73	233	RIBD_AQUAE	O66534	171_131_198	Riboflavin biosynthesis protein RibD	ribD
171_131_199	P50854	RISA_ACTPL	43256	215	117	1	1	210	1	215	3.07e-58	184	RISA_ACTPL	P50854	171_131_199	Riboflavin synthase	ribE
171_131_1990	Q8NUR5	FEOB_STAAW	99849	664	1	0	1	664	1	664	0.0	1354	FEOB_STAAW	Q8NUR5	171_131_1990	Fe(2+) transporter FeoB	feoB
171_131_1995	P13702	MVAA_PSEMV	40662	423	242	5	8	425	10	428	1.06e-94	293	MVAA_PSEMV	P13702	171_131_1995	3-hydroxy-3-methylglutaryl-coenzyme A reductase	mvaA
171_131_1998	P39592	YWBI_BACSU	38014	292	180	1	1	291	1	292	8.76e-74	230	YWBI_BACSU	P39592	171_131_1998	Uncharacterized HTH-type transcriptional regulator YwbI	ywbI
171_131_200	Q8NW14	RIBBA_STAAW	100000	393	0	0	1	393	1	393	0.0	815	RIBBA_STAAW	Q8NW14	171_131_200	Riboflavin biosynthesis protein RibBA	ribBA
171_131_2002	Q8NUS2	PTU3C_STAAW	99855	688	1	0	12	699	1	688	0.0	1385	PTU3C_STAAW	Q8NUS2	171_131_2002	PTS system glucoside-specific EIICBA component	glcB
171_131_2006	P96661	YDED_BACSU	43750	304	171	0	17	320	2	305	2.22e-88	269	YDED_BACSU	P96661	171_131_2006	Uncharacterized transporter YdeD	ydeD
171_131_2014	Q45592	YYDJ_BACSU	62083	240	91	0	1	240	1	240	2.80e-94	278	YYDJ_BACSU	Q45592	171_131_2014	Probable peptide export permease protein YydJ	yydJ
171_131_2016	P75809	YBJI_ECOLI	36122	263	161	6	2	261	3	261	2.71e-50	168	YBJI_ECOLI	P75809	171_131_2016	5-amino-6-(5-phospho-D-ribitylamino)uracil phosphatase YbjI	ybjI
171_131_2019	P54721	CADE_BACSU	36402	239	144	4	9	241	8	244	1.05e-40	144	CADE_BACSU	P54721	171_131_2019	Catechol-2,3-dioxygenase	catE
171_131_2022	O34689	MHQA_BACSU	43949	314	168	3	9	316	5	316	9.38e-90	273	MHQA_BACSU	O34689	171_131_2022	Putative ring-cleaving dioxygenase MhqA	mhqA
171_131_2025	Q8NUT7	F16PC_STAAW	100000	654	0	0	1	654	1	654	0.0	1350	F16PC_STAAW	Q8NUT7	171_131_2025	Fructose-1,6-bisphosphatase class 3	fbp
171_131_2029	P42237	GUDP_BACSU	29596	446	279	10	4	417	13	455	2.53e-51	181	GUDP_BACSU	P42237	171_131_2029	Probable glucarate transporter	gudP
171_131_2034	P39842	BLTR_BACSU	36634	101	60	2	4	101	9	108	2.57e-10	62.0	BLTR_BACSU	P39842	171_131_2034	Multidrug-efflux transporter 2 regulator	bltR
171_131_2035	P10585	GNTR_BACSU	46396	222	119	0	5	226	9	230	1.56e-75	230	GNTR_BACSU	P10585	171_131_2035	Gluconate operon transcriptional repressor	gntR
171_131_2041	A0A0H2XKG3	FNBB_STAA3	78586	962	179	6	1	957	1	940	0.0	1434	FNBB_STAA3	A0A0H2XKG3	171_131_2041	Fibronectin-binding protein B	fnbB
171_131_2042	Q8NUU9	GTAB_STAAW	100000	288	0	0	1	288	1	288	0.0	583	GTAB_STAAW	Q8NUU9	171_131_2042	UTP--glucose-1-phosphate uridylyltransferase	gtaB
171_131_2045	Q8NUV0	PLS_STAAW	95786	617	23	2	427	1043	555	1168	0.0	1121	PLS_STAAW	Q8NUV0	171_131_2045	Putative surface protein MW2416	pls
171_131_2054	Q8NUV7	Y2407_STAAW	99620	263	1	0	1	263	2	264	0.0	530	Y2407_STAAW	Q8NUV7	171_131_2054	Uncharacterized protein MW2407	yrrT
171_131_2055	Q8NUV8	Y2406_STAAW	100000	271	0	0	1	271	1	271	0.0	554	Y2406_STAAW	Q8NUV8	171_131_2055	Uncharacterized lipoprotein MW2406	yrrT
171_131_2059	Q8NUV9	Y2403_STAAW	100000	231	0	0	1	231	1	231	6.25e-168	464	Y2403_STAAW	Q8NUV9	171_131_2059	Uncharacterized oxidoreductase MW2403	yrrT
171_131_2068	A0A0H3JU78	CNTK_STAAM	99634	273	1	0	1	273	1	273	0.0	573	CNTK_STAAM	A0A0H3JU78	171_131_2068	Histidine racemase	cntK
171_131_2069	A0A0H3JXA8	NASLD_STAAM	99632	272	1	0	1	272	1	272	0.0	558	NASLD_STAAM	A0A0H3JXA8	171_131_2069	D-histidine 2-aminobutanoyltransferase	cntL
171_131_2070	A0A0H3JT80	ODH_STAAM	99076	433	4	0	1	433	1	433	0.0	894	ODH_STAAM	A0A0H3JT80	171_131_2070	Staphylopine synthase	cntM
171_131_2071	A0A0H3JTL0	CNTA_STAAM	99624	532	2	0	1	532	1	532	0.0	1085	CNTA_STAAM	A0A0H3JTL0	171_131_2071	Metal-staphylopine-binding protein CntA	cntA
171_131_2075	Q2FVF1	CNTF_STAA8	99598	249	1	0	1	249	1	249	0.0	513	CNTF_STAA8	Q2FVF1	171_131_2075	Metal-staphylopine import system ATP-binding protein CntF	cntF
171_131_2076	A0A0H3JTK0	CNTE_STAAM	99496	397	2	0	1	397	1	397	0.0	785	CNTE_STAAM	A0A0H3JTK0	171_131_2076	Staphylopine export protein	cntE
171_131_208	Q8NW17	SYL_STAAW	100000	807	0	0	1	807	1	807	0.0	1664	SYL_STAAW	Q8NW17	171_131_208	Leucine--tRNA ligase	leuS
171_131_2084	P77307	FETB_ECOLI	46275	255	136	1	1	255	6	259	4.30e-76	233	FETB_ECOLI	P77307	171_131_2084	Probable iron export permease protein FetB	fetB
171_131_2087	Q45577	YBEC_BACSU	47963	540	275	4	5	544	2	535	0.0	536	YBEC_BACSU	Q45577	171_131_2087	Probable amino acid-proton symporter YbeC	ybeC
171_131_2088	P96666	YDEI_BACSU	54040	198	90	1	1	198	1	197	7.20e-74	223	YDEI_BACSU	P96666	171_131_2088	Uncharacterized protein YdeI	ydeI
171_131_2089	Q9KHT9	OPUCA_LISMN	61069	393	149	2	1	392	1	390	1.45e-175	497	OPUCA_LISMN	Q9KHT9	171_131_2089	Carnitine transport ATP-binding protein OpuCA	opuCA
171_131_2091	Q9KHT7	OPUCC_LISMN	61484	283	106	2	24	306	26	305	7.47e-130	374	OPUCC_LISMN	Q9KHT7	171_131_2091	Carnitine transport binding protein OpuCC	opuCC
171_131_2094	Q9CFY8	PANE_LACLA	43269	312	175	1	1	310	1	312	2.60e-88	268	PANE_LACLA	Q9CFY8	171_131_2094	2-dehydropantoate 2-reductase	panE
171_131_2096	Q6G6M9	FLP_STAAS	100000	498	0	0	1	498	1	498	0.0	1019	FLP_STAAS	Q6G6M9	171_131_2096	Protein flp	flp
171_131_2098	A7Z8R4	NHAK_BACVZ	32374	695	406	15	8	680	8	660	1.11e-104	335	NHAK_BACVZ	A7Z8R4	171_131_2098	Sodium, potassium, lithium and rubidium/H(+) antiporter	nhaK
171_131_210	Q2FYJ6	EBH_STAA8	25409	795	537	14	935	1685	8610	9392	2.86e-19	99.0	EBH_STAA8	Q2FYJ6	171_131_210	Extracellular matrix-binding protein ebh	ebh
171_131_2108	Q2LVL0	MSBA_SYNAS	31083	563	333	8	7	541	23	558	2.16e-83	273	MSBA_SYNAS	Q2LVL0	171_131_2108	ATP-dependent lipid A-core flippase	msbA
171_131_2110	Q2FVJ6	BIOA_STAA8	98894	452	5	0	1	452	1	452	0.0	926	BIOA_STAA8	Q2FVJ6	171_131_2110	Adenosylmethionine-8-amino-7-oxononanoate aminotransferase	bioA
171_131_2114	P22821	BIOX_LYSSH	40426	141	84	0	2	142	5	145	3.65e-23	91.7	BIOX_LYSSH	P22821	171_131_2114	Protein BioX	bioX
171_131_2115	Q5HDD3	HLGB_STAAC	100000	325	0	0	1	325	1	325	0.0	668	HLGB_STAAC	Q5HDD3	171_131_2115	Gamma-hemolysin component B	hlgB
171_131_2126	Q2YXZ5	FEMA_STAAB	43689	412	231	1	1	411	1	412	4.27e-113	340	FEMA_STAAB	Q2YXZ5	171_131_2126	Aminoacyltransferase FemA	femA
171_131_2131	Q8P1N2	ADCA_STRP8	37094	523	314	11	1	516	1	515	2.19e-107	332	ADCA_STRP8	Q8P1N2	171_131_2131	Zinc-binding protein AdcA	adcA
171_131_2135	O34350	YTMI_BACSU	58140	172	71	1	2	173	5	175	2.39e-70	213	YTMI_BACSU	O34350	171_131_2135	Uncharacterized N-acetyltransferase YtmI	ytmI
171_131_2136	P61817	SIRB_BACME	22530	253	170	5	1	238	12	253	3.86e-14	72.4	SIRB_BACME	P61817	171_131_2136	Sirohydrochlorin ferrochelatase	sirB
171_131_2138	P42436	NASE_BACSU	52577	97	46	0	6	102	8	104	3.61e-30	105	NASE_BACSU	P42436	171_131_2138	Assimilatory nitrite reductase [NAD(P)H] small subunit	nasE
171_131_2140	P42175	NARG_BACSU	59217	1226	488	8	6	1229	13	1228	0.0	1559	NARG_BACSU	P42175	171_131_2140	Nitrate reductase alpha chain	narG
171_131_2147	P71039	MTA_BACSU	29084	251	148	10	5	233	3	245	1.25e-15	76.3	MTA_BACSU	P71039	171_131_2147	HTH-type transcriptional activator mta	mta
171_131_2148	O34458	YJFC_BACSU	37931	116	71	1	3	118	183	297	5.08e-17	77.0	YJFC_BACSU	O34458	171_131_2148	Uncharacterized protein YjfC	yjfC
171_131_2149	O34458	YJFC_BACSU	23457	162	121	2	13	173	12	171	5.65e-09	56.2	YJFC_BACSU	O34458	171_131_2149	Uncharacterized protein YjfC	yjfC
171_131_215	Q8NW23	PEPVL_STAAW	100000	469	0	0	1	469	1	469	0.0	974	PEPVL_STAAW	Q8NW23	171_131_215	Putative dipeptidase MW1694	ytjP
171_131_2151	O30851	ASP2_STRTR	38462	143	81	3	1	139	2	141	5.11e-22	87.4	ASP2_STRTR	O30851	171_131_2151	Heat shock protein HSP.16.4	asp2
171_131_216	Q8NW24	DAAA_STAAW	100000	282	0	0	1	282	1	282	0.0	573	DAAA_STAAW	Q8NW24	171_131_216	D-alanine aminotransferase	dat
171_131_2165	Q8NV36	FENR_STAAW	100000	344	0	0	1	344	1	344	0.0	707	FENR_STAAW	Q8NV36	171_131_2165	Ferredoxin--NADP reductase	petH
171_131_2168	O07615	YHFP_BACSU	46526	331	175	2	1	330	1	330	3.19e-94	285	YHFP_BACSU	O07615	171_131_2168	Putative quinone oxidoreductase YhfP	yhfP
171_131_2169	P21340	PAIA_BACSU	40351	171	102	0	1	171	1	171	1.36e-37	129	PAIA_BACSU	P21340	171_131_2169	Spermidine/spermine N(1)-acetyltransferase	paiA
171_131_217	C0SPC1	YTMP_BACSU	41206	199	117	0	59	257	1	199	2.12e-54	176	YTMP_BACSU	C0SPC1	171_131_217	Putative phosphotransferase YtmP	ytmP
171_131_2170	Q8NV41	Y2289_STAAW	100000	204	0	0	1	204	1	204	1.52e-144	402	Y2289_STAAW	Q8NV41	171_131_2170	Uncharacterized lipoprotein MW2289	vclB
171_131_2171	Q2G1C1	TARF_STAA8	24516	310	194	10	217	493	18	320	3.89e-10	64.7	TARF_STAA8	Q2G1C1	171_131_2171	Teichoic acid glycerol-phosphate transferase	tarF
171_131_2175	Q8NV45	Y2284_STAAW	100000	147	0	0	1	147	1	147	1.32e-103	294	Y2284_STAAW	Q8NV45	171_131_2175	Uncharacterized HTH-type transcriptional regulator MW2284	vclB
171_131_2176	Q8NV46	HSSS_STAAW	100000	457	0	0	1	457	1	457	0.0	929	HSSS_STAAW	Q8NV46	171_131_2176	Heme sensor protein HssS	hssS
171_131_2179	Q8NV47	HRTA_STAAW	100000	221	0	0	1	221	1	221	6.50e-162	447	HRTA_STAAW	Q8NV47	171_131_2179	Putative hemin import ATP-binding protein HrtA	hrtA
171_131_2182	Q6G6W4	TCAA_STAAS	100000	460	0	0	1	460	1	460	0.0	937	TCAA_STAAS	Q6G6W4	171_131_2182	Membrane-associated protein TcaA	tcaA
171_131_2185	O31593	YHBJ_BACSU	43192	213	113	4	3	214	16	221	1.85e-48	160	YHBJ_BACSU	O31593	171_131_2185	Putative efflux system component YhbJ	yhbJ
171_131_2186	P54585	YHCA_BACSU	46976	496	248	3	140	623	14	506	4.93e-156	462	YHCA_BACSU	P54585	171_131_2186	Uncharacterized MFS-type transporter YhcA	yhcA
171_131_2191	O31543	YFJQ_BACSU	32343	303	197	3	20	315	14	315	5.20e-52	176	YFJQ_BACSU	O31543	171_131_2191	Putative metal ion transporter YfjQ	yfjQ
171_131_2197	O07523	YHAP_BACSU	32458	419	269	6	1	409	1	415	2.39e-64	214	YHAP_BACSU	O07523	171_131_2197	Uncharacterized protein YhaP	yhaP
171_131_2201	O34542	YFLK_BACSU	35814	215	134	3	3	216	7	218	5.69e-38	133	YFLK_BACSU	O34542	171_131_2201	Uncharacterized protein YflK	yflK
171_131_2202	Q6G6Y5	RPIA_STAAS	100000	228	0	0	1	228	1	228	2.13e-167	462	RPIA_STAAS	Q6G6Y5	171_131_2202	Ribose-5-phosphate isomerase A	rpiA
171_131_2203	Q99RT8	LYRA_STAAM	100000	290	0	0	1	290	130	419	0.0	590	LYRA_STAAM	Q99RT8	171_131_2203	Lysostaphin resistance protein A	lyrA
171_131_2210	P40398	YHXD_BACSU	60900	289	110	1	5	290	8	296	1.23e-122	355	YHXD_BACSU	P40398	171_131_2210	Uncharacterized oxidoreductase YhxD	yhxD
171_131_2213	P54571	MLEN_BACSU	22738	431	290	8	12	405	9	433	3.52e-19	92.0	MLEN_BACSU	P54571	171_131_2213	Malate-2H(+)/Na(+)-lactate antiporter	mleN
171_131_2219	P54607	YHCW_BACSU	34328	201	123	4	1	194	1	199	9.45e-28	107	YHCW_BACSU	P54607	171_131_2219	Putative phosphatase YhcW	yhcW
171_131_2229	Q45499	SUHB_BACSU	30769	260	171	3	1	253	1	258	3.80e-38	137	SUHB_BACSU	Q45499	171_131_2229	Inositol-1-monophosphatase	suhB
171_131_223	Q99TC1	Y1743_STAAM	99649	285	1	0	1	285	1	285	0.0	584	Y1743_STAAM	Q99TC1	171_131_223	UPF0354 protein SAV1743	eep
171_131_2236	Q8NV80	Y2224_STAAW	100000	317	0	0	1	317	1	317	0.0	644	Y2224_STAAW	Q8NV80	171_131_2236	Putative 2-hydroxyacid dehydrogenase MW2224	vclB
171_131_2240	Q57007	Y1107_HAEIN	36601	459	289	1	2	458	7	465	1.12e-104	322	Y1107_HAEIN	Q57007	171_131_2240	Uncharacterized Na(+)/H(+) antiporter HI_1107	cbs
171_131_2241	Q8NV83	SSAA2_STAAW	100000	269	0	0	1	269	1	269	0.0	518	SSAA2_STAAW	Q8NV83	171_131_2241	Staphylococcal secretory antigen ssaA2	ssaA2
171_131_2247	Q8NV88	UREG_STAAW	100000	204	0	0	1	204	1	204	8.55e-148	410	UREG_STAAW	Q8NV88	171_131_2247	Urease accessory protein UreG	ureG
171_131_225	C0SP86	SFTA_BACSU	60256	468	180	4	809	1271	483	949	0.0	591	SFTA_BACSU	C0SP86	171_131_225	DNA translocase SftA	sftA
171_131_2251	Q8NV90	URE2_STAAW	100000	136	0	0	1	136	1	136	2.65e-97	277	URE2_STAAW	Q8NV90	171_131_2251	Urease subunit beta	ureB
171_131_2253	Q72CX3	UT_DESVH	30000	300	200	5	1	293	12	308	4.10e-33	126	UT_DESVH	Q72CX3	171_131_2253	Urea transporter DVU1160	ygjP
171_131_2261	O32209	YVGM_BACSU	44390	205	114	0	4	208	14	218	4.81e-46	154	YVGM_BACSU	O32209	171_131_2261	Putative molybdenum transport system permease protein YvgM	yvgM
171_131_2265	Q8NVA0	MOAC_STAAW	100000	164	0	0	1	164	1	164	4.49e-120	337	MOAC_STAAW	Q8NVA0	171_131_2265	Cyclic pyranopterin monophosphate synthase	moaC
171_131_2266	Q8NVA1	MOEA_STAAW	100000	419	0	0	1	419	1	419	0.0	851	MOEA_STAAW	Q8NVA1	171_131_2266	Molybdopterin molybdenumtransferase	moeA
171_131_2267	O31704	MOBB_BACSU	36232	138	84	3	2	138	9	143	6.18e-21	86.3	MOBB_BACSU	O31704	171_131_2267	Probable molybdopterin-guanine dinucleotide biosynthesis adapter protein	mobB
171_131_2271	Q6G754	MOAA_STAAS	100000	340	0	0	1	340	1	340	0.0	699	MOAA_STAAS	Q6G754	171_131_2271	GTP 3',8-cyclase	moaA
171_131_2274	Q8NVA6	Y2183_STAAW	100000	146	0	0	1	146	1	146	1.42e-105	299	Y2183_STAAW	Q8NVA6	171_131_2274	Uncharacterized HTH-type transcriptional regulator MW2183	vclB
171_131_2277	Q8NVA9	FEMX_STAAW	100000	421	0	0	1	421	1	421	0.0	870	FEMX_STAAW	Q8NVA9	171_131_2277	Lipid II:glycine glycyltransferase	femX
171_131_229	P39912	AROG_BACSU	65537	354	120	2	1	353	1	353	3.68e-163	462	AROG_BACSU	P39912	171_131_229	Protein AroA(G)	aroA
171_131_2299	Q99S31	RL14_STAAM	100000	122	0	0	1	122	1	122	3.41e-83	241	RL14_STAAM	Q99S31	171_131_2299	50S ribosomal protein L14	rplN
171_131_2307	Q6GEK1	RL30_STAAR	100000	59	0	0	1	59	1	59	3.90e-36	117	RL30_STAAR	Q6GEK1	171_131_2307	50S ribosomal protein L30	rpmD
171_131_2311	Q6GEK5	IF1_STAAR	100000	72	0	0	1	72	1	72	2.01e-48	149	IF1_STAAR	Q6GEK5	171_131_2311	Translation initiation factor IF-1	infA
171_131_2315	Q6GEK9	RPOA_STAAR	100000	314	0	0	1	314	1	314	0.0	629	RPOA_STAAR	Q6GEK9	171_131_2315	DNA-directed RNA polymerase subunit alpha	rpoA
171_131_232	Q65G33	ACUA_BACLD	53810	210	97	0	1	210	1	210	2.41e-81	243	ACUA_BACLD	Q65G33	171_131_232	Acetoin utilization protein AcuA	acuA
171_131_2322	Q6GEL8	RS9_STAAR	100000	130	0	0	1	130	1	130	3.24e-92	264	RS9_STAAR	Q6GEL8	171_131_2322	30S ribosomal protein S9	rpsI
171_131_2328	O06008	ADHR_BACSU	38136	118	71	1	1	118	1	116	8.14e-22	86.7	ADHR_BACSU	O06008	171_131_2328	HTH-type transcriptional regulator AdhR	adhR
171_131_2329	A0QV10	Y2408_MYCS2	42023	257	144	2	4	257	5	259	1.54e-69	218	Y2408_MYCS2	A0QV10	171_131_2329	Uncharacterized oxidoreductase MSMEG_2408/MSMEI_2347	yrrT
171_131_2332	Q8NVC8	NPD_STAAW	99588	243	1	0	4	246	1	243	0.0	499	NPD_STAAW	Q8NVC8	171_131_2332	NAD-dependent protein deacetylase	cobB
171_131_2333	Q6G7B8	LACR_STAAS	100000	251	0	0	1	251	1	251	0.0	513	LACR_STAAS	Q6G7B8	171_131_2333	Lactose phosphotransferase system repressor	lacR
171_131_2335	Q6GEN5	LACB_STAAR	100000	171	0	0	1	171	1	171	1.72e-126	354	LACB_STAAR	Q6GEN5	171_131_2335	Galactose-6-phosphate isomerase subunit LacB	lacB
171_131_2339	Q931G6	PTLCB_STAAM	100000	570	0	0	1	570	1	570	0.0	1152	PTLCB_STAAM	Q931G6	171_131_2339	PTS system lactose-specific EIICB component	lacE
171_131_2344	P54417	OPUD_BACSU	52465	507	238	3	4	508	3	508	0.0	543	OPUD_BACSU	P54417	171_131_2344	Glycine betaine transporter OpuD	opuD
171_131_2347	Q6GEP7	ASP23_STAAR	100000	169	0	0	1	169	1	169	3.01e-120	338	ASP23_STAAR	Q6GEP7	171_131_2347	Alkaline shock protein 23	asp23
171_131_236	P02918	PBPA_ECOLI	32296	257	149	8	32	284	6	241	4.96e-28	116	PBPA_ECOLI	P02918	171_131_236	Penicillin-binding protein 1A	mrcA
171_131_2361	Q8NVE1	MDEP_STAAW	99355	155	1	0	1	155	3	157	1.30e-107	305	MDEP_STAAW	Q8NVE1	171_131_2361	Multidrug resistance efflux pump SepA	sepA
171_131_2362	P94422	YCNB_BACSU	39368	475	279	2	3	477	4	469	1.88e-117	355	YCNB_BACSU	P94422	171_131_2362	Uncharacterized MFS-type transporter YcnB	ycnB
171_131_2365	Q45589	CDAA_BACSU	56855	248	106	1	7	254	3	249	1.84e-100	296	CDAA_BACSU	Q45589	171_131_2365	Cyclic di-AMP synthase CdaA	cdaA
171_131_2368	Q2FYJ6	EBH_STAA8	25525	619	424	12	943	1531	8668	9279	3.89e-13	78.2	EBH_STAA8	Q2FYJ6	171_131_2368	Extracellular matrix-binding protein ebh	ebh
171_131_2372	P96574	MTLR_BACSU	35102	490	292	11	20	494	19	497	3.93e-84	282	MTLR_BACSU	P96574	171_131_2372	Transcriptional regulator MtlR	mtlR
171_131_2373	Q99SA3	PTMCB_STAAM	100000	512	0	0	1	512	1	512	0.0	1042	PTMCB_STAAM	Q99SA3	171_131_2373	PTS system mannitol-specific EIICB component	mtlA
171_131_2375	O31723	YLMA_BACSU	43825	251	139	2	1	251	1	249	1.95e-63	201	YLMA_BACSU	O31723	171_131_2375	Uncharacterized ABC transporter ATP-binding protein YlmA	ylmA
171_131_2380	O07084	CZCD_BACSU	56634	309	134	0	12	320	3	311	3.08e-122	355	CZCD_BACSU	O07084	171_131_2380	Cadmium, cobalt and zinc/H(+)-K(+) antiporter	czcD
171_131_2388	A1SYK4	DEOD_PSYIN	56087	230	99	2	5	233	3	231	9.98e-85	254	DEOD_PSYIN	A1SYK4	171_131_2388	Purine nucleoside phosphorylase DeoD-type	deoD
171_131_2389	Q8NVF5	DEOC2_STAAW	100000	220	0	0	1	220	1	220	1.36e-159	442	DEOC2_STAAW	Q8NVF5	171_131_2389	Deoxyribose-phosphate aldolase 2	deoC2
171_131_2390	Q8NVF6	PDP_STAAW	100000	433	0	0	1	433	1	433	0.0	865	PDP_STAAW	Q8NVF6	171_131_2390	Pyrimidine-nucleoside phosphorylase	pdp
171_131_2393	P76052	ABGB_ECOLI	26882	465	247	13	7	389	8	461	1.87e-33	132	ABGB_ECOLI	P76052	171_131_2393	p-aminobenzoyl-glutamate hydrolase subunit B	abgB
171_131_2396	Q8NVG0	COAW_STAAW	100000	267	0	0	1	267	1	267	0.0	546	COAW_STAAW	Q8NVG0	171_131_2396	Type II pantothenate kinase	coaW
171_131_2404	Q8NVG4	ALDH_STAAW	100000	475	0	0	1	475	1	475	0.0	965	ALDH_STAAW	Q8NVG4	171_131_2404	Putative aldehyde dehydrogenase	terPE
171_131_2405	Q03222	RHO_BACSU	66344	413	138	1	19	431	10	421	0.0	568	RHO_BACSU	Q03222	171_131_2405	Transcription termination factor Rho	rho
171_131_2410	P39153	SUA5_BACSU	39828	349	202	4	1	344	1	346	5.32e-79	247	SUA5_BACSU	P39153	171_131_2410	Threonylcarbamoyl-AMP synthase	ywlC
171_131_2418	Q99SF0	ATPL_STAAM	100000	70	0	0	1	70	1	70	2.08e-40	129	ATPL_STAAM	Q99SF0	171_131_2418	ATP synthase subunit c	atpE
171_131_242	P35136	SERA_BACSU	42054	516	295	3	4	519	2	513	1.01e-146	434	SERA_BACSU	P35136	171_131_242	D-3-phosphoglycerate dehydrogenase	serA
171_131_2424	Q6GEX3	ATPE_STAAR	100000	134	0	0	1	134	1	134	1.36e-94	270	ATPE_STAAR	Q6GEX3	171_131_2424	ATP synthase epsilon chain	atpC
171_131_2426	Q931H5	MURA1_STAAM	100000	421	0	0	1	421	1	421	0.0	847	MURA1_STAAM	Q931H5	171_131_2426	UDP-N-acetylglucosamine 1-carboxyvinyltransferase 1	murA1
171_131_243	P14776	DHSS_SYNP1	39895	381	225	4	7	385	6	384	5.24e-92	283	DHSS_SYNP1	P14776	171_131_243	Soluble hydrogenase, small subunit	gutB
171_131_2430	Q8NVH0	SCED_STAAW	100000	231	0	0	1	231	1	231	5.97e-169	466	SCED_STAAW	Q8NVH0	171_131_2430	Probable transglycosylase SceD	sceD
171_131_2432	Q99SG3	TENA_STAAM	100000	229	0	0	1	229	1	229	2.38e-173	477	TENA_STAAM	Q99SG3	171_131_2432	Aminopyrimidine aminohydrolase	tenA
171_131_2433	Q8NVH3	THID_STAAW	100000	276	0	0	1	276	1	276	0.0	572	THID_STAAW	Q8NVH3	171_131_2433	Hydroxymethylpyrimidine/phosphomethylpyrimidine kinase	thiD
171_131_2434	Q8NVH4	THIM_STAAW	100000	266	0	0	1	266	1	266	0.0	535	THIM_STAAW	Q8NVH4	171_131_2434	Hydroxyethylthiazole kinase	thiM
171_131_2436	Q6G7M0	YIDC_STAAS	100000	290	0	0	1	290	1	290	0.0	595	YIDC_STAAS	Q6G7M0	171_131_2436	Membrane protein insertase YidC	yidC
171_131_2439	O32222	CSOR_BACSU	44944	89	49	0	8	96	12	100	1.71e-21	83.2	CSOR_BACSU	O32222	171_131_2439	Copper-sensing transcriptional repressor CsoR	csoR
171_131_2442	P39604	RODA_BACSU	40678	354	201	6	32	380	27	376	4.37e-72	233	RODA_BACSU	P39604	171_131_2442	Peptidoglycan glycosyltransferase RodA	rodA
171_131_2443	Q8NVH8	DDL_STAAW	100000	356	0	0	1	356	1	356	0.0	734	DDL_STAAW	Q8NVH8	171_131_2443	D-alanine--D-alanine ligase	ddl
171_131_2446	Q2FWH6	KDPE_STAA8	100000	231	0	0	1	231	1	231	1.41e-172	476	KDPE_STAA8	Q2FWH6	171_131_2446	Transcriptional regulatory protein KdpE	kdpE
171_131_2447	Q2FWH7	KDPD_STAA8	99435	885	5	0	1	885	1	885	0.0	1797	KDPD_STAA8	Q2FWH7	171_131_2447	Sensor histidine kinase KdpD	kdpD
171_131_2449	Q8NVI2	KDPB_STAAW	100000	675	0	0	1	675	1	675	0.0	1358	KDPB_STAAW	Q8NVI2	171_131_2449	Potassium-transporting ATPase ATP-binding subunit	kdpB
171_131_245	O07592	YHDW_BACSU	35887	248	137	5	10	247	1	236	5.28e-44	150	YHDW_BACSU	O07592	171_131_245	Putative glycerophosphodiester phosphodiesterase YhdW	yhdW
171_131_2450	Q8NVI3	KDPC_STAAW	99462	186	1	0	1	186	1	186	1.20e-138	386	KDPC_STAAW	Q8NVI3	171_131_2450	Potassium-transporting ATPase KdpC subunit	kdpC
171_131_2452	P96616	YDBT_BACSU	23295	528	352	14	1	518	2	486	8.76e-36	142	YDBT_BACSU	P96616	171_131_2452	UPF0699 transmembrane protein YdbT	ydbT
171_131_2458	P40399	RSBU_BACSU	40391	307	179	4	27	331	29	333	5.36e-75	236	RSBU_BACSU	P40399	171_131_2458	Phosphoserine phosphatase RsbU	rsbU
171_131_2462	O31489	YDCI_BACSU	58120	702	290	3	11	708	17	718	0.0	778	YDCI_BACSU	O31489	171_131_2462	Uncharacterized protein YdcI	ydcI
171_131_2464	Q8NVI8	ILVA_STAAW	99763	422	1	0	1	422	1	422	0.0	870	ILVA_STAAW	Q8NVI8	171_131_2464	L-threonine dehydratase biosynthetic IlvA	ilvA
171_131_2465	Q8NVI9	LEUD_STAAW	100000	190	0	0	1	190	1	190	6.30e-142	395	LEUD_STAAW	Q8NVI9	171_131_2465	3-isopropylmalate dehydratase small subunit	leuD
171_131_2466	Q6G7P9	LEUC_STAAS	99781	456	0	1	1	455	1	456	0.0	941	LEUC_STAAS	Q6G7P9	171_131_2466	3-isopropylmalate dehydratase large subunit	leuC
171_131_2471	P37251	ILVB_BACSU	53971	554	255	0	36	589	19	572	0.0	625	ILVB_BACSU	P37251	171_131_2471	Acetolactate synthase large subunit	ilvB
171_131_2476	Q8NVJ5	TSAD_STAAW	100000	341	0	0	1	341	1	341	0.0	700	TSAD_STAAW	Q8NVJ5	171_131_2476	tRNA N6-adenosine threonylcarbamoyltransferase	tsaD
171_131_2481	P33014	YEED_ECOLI	61644	73	28	0	1	73	2	74	1.07e-29	102	YEED_ECOLI	P33014	171_131_2481	Putative sulfur carrier protein YeeD	yeeD
171_131_2483	P74892	SCRR_STAXY	59554	314	127	0	1	314	1	314	4.57e-134	385	SCRR_STAXY	P74892	171_131_2483	Sucrose operon repressor	scrR
171_131_2484	Q05936	SCRB_STAXY	71020	490	142	0	1	490	1	490	0.0	753	SCRB_STAXY	Q05936	171_131_2484	Sucrose-6-phosphate hydrolase	scrB
171_131_2490	Q8NVK6	HLD_STAAW	100000	26	0	0	19	44	1	26	5.97e-11	52.4	HLD_STAAW	Q8NVK6	171_131_2490	Delta-hemolysin	hld
171_131_2491	P0DP65	YAFV_STAA4	98851	261	3	0	1	261	1	261	0.0	538	YAFV_STAA4	P0DP65	171_131_2491	Omega-amidase YafV	yafV
171_131_2501	O32081	KTRB_BACSU	43128	422	236	3	15	434	24	443	3.49e-104	318	KTRB_BACSU	O32081	171_131_2501	Ktr system potassium uptake protein B	ktrB
171_131_251	Q6G8L2	THII_STAAS	100000	407	0	0	1	407	1	407	0.0	838	THII_STAAS	Q6G8L2	171_131_251	Probable tRNA sulfurtransferase	thiI
171_131_252	P46490	Y198_HAEIN	35827	254	154	4	1	250	1	249	5.34e-43	149	Y198_HAEIN	P46490	171_131_252	Probable membrane transporter protein HI_0198	vclB
171_131_2540	P17212	41KD_LACHE	36170	94	57	2	52	145	2	92	9.63e-11	60.8	41KD_LACHE	P17212	171_131_2540	41 kDa protein	txyA
171_131_2543	P0A4U3	CADC_LACLL	50000	98	49	0	7	104	6	103	1.30e-26	97.4	CADC_LACLL	P0A4U3	171_131_2543	Cadmium resistance transcriptional regulatory protein CadC	cadC
171_131_2546	P18179	ATBP_STAAU	96310	271	10	0	1	271	1	271	0.0	543	ATBP_STAAU	P18179	171_131_2546	Potential ATP-binding protein	ata
171_131_2547	P18416	TRA3_STAAU	92430	251	19	0	1	251	230	480	1.72e-166	471	TRA3_STAAU	P18416	171_131_2547	Transposase for transposon Tn552	tnhA
171_131_2548	P18416	TRA3_STAAU	88038	209	25	0	1	209	1	209	6.66e-131	379	TRA3_STAAU	P18416	171_131_2548	Transposase for transposon Tn552	tnhA
171_131_2549	P18358	BINL_STAAU	96447	197	7	0	1	197	1	197	1.79e-140	392	BINL_STAAU	P18358	171_131_2549	Transposon Tn552 resolvase	tnpR
171_131_255	Q8NW53	ACKA_STAAW	100000	400	0	0	1	400	1	400	0.0	815	ACKA_STAAW	Q8NW53	171_131_255	Acetate kinase	ackA
171_131_2551	P18357	BLAR_STAAU	94017	585	35	0	1	585	1	585	0.0	1055	BLAR_STAAU	P18357	171_131_2551	Regulatory protein BlaR1	blaR1
171_131_2552	P00807	BLAC_STAAU	97865	281	6	0	1	281	1	281	0.0	546	BLAC_STAAU	P00807	171_131_2552	Beta-lactamase	blaZ
171_131_2553	P20384	BIN3_STAAU	80100	201	15	1	1	176	1	201	1.86e-112	320	BIN3_STAAU	P20384	171_131_2553	Putative transposon Tn552 DNA-invertase bin3	bin3
171_131_2557	Q1GZH6	LOLD_METFK	39683	189	107	3	16	197	23	211	3.18e-39	136	LOLD_METFK	Q1GZH6	171_131_2557	Lipoprotein-releasing system ATP-binding protein LolD	lolD
171_131_2558	P03864	PRE3_STAAU	75248	101	25	0	1	101	1	101	1.78e-44	150	PRE3_STAAU	P03864	171_131_2558	Plasmid recombination enzyme type 3	pre
171_131_2559	Q8CUG0	PRE3_STAES	76768	99	23	0	1	99	111	209	3.92e-50	165	PRE3_STAES	Q8CUG0	171_131_2559	Plasmid recombination enzyme type 3	pre
171_131_2560	Q8CUG0	PRE3_STAES	57377	61	26	0	2	62	243	303	4.46e-14	71.6	PRE3_STAES	Q8CUG0	171_131_2560	Plasmid recombination enzyme type 3	pre
171_131_2561	Q8GN33	REP_BIFLO	32444	225	146	4	1	223	1	221	3.72e-31	120	REP_BIFLO	Q8GN33	171_131_2561	Probable replication protein rep	rep
171_131_2562	Q5WNW9	BCRR_ENTFL	28704	108	67	2	1	102	1	104	9.41e-11	58.5	BCRR_ENTFL	Q5WNW9	171_131_2562	HTH-type transcriptional activator BcrR	bcrR
171_131_260	P42297	YXIE_BACSU	29054	148	94	3	1	137	1	148	7.05e-10	56.2	YXIE_BACSU	P42297	171_131_260	Universal stress protein YxiE	yxiE
171_131_262	O34600	NRNA_BACSU	49346	306	153	2	6	310	3	307	1.67e-105	312	NRNA_BACSU	O34600	171_131_262	Bifunctional oligoribonuclease and PAP phosphatase NrnA	nrnA
171_131_263	Q8NW58	DPO3A_STAAW	100000	1065	0	0	1	1065	1	1065	0.0	2192	DPO3A_STAAW	Q8NW58	171_131_263	DNA polymerase III subunit alpha	dnaE
171_131_264	O34962	MAO4_BACSU	74384	406	104	0	1	406	1	406	0.0	584	MAO4_BACSU	O34962	171_131_264	Probable NAD-dependent malic enzyme 4	ytsJ
171_131_265	Q8NW59	ACCD_STAAW	100000	285	0	0	1	285	1	285	0.0	593	ACCD_STAAW	Q8NW59	171_131_265	Acetyl-coenzyme A carboxylase carboxyl transferase subunit beta	accD
171_131_270	P39120	CISY2_BACSU	58856	367	151	0	6	372	5	371	5.44e-164	466	CISY2_BACSU	P39120	171_131_270	Citrate synthase 2	citZ
171_131_276	B8F586	FPG_HAEPS	36986	292	161	6	1	290	1	271	5.03e-53	176	FPG_HAEPS	B8F586	171_131_276	Formamidopyrimidine-DNA glycosylase	mutM
171_131_281	P06567	DNAI_BACSU	43051	295	166	2	13	305	16	310	2.67e-81	250	DNAI_BACSU	P06567	171_131_281	Primosomal protein DnaI	dnaI
171_131_284	Q6G8P5	IF3_STAAS	99429	175	1	0	12	186	1	175	3.91e-125	352	IF3_STAAS	Q6G8P5	171_131_284	Translation initiation factor IF-3	infC
171_131_285	Q6GG26	RL35_STAAR	100000	66	0	0	1	66	1	66	4.00e-40	127	RL35_STAAR	Q6GG26	171_131_285	50S ribosomal protein L35	rpmI
171_131_289	Q6G8Q0	TIG_STAAS	100000	433	0	0	1	433	1	433	0.0	858	TIG_STAAS	Q6G8Q0	171_131_289	Trigger factor	tig
171_131_294	Q8NW74	HEM3_STAAW	100000	308	0	0	1	308	1	308	0.0	630	HEM3_STAAW	Q8NW74	171_131_294	Porphobilinogen deaminase	hemC
171_131_3	Q4UM95	Y471_RICFE	26989	352	238	12	40	378	38	383	5.61e-19	90.5	Y471_RICFE	Q4UM95	171_131_3	Uncharacterized protein RF_0471	lpl9
171_131_30	A6QIG2	OMP7_STAAE	88699	584	64	1	1	582	1	584	0.0	1007	OMP7_STAAE	A6QIG2	171_131_30	65 kDa membrane protein	ompA
171_131_301	Q99TJ8	SYV_STAAN	100000	876	0	0	1	876	1	876	0.0	1807	SYV_STAAN	Q99TJ8	171_131_301	Valine--tRNA ligase	valS
171_131_302	Q05865	FOLC_BACSU	42857	427	231	5	3	418	5	429	6.10e-122	363	FOLC_BACSU	Q05865	171_131_302	Dihydrofolate synthase/folylpolyglutamate synthase	folC
171_131_303	P0C6D9	LEP4_VIBCH	29577	213	123	8	27	218	39	245	1.25e-13	70.5	LEP4_VIBCH	P0C6D9	171_131_303	Prepilin leader peptidase/N-methyltransferase	tcpJ
171_131_309	Q99TK6	RL21_STAAM	100000	102	0	0	1	102	1	102	1.14e-68	202	RL21_STAAM	Q99TK6	171_131_309	50S ribosomal protein L21	rplU
171_131_310	P26942	YSXB_BACSU	37963	108	63	1	1	104	1	108	2.03e-21	83.6	YSXB_BACSU	P26942	171_131_310	Uncharacterized protein YsxB	ysxB
171_131_316	Q6GG64	QUEA_STAAR	100000	341	0	0	1	341	1	341	0.0	706	QUEA_STAAR	Q6GG64	171_131_316	S-adenosylmethionine:tRNA ribosyltransferase-isomerase	queA
171_131_319	O32047	SECDF_BACSU	53434	728	333	3	2	728	11	733	0.0	754	SECDF_BACSU	O32047	171_131_319	Protein translocase subunit SecDF	secDF
171_131_320	O32044	RECJ_BACSU	37758	776	452	8	1	752	1	769	5.77e-177	528	RECJ_BACSU	O32044	171_131_320	Single-stranded-DNA-specific exonuclease RecJ	recJ
171_131_325	Q6GG72	SYH_STAAR	100000	420	0	0	1	420	1	420	0.0	870	SYH_STAAR	Q6GG72	171_131_325	Histidine--tRNA ligase	hisS
171_131_332	P96651	YDDN_BACSU	45289	329	179	1	6	334	7	334	1.12e-106	317	YDDN_BACSU	P96651	171_131_332	Uncharacterized protein YddN	yddN
171_131_334	Q8NW84	MNMA_STAAW	100000	372	0	0	1	372	1	372	0.0	773	MNMA_STAAW	Q8NW84	171_131_334	tRNA-specific 2-thiouridylase MnmA	mnmA
171_131_335	O34452	YRRB_BACSU	37931	203	124	2	11	213	1	201	4.11e-38	133	YRRB_BACSU	O34452	171_131_335	TPR repeat-containing protein YrrB	yrrB
171_131_337	Q8NW87	SYA_STAAW	100000	876	0	0	1	876	1	876	0.0	1809	SYA_STAAW	Q8NW87	171_131_337	Alanine--tRNA ligase	alaS
171_131_346	P60495	PXPB_BACSU	38034	234	129	4	1	220	1	232	2.89e-53	174	PXPB_BACSU	P60495	171_131_346	5-oxoprolinase subunit B	pxpB
171_131_347	Q7WY77	PXPC_BACSU	35938	320	182	5	3	299	1	320	8.89e-65	210	PXPC_BACSU	Q7WY77	171_131_347	5-oxoprolinase subunit C	pxpC
171_131_366	P39695	COMEC_BACSU	27636	626	404	16	119	709	139	750	7.38e-62	224	COMEC_BACSU	P39695	171_131_366	ComE operon protein 3	comEC
171_131_371	Q8NWA8	HRCA_STAAW	100000	325	0	0	1	325	1	325	0.0	653	HRCA_STAAW	Q8NWA8	171_131_371	Heat-inducible transcription repressor HrcA	hrcA
171_131_372	Q8NWA9	GRPE_STAAW	100000	208	0	0	1	208	1	208	1.44e-149	416	GRPE_STAAW	Q8NWA9	171_131_372	Protein GrpE	grpE
171_131_373	Q6GGC0	DNAK_STAAR	100000	610	0	0	1	610	1	610	0.0	1221	DNAK_STAAR	Q6GGC0	171_131_373	Chaperone protein DnaK	dnaK
171_131_374	Q6G8Y8	DNAJ_STAAS	100000	379	0	0	1	379	1	379	0.0	774	DNAJ_STAAS	Q6G8Y8	171_131_374	Chaperone protein DnaJ	dnaJ
171_131_375	Q8NWB0	PRMA_STAAW	99679	312	1	0	1	312	1	312	0.0	642	PRMA_STAAW	Q8NWB0	171_131_375	Ribosomal protein L11 methyltransferase	prmA
171_131_388	Q6GGD5	SYG_STAAR	100000	463	0	0	1	463	1	463	0.0	965	SYG_STAAR	Q6GGD5	171_131_388	Glycine--tRNA ligase	glyQS
171_131_393	P54471	TRMK_BACSU	44017	234	119	6	2	225	4	235	8.74e-56	179	TRMK_BACSU	P54471	171_131_393	tRNA (adenine(22)-N(1))-methyltransferase	trmK
171_131_396	Q6G909	END4_STAAS	100000	296	0	0	1	296	1	296	0.0	608	END4_STAAS	Q6G909	171_131_396	Probable endonuclease 4	nfo
171_131_398	O83079	Y036_TREPA	30159	252	164	4	8	257	1	242	1.56e-35	130	Y036_TREPA	O83079	171_131_398	Probable metal transport system membrane protein TP_0036	xypA
171_131_400	Q6GGE6	SODM1_STAAR	100000	199	0	0	1	199	1	199	1.45e-147	410	SODM1_STAAR	Q6GGE6	171_131_400	Superoxide dismutase [Mn/Fe] 1	sodA
171_131_407	Q56200	DGLA_STAXY	80189	106	21	0	1	106	1	106	6.02e-60	181	DGLA_STAXY	Q56200	171_131_407	UPF0045 protein in glkA 3'region	dglA
171_131_408	P54501	YQGX_BACSU	39524	210	122	3	1	207	1	208	6.40e-45	150	YQGX_BACSU	P54501	171_131_408	Probable metallo-hydrolase YqgX	yqgX
171_131_410	P25954	COMGB_BACSU	24573	293	221	0	10	302	28	320	7.46e-26	107	COMGB_BACSU	P25954	171_131_410	ComG operon protein 2	comGB
171_131_423	P54518	YQHT_BACSU	46875	352	185	1	3	352	2	353	3.67e-116	342	YQHT_BACSU	P54518	171_131_423	Uncharacterized peptidase YqhT	yqhT
171_131_425	P49786	BCCP_BACSU	42949	156	87	1	1	154	2	157	1.16e-33	118	BCCP_BACSU	P49786	171_131_425	Biotin carboxyl carrier protein of acetyl-CoA carboxylase	accB
171_131_426	P49787	ACCC1_BACSU	68009	447	143	0	1	447	2	448	0.0	618	ACCC1_BACSU	P49787	171_131_426	Biotin carboxylase 1	accC1
171_131_430	Q6G943	EX7S_STAAS	100000	76	0	0	1	76	1	76	5.33e-48	148	EX7S_STAAS	Q6G943	171_131_430	Exodeoxyribonuclease 7 small subunit	xseB
171_131_434	P54533	DLDH2_BACSU	48945	474	232	5	5	472	4	473	3.70e-150	438	DLDH2_BACSU	P54533	171_131_434	Dihydrolipoyl dehydrogenase	bfmBC
171_131_437	P37942	ODB2_BACSU	54524	431	177	5	2	424	5	424	1.66e-167	479	ODB2_BACSU	P37942	171_131_437	Lipoamide acyltransferase component of branched-chain alpha-keto acid dehydrogenase complex	bfmBB
171_131_441	P54542	YQJE_BACSU	54933	375	164	3	1	374	1	371	2.17e-139	403	YQJE_BACSU	P54542	171_131_441	Uncharacterized protein YqjE	yqjE
171_131_444	Q56201	MALR_STAXY	44937	316	169	2	1	316	1	311	3.12e-81	252	MALR_STAXY	Q56201	171_131_444	HTH-type transcriptional regulator MalR	malR
171_131_448	P54547	G6PD_BACSU	59754	487	194	1	5	491	4	488	0.0	617	G6PD_BACSU	P54547	171_131_448	Glucose-6-phosphate 1-dehydrogenase	zwf
171_131_450	Q99TZ0	P5CR_STAAM	100000	271	0	0	1	271	1	271	0.0	560	P5CR_STAAM	Q99TZ0	171_131_450	Pyrroline-5-carboxylate reductase	proC
171_131_453	P54569	YQKF_BACSU	49833	299	141	6	8	300	9	304	3.57e-93	280	YQKF_BACSU	P54569	171_131_453	Uncharacterized oxidoreductase YqkF	yqkF
171_131_454	P54570	ADPP_BACSU	48864	176	88	1	2	175	3	178	1.97e-52	167	ADPP_BACSU	P54570	171_131_454	ADP-ribose pyrophosphatase	nudF
171_131_457	P17617	YPUF_BACSU	32704	159	94	6	3	152	4	158	1.39e-16	75.1	YPUF_BACSU	P17617	171_131_457	Uncharacterized protein YpuF	ypuF
171_131_460	P35159	RLUB_BACSU	61826	241	92	0	5	245	1	241	9.30e-104	303	RLUB_BACSU	P35159	171_131_460	Ribosomal large subunit pseudouridine synthase B	rluB
171_131_462	Q8NWF3	SRRB_STAAW	100000	583	0	0	1	583	1	583	0.0	1196	SRRB_STAAW	Q8NWF3	171_131_462	Sensor protein SrrB	srrB
171_131_469	P10245	FER_BACTH	75309	81	20	0	2	82	1	81	2.28e-29	102	FER_BACTH	P10245	171_131_469	Ferredoxin	fer
171_131_471	P50729	RECS_BACSU	41243	354	205	3	2	352	4	357	8.01e-91	286	RECS_BACSU	P50729	171_131_471	Probable ATP-dependent DNA helicase RecS	recS
171_131_472	Q8NWM5	EBPS_STAAW	99794	486	1	0	1	486	1	486	0.0	978	EBPS_STAAW	Q8NWM5	171_131_472	Elastin-binding protein EbpS	ebpS
171_131_473	P50736	YPDA_BACSU	63804	326	111	6	1	323	1	322	1.65e-140	402	YPDA_BACSU	P50736	171_131_473	Uncharacterized protein YpdA	ypdA
171_131_478	Q8NWM9	GPDA_STAAW	100000	332	0	0	1	332	1	332	0.0	681	GPDA_STAAW	Q8NWM9	171_131_478	Glycerol-3-phosphate dehydrogenase [NAD(P)+]	gpsA
171_131_48	Q2FWX9	DIALD_STAA8	99782	459	1	0	1	459	1	459	0.0	939	DIALD_STAA8	Q2FWX9	171_131_48	4,4'-diaponeurosporen-aldehyde dehydrogenase	aldH1
171_131_481	Q6G992	MENG_STAAS	100000	241	0	0	1	241	1	241	0.0	502	MENG_STAAS	Q6G992	171_131_481	Demethylmenaquinone methyltransferase	menG
171_131_486	Q8NWN4	AROB_STAAW	100000	354	0	0	1	354	1	354	0.0	722	AROB_STAAW	Q8NWN4	171_131_486	3-dehydroquinate synthase	aroB
171_131_488	P54389	YPIA_BACSU	31116	421	275	7	1	413	5	418	4.18e-54	187	YPIA_BACSU	P54389	171_131_488	TPR repeat-containing protein YpiA	ypiA
171_131_490	P54392	YPJA_BACSU	41071	168	99	0	17	184	2	169	1.46e-36	127	YPJA_BACSU	P54392	171_131_490	Uncharacterized protein YpjA	ypjA
171_131_493	Q81ST7	BSHA_BACAN	55556	378	168	0	1	378	3	380	1.28e-155	445	BSHA_BACAN	Q81ST7	171_131_493	N-acetyl-alpha-D-glucosaminyl L-malate synthase	bshA
171_131_494	Q8NWP0	CCA_STAAW	100000	400	0	0	1	400	1	400	0.0	825	CCA_STAAW	Q8NWP0	171_131_494	CCA-adding enzyme	cca
171_131_498	P39787	DNAD_BACSU	36493	211	126	2	17	220	21	230	3.81e-39	137	DNAD_BACSU	P39787	171_131_498	DNA replication protein DnaD	dnaD
171_131_501	P39793	PBPA_BACSU	37421	636	373	15	39	669	41	656	1.78e-121	387	PBPA_BACSU	P39793	171_131_501	Penicillin-binding protein 1A/1B	ponA
171_131_508	P50840	YPSC_BACSU	56806	382	162	3	2	381	4	384	4.47e-159	454	YPSC_BACSU	P50840	171_131_508	Putative RNA methyltransferase YpsC	ypsC
171_131_511	P54159	YPBR_BACSU	26331	1071	656	33	1	988	1	1021	1.61e-80	290	YPBR_BACSU	P54159	171_131_511	Uncharacterized protein YpbR	ypbR
171_131_513	Q8NWQ3	DHA1_STAAW	100000	372	0	0	1	372	1	372	0.0	755	DHA1_STAAW	Q8NWQ3	171_131_513	Alanine dehydrogenase 1	ald1
171_131_517	A6U1Q5	EBH_STAA2	28872	1666	1026	35	3055	4672	8477	10031	1.24e-113	413	EBH_STAA2	A6U1Q5	171_131_517	Extracellular matrix-binding protein ebh	ebh
171_131_518	Q8NWQ6	EBH_STAAW	26248	541	314	17	358	874	2890	3369	3.57e-10	68.6	EBH_STAAW	Q8NWQ6	171_131_518	Extracellular matrix-binding protein ebh	ebh
171_131_519	P36921	EBSB_ENTFA	43846	130	71	1	1	128	1	130	3.86e-29	105	EBSB_ENTFA	P36921	171_131_519	Putative hydrolase EbsB	ebsB
171_131_521	P54163	QPTR_BACSU	46119	219	118	0	1	219	1	219	1.44e-67	210	QPTR_BACSU	P54163	171_131_521	Probable queuosine precursor transporter	ypdP
171_131_522	Q49XP0	CVFC_STAS1	54878	82	37	0	1	82	1	82	3.70e-25	98.2	CVFC_STAS1	Q49XP0	171_131_522	Conserved virulence factor C	cvfC
171_131_526	Q8NWQ9	DYR_STAAW	100000	159	0	0	1	159	1	159	3.11e-115	325	DYR_STAAW	Q8NWQ9	171_131_526	Dihydrofolate reductase	folA
171_131_529	Q6G9D8	MSRB_STAAS	100000	142	0	0	1	142	1	142	1.11e-103	294	MSRB_STAAS	Q6G9D8	171_131_529	Peptide methionine sulfoxide reductase MsrB	msrB
171_131_530	Q8NWR1	PTGA_STAAW	100000	166	0	0	1	166	1	166	4.42e-117	330	PTGA_STAAW	Q8NWR1	171_131_530	PTS system glucose-specific EIIA component	crr
171_131_531	Q99U66	Y1421_STAAM	100000	73	0	0	1	73	1	73	3.15e-49	151	Y1421_STAAM	Q99U66	171_131_531	UPF0346 protein SAV1421	fabG2
171_131_54	P27603	CMPDT_PSEST	31646	237	156	3	1	233	95	329	3.37e-31	120	CMPDT_PSEST	P27603	171_131_54	Bifunctional chorismate mutase/prephenate dehydratase	pheA
171_131_540	Q8NWR7	ODO2_STAAW	100000	422	0	0	1	422	1	422	0.0	862	ODO2_STAAW	Q8NWR7	171_131_540	Dihydrolipoyllysine-residue succinyltransferase component of 2-oxoglutarate dehydrogenase complex	odhB
171_131_543	Q99U78	Y1409_STAAM	100000	263	0	0	1	263	1	263	0.0	536	Y1409_STAAM	Q99U78	171_131_543	Uncharacterized protein SAV1409	fabG2
171_131_544	O31849	YOJO_BACSU	37134	649	371	12	4	628	2	637	3.55e-124	383	YOJO_BACSU	O31849	171_131_544	Uncharacterized protein YojO	yojO
171_131_55	Q6G818	NOSO_STAAS	100000	358	0	0	1	358	1	358	0.0	749	NOSO_STAAS	Q6G818	171_131_55	Nitric oxide synthase oxygenase	nos
171_131_555	P63483	ALR2_STAAN	99723	361	1	0	1	361	1	361	0.0	751	ALR2_STAAN	P63483	171_131_555	Alanine racemase 2	alr2
171_131_556	Q8NWS3	Y1286_STAAW	100000	383	0	0	1	383	1	383	0.0	793	Y1286_STAAW	Q8NWS3	171_131_556	Uncharacterized hydrolase MW1286	radC
171_131_560	O67716	DHAS_AQUAE	49249	333	158	2	3	324	4	336	2.18e-109	324	DHAS_AQUAE	O67716	171_131_560	Aspartate-semialdehyde dehydrogenase	asd
171_131_561	Q59229	AK_BACSG	41353	399	230	4	6	401	5	402	8.52e-88	274	AK_BACSG	Q59229	171_131_561	Aspartokinase	lysC
171_131_567	P46340	YQGI_BACSU	33080	263	163	3	23	281	2	255	7.02e-44	154	YQGI_BACSU	P46340	171_131_567	Probable ABC transporter permease protein YqgI	yqgI
171_131_572	Q8NWT4	NIKB_STAAW	100000	328	0	0	1	328	1	328	0.0	647	NIKB_STAAW	Q8NWT4	171_131_572	Nickel import system permease protein NikB	nikB
171_131_574	Q6G9I0	NIKD_STAAS	100000	257	0	0	2	258	1	257	0.0	523	NIKD_STAAS	Q6G9I0	171_131_574	Nickel import system ATP-binding protein NikD	nikD
171_131_575	Q8NWT6	NIKE_STAAW	100000	233	0	0	1	233	1	233	4.88e-173	477	NIKE_STAAW	Q8NWT6	171_131_575	Nickel import system ATP-binding protein NikE	nikE
171_131_58	Q6GFE5	Y2004_STAAR	100000	200	0	0	1	200	1	200	8.01e-148	410	Y2004_STAAR	Q6GFE5	171_131_58	UPF0316 protein SAR2004	vclB
171_131_586	Q02003	TRPG_LACLA	42188	192	104	4	1	187	1	190	1.38e-43	146	TRPG_LACLA	Q02003	171_131_586	Anthranilate synthase component 2	trpG
171_131_598	Q5HG64	PARC_STAAC	100000	800	0	0	1	800	1	800	0.0	1626	PARC_STAAC	Q5HG64	171_131_598	DNA topoisomerase 4 subunit A	parC
171_131_599	Q6G9K5	PARE_STAAS	100000	663	0	0	1	663	1	663	0.0	1353	PARE_STAAS	Q6G9K5	171_131_599	DNA topoisomerase 4 subunit B	parE
171_131_600	Q6GH52	PLSY_STAAR	99505	202	1	0	1	202	1	202	8.66e-140	390	PLSY_STAAR	Q6GH52	171_131_600	Glycerol-3-phosphate acyltransferase	plsY
171_131_604	P54417	OPUD_BACSU	55118	508	220	3	12	517	3	504	0.0	575	OPUD_BACSU	P54417	171_131_604	Glycine betaine transporter OpuD	opuD
171_131_606	Q5HG72	SBCC_STAAC	99901	1009	1	0	1	1009	1	1009	0.0	2004	SBCC_STAAC	Q5HG72	171_131_606	Nuclease SbcCD subunit C	sbcC
171_131_607	Q8NWV2	SBCD_STAAW	100000	373	0	0	1	373	1	373	0.0	762	SBCD_STAAW	Q8NWV2	171_131_607	Nuclease SbcCD subunit D	sbcD
171_131_61	Q8NVS9	SSPP_STAAW	99742	388	1	0	1	388	1	388	0.0	798	SSPP_STAAW	Q8NVS9	171_131_61	Staphopain A	sspP
171_131_618	Q99UE2	CATA_STAAM	100000	505	0	0	1	505	1	505	0.0	1058	CATA_STAAM	Q99UE2	171_131_618	Catalase	katA
171_131_622	Q8NWV8	KHSE_STAAW	100000	304	0	0	1	304	1	304	0.0	627	KHSE_STAAW	Q8NWV8	171_131_622	Homoserine kinase	thrB
171_131_623	P04990	THRC_BACSU	68946	351	104	3	4	352	2	349	5.57e-170	479	THRC_BACSU	P04990	171_131_623	Threonine synthase	thrC
171_131_624	P19582	DHOM_BACSU	51420	317	154	0	1	317	1	317	1.05e-103	317	DHOM_BACSU	P19582	171_131_624	Homoserine dehydrogenase	hom
171_131_631	Q795K2	YVFT_BACSU	30421	309	192	6	64	358	66	365	9.41e-36	136	YVFT_BACSU	Q795K2	171_131_631	Sensor histidine kinase YvfT	yvfT
171_131_632	O07017	YVFS_BACSU	27083	192	140	0	9	200	11	202	4.36e-28	109	YVFS_BACSU	O07017	171_131_632	Putative transport permease YvfS	yvfS
171_131_633	O07016	YVFR_BACSU	34266	286	179	5	2	279	6	290	3.43e-55	183	YVFR_BACSU	O07016	171_131_633	Uncharacterized ABC transporter ATP-binding protein YvfR	yvfR
171_131_634	Q5HGA3	CLS1_STAAC	98174	493	9	0	13	505	1	493	0.0	997	CLS1_STAAC	Q5HGA3	171_131_634	Cardiolipin synthase 1	cls1
171_131_64	Q8NVT0	PCRB_STAAW	100000	230	0	0	1	230	1	230	2.82e-172	474	PCRB_STAAW	Q8NVT0	171_131_64	Heptaprenylglyceryl phosphate synthase	pcrB
171_131_656	Q6G9R0	MIAA_STAAS	100000	311	0	0	1	311	1	311	0.0	645	MIAA_STAAS	Q6G9R0	171_131_656	tRNA dimethylallyltransferase	miaA
171_131_657	A0QNZ7	MGLL_MYCS2	24549	277	180	7	25	299	27	276	3.07e-11	65.5	MGLL_MYCS2	A0QNZ7	171_131_657	Monoacylglycerol lipase	mglC
171_131_659	Q6G9R3	GLPK_STAAS	100000	498	0	0	1	498	1	498	0.0	1030	GLPK_STAAS	Q6G9R3	171_131_659	Glycerol kinase	glpK
171_131_66	Q9AIU7	DNLJ_STAAU	100000	667	0	0	1	667	1	667	0.0	1373	DNLJ_STAAU	Q9AIU7	171_131_66	DNA ligase	ligA
171_131_662	Q8NWX9	MUTL_STAAW	100000	669	0	0	1	669	1	669	0.0	1376	MUTL_STAAW	Q8NWX9	171_131_662	DNA mismatch repair protein MutL	mutL
171_131_667	Q46213	Y1503_CLOPE	31111	90	61	1	6	95	6	94	1.33e-09	52.8	Y1503_CLOPE	Q46213	171_131_667	UPF0045 protein CPE1503	fabG2
171_131_669	O53182	KORA_MYCTU	29064	609	364	18	8	571	32	617	3.96e-57	205	KORA_MYCTU	O53182	171_131_669	2-oxoglutarate oxidoreductase subunit KorA	korA
171_131_67	O34629	YERH_BACSU	34860	393	239	7	12	397	13	395	2.23e-79	252	YERH_BACSU	O34629	171_131_67	Uncharacterized lipoprotein YerH	yerH
171_131_674	C5D9G1	CINA_GEOSW	50329	304	142	5	1	296	1	303	2.81e-94	290	CINA_GEOSW	C5D9G1	171_131_674	Putative competence-damage inducible protein	cinA
171_131_682	Q8NWY8	FTSK_STAAW	100000	789	0	0	1	789	1	789	0.0	1612	FTSK_STAAW	Q8NWY8	171_131_682	DNA translocase FtsK	ftsK
171_131_683	Q99UJ7	RNJ2_STAAM	100000	557	0	0	1	557	1	557	0.0	1134	RNJ2_STAAM	Q99UJ7	171_131_683	Ribonuclease J 2	rnj2
171_131_686	P54575	RIBC_BACSU	44984	309	166	3	1	307	1	307	3.17e-86	264	RIBC_BACSU	P54575	171_131_686	Bifunctional riboflavin kinase/FMN adenylyltransferase	ribC
171_131_687	Q5HGG0	TRUB_STAAC	100000	305	0	0	1	305	1	305	0.0	620	TRUB_STAAC	Q5HGG0	171_131_687	tRNA pseudouridine synthase B	truB
171_131_692	P32727	NUSA_BACSU	66762	349	116	0	3	351	2	350	1.24e-164	468	NUSA_BACSU	P32727	171_131_692	Transcription termination/antitermination protein NusA	nusA
171_131_693	Q8NWZ3	RIMP_STAAW	100000	155	0	0	1	155	1	155	6.57e-111	313	RIMP_STAAW	Q8NWZ3	171_131_693	Ribosome maturation factor RimP	rimP
171_131_695	Q6G9V0	SYP_STAAS	99824	567	1	0	1	567	1	567	0.0	1166	SYP_STAAS	Q6G9V0	171_131_695	Proline--tRNA ligase	proS
171_131_698	Q8NWZ5	ISPT_STAAW	100000	256	0	0	1	256	1	256	0.0	527	ISPT_STAAW	Q8NWZ5	171_131_698	Isoprenyl transferase	uppS
171_131_701	Q8NWZ6	EFTS_STAAW	100000	293	0	0	1	293	1	293	0.0	589	EFTS_STAAW	Q8NWZ6	171_131_701	Elongation factor Ts	tsf
171_131_71	Q8NVT3	GATA_STAAW	100000	485	0	0	1	485	1	485	0.0	986	GATA_STAAW	Q8NVT3	171_131_71	Glutamyl-tRNA(Gln) amidotransferase subunit A	gatA
171_131_712	Q99UM3	LYTN_STAAM	100000	372	0	0	1	372	12	383	0.0	758	LYTN_STAAM	Q99UM3	171_131_712	Probable cell wall hydrolase LytN	lytN
171_131_714	Q6G9W8	SUCC_STAAS	99742	388	1	0	1	388	1	388	0.0	775	SUCC_STAAS	Q6G9W8	171_131_714	Succinate--CoA ligase [ADP-forming] subunit beta	sucC
171_131_717	O31582	YFHO_BACSU	27511	876	591	14	10	863	1	854	6.18e-91	308	YFHO_BACSU	O31582	171_131_717	Uncharacterized protein YfhO	yfhO
171_131_722	P37105	SRP54_BACSU	70110	455	126	1	1	455	1	445	0.0	634	SRP54_BACSU	P37105	171_131_722	Signal recognition particle protein	ffh
171_131_724	P51835	FTSY_BACSU	71895	306	86	0	87	392	21	326	6.41e-157	447	FTSY_BACSU	P51835	171_131_724	Signal recognition particle receptor FtsY	ftsY
171_131_732	Q8NX11	RECG_STAAW	100000	686	0	0	1	686	1	686	0.0	1420	RECG_STAAW	Q8NX11	171_131_732	ATP-dependent DNA helicase RecG	recG
171_131_74	Q99SY8	DAGK_STAAM	100000	315	0	0	1	315	1	315	0.0	638	DAGK_STAAM	Q99SY8	171_131_74	Diacylglycerol kinase	dagK
171_131_742	P94464	RSMB_BACSU	40950	442	249	3	4	433	5	446	4.90e-114	343	RSMB_BACSU	P94464	171_131_742	Probable ribosomal RNA small subunit methyltransferase B	rsmB
171_131_744	Q8NX19	DEFL_STAAW	100000	162	0	0	1	162	1	162	1.28e-117	331	DEFL_STAAW	Q8NX19	171_131_744	Peptide deformylase-like	def
171_131_747	P94461	PRIA_BACSU	50556	809	386	5	2	802	3	805	0.0	833	PRIA_BACSU	P94461	171_131_747	Primosomal protein N'	priA
171_131_749	Q6GHM5	RPOZ_STAAR	100000	72	0	0	1	72	1	72	6.58e-48	147	RPOZ_STAAR	Q6GHM5	171_131_749	DNA-directed RNA polymerase subunit omega	rpoZ
171_131_750	Q8NX22	KGUA_STAAW	100000	207	0	0	1	207	1	207	4.96e-152	422	KGUA_STAAW	Q8NX22	171_131_750	Guanylate kinase	gmk
171_131_755	Q8NX25	PYRE_STAAW	100000	203	0	0	1	203	1	203	3.15e-148	412	PYRE_STAAW	Q8NX25	171_131_755	Orotate phosphoribosyltransferase	pyrE
171_131_757	Q6GA10	CARB_STAAS	99905	1057	1	0	1	1057	1	1057	0.0	2165	CARB_STAAS	Q6GA10	171_131_757	Carbamoyl-phosphate synthase large chain	carB
171_131_759	Q6GA12	PYRC_STAAS	100000	424	0	0	2	425	1	424	0.0	874	PYRC_STAAS	Q6GA12	171_131_759	Dihydroorotase	pyrC
171_131_764	Q6GA17	LSPA_STAAS	100000	163	0	0	1	163	1	163	7.81e-113	319	LSPA_STAAS	Q6GA17	171_131_764	Lipoprotein signal peptidase	lspA
171_131_766	P54721	CADE_BACSU	25941	239	170	4	15	248	15	251	4.84e-22	94.7	CADE_BACSU	P54721	171_131_766	Catechol-2,3-dioxygenase	catE
171_131_767	Q8NX29	SYI_STAAW	100000	917	0	0	1	917	1	917	0.0	1907	SYI_STAAW	Q8NX29	171_131_767	Isoleucine--tRNA ligase	ileS
171_131_768	P71021	DIV4A_BACSU	41139	158	93	0	1	158	1	158	2.05e-41	140	DIV4A_BACSU	P71021	171_131_768	Septum site-determining protein DivIVA	divIVA
171_131_775	Q8NX33	FTSA_STAAW	100000	470	0	0	1	470	1	470	0.0	943	FTSA_STAAW	Q8NX33	171_131_775	Cell division protein FtsA	ftsA
171_131_778	Q8NX36	MRAY_STAAW	100000	321	0	0	1	321	1	321	0.0	625	MRAY_STAAW	Q8NX36	171_131_778	Phospho-N-acetylmuramoyl-pentapeptide-transferase	mraY
171_131_791	P44023	Y594_HAEIN	58641	515	205	3	5	518	1	508	0.0	603	Y594_HAEIN	P44023	171_131_791	Uncharacterized protein HI_0594	metK1
171_131_792	Q99UU0	ARCC1_STAAM	100000	310	0	0	2	311	1	310	0.0	625	ARCC1_STAAM	Q99UU0	171_131_792	Carbamate kinase 1	arcC1
171_131_793	Q8NX44	OTC_STAAW	100000	333	0	0	1	333	1	333	0.0	696	OTC_STAAW	Q8NX44	171_131_793	Ornithine carbamoyltransferase	argF
171_131_794	A0A0H3K7M3	SSL13_STAAE	69710	241	73	0	1	241	1	241	4.56e-109	316	SSL13_STAAE	A0A0H3K7M3	171_131_794	Superantigen-like protein 13	ssl13
171_131_795	A0A0H3K7M3	SSL13_STAAE	99585	241	1	0	1	241	1	241	3.21e-176	486	SSL13_STAAE	A0A0H3K7M3	171_131_795	Superantigen-like protein 13	ssl13
171_131_80	A0A0H2WZQ7	MURT_STAAC	99314	437	3	0	1	437	1	437	0.0	906	MURT_STAAC	A0A0H2WZQ7	171_131_80	Lipid II isoglutaminyl synthase (glutamine-hydrolyzing) subunit MurT	murT
171_131_802	Q931M7	SCIN_STAAM	45614	114	60	1	1	114	1	112	6.02e-26	95.9	SCIN_STAAM	Q931M7	171_131_802	Staphylococcal complement inhibitor	scn
171_131_805	Q8NX51	FLIPR_STAAW	100000	132	0	0	1	132	1	132	2.10e-92	265	FLIPR_STAAW	Q8NX51	171_131_805	FPRL1 inhibitory protein	flr
171_131_809	P94559	YSNB_BACSU	34437	151	96	2	5	154	4	152	3.43e-22	89.7	YSNB_BACSU	P94559	171_131_809	Putative metallophosphoesterase YsnB	ysnB
171_131_811	Q6GA64	MURI_STAAS	100000	266	0	0	1	266	1	266	0.0	551	MURI_STAAS	Q6GA64	171_131_811	Glutamate racemase	murI
171_131_817	Q8NX56	MUTS2_STAAW	100000	782	0	0	1	782	1	782	0.0	1596	MUTS2_STAAW	Q8NX56	171_131_817	Endonuclease MutS2	mutS2
171_131_824	P94538	YSGA_BACSU	45783	249	131	2	1	246	1	248	1.50e-74	229	YSGA_BACSU	P94538	171_131_824	Uncharacterized tRNA/rRNA methyltransferase YsgA	ysgA
171_131_825	Q99UW8	HDOX1_STAAM	100000	107	0	0	1	107	1	107	2.36e-76	222	HDOX1_STAAM	Q99UW8	171_131_825	Heme oxygenase (staphylobilin-producing) 1	isdG
171_131_827	Q8NX64	ISDF_STAAW	99689	322	1	0	1	322	1	322	0.0	622	ISDF_STAAW	Q8NX64	171_131_827	Probable heme-iron transport system permease protein IsdF	isdF
171_131_832	Q6GA86	ISDB_STAAS	100000	645	0	0	1	645	1	645	0.0	1305	ISDB_STAAS	Q6GA86	171_131_832	Iron-regulated surface determinant protein B	isdB
171_131_835	Q99UX8	TMCAL_STAAM	100000	379	0	0	1	379	1	379	0.0	780	TMCAL_STAAM	Q99UX8	171_131_835	tRNA(Met) cytidine acetate ligase	tmcAL
171_131_839	Q6GHW4	Y1095_STAAR	100000	84	0	0	1	84	1	84	7.35e-56	169	Y1095_STAAR	Q6GHW4	171_131_839	UPF0298 protein SAR1095	cbs
171_131_843	O31845	YOZB_BACSU	27820	133	96	0	2	134	42	174	8.82e-09	54.3	YOZB_BACSU	O31845	171_131_843	Uncharacterized membrane protein YozB	yozB
171_131_844	Q8NX68	COXX_STAAW	100000	303	0	0	1	303	1	303	0.0	608	COXX_STAAW	Q8NX68	171_131_844	Protoheme IX farnesyltransferase	ctaB
171_131_845	Q6GA99	CTAA_STAAS	100000	303	0	0	1	303	1	303	0.0	614	CTAA_STAAS	Q6GA99	171_131_845	Heme A synthase	ctaA
171_131_846	A0A0H3JRU9	PYC_STAAM	99826	1150	2	0	1	1150	1	1150	0.0	2367	PYC_STAAM	A0A0H3JRU9	171_131_846	Pyruvate carboxylase	pycA
171_131_853	Q45499	SUHB_BACSU	50996	251	121	1	7	255	11	261	4.26e-88	265	SUHB_BACSU	Q45499	171_131_853	Inositol-1-monophosphatase	suhB
171_131_858	P45168	POTD1_HAEIN	38298	329	198	2	1	324	1	329	2.94e-76	241	POTD1_HAEIN	P45168	171_131_858	Spermidine/putrescine-binding periplasmic protein 1	potD-B
171_131_859	Q83RR7	POTC_SHIFL	36957	230	136	3	27	254	29	251	5.41e-46	157	POTC_SHIFL	Q83RR7	171_131_859	Spermidine/putrescine transport system permease protein PotC	potC
171_131_860	P0CL49	POTB_SALTY	30741	270	174	4	1	257	1	270	3.28e-41	145	POTB_SALTY	P0CL49	171_131_860	Spermidine/putrescine transport system permease protein PotB	potB
171_131_863	Q6GAB7	Y1032_STAAS	100000	91	0	0	1	91	1	91	3.33e-63	187	Y1032_STAAS	Q6GAB7	171_131_863	UPF0223 protein SAS1032	pks16
171_131_866	Q6GHZ1	ODPB_STAAR	100000	325	0	0	1	325	1	325	0.0	654	ODPB_STAAR	Q6GHZ1	171_131_866	Pyruvate dehydrogenase E1 component subunit beta	pdhB
171_131_869	Q8NX78	DEF_STAAW	100000	183	0	0	1	183	1	183	1.01e-134	376	DEF_STAAW	Q8NX78	171_131_869	Peptide deformylase	def
171_131_871	Q99V09	RNJ1_STAAM	100000	565	0	0	1	565	1	565	0.0	1152	RNJ1_STAAM	Q99V09	171_131_871	Ribonuclease J 1	rnj1
171_131_876	Q8NX83	PT1_STAAW	99825	572	1	0	1	572	1	572	0.0	1164	PT1_STAAW	Q8NX83	171_131_876	Phosphoenolpyruvate-protein phosphotransferase	ptsI
171_131_877	Q6GI02	PTHP_STAAR	100000	88	0	0	1	88	1	88	4.75e-59	177	PTHP_STAAR	Q6GI02	171_131_877	Phosphocarrier protein HPr	ptsH
171_131_884	Q8ES39	Y804_OCEIH	32985	479	299	6	1	457	10	488	8.78e-79	256	Y804_OCEIH	Q8ES39	171_131_884	Putative ABC transporter ATP-binding protein OB0804	metK1
171_131_888	Q8NX89	PUR3_STAAW	100000	188	0	0	1	188	1	188	3.28e-139	387	PUR3_STAAW	Q8NX89	171_131_888	Phosphoribosylglycinamide formyltransferase	purN
171_131_889	Q8NX90	PUR5_STAAW	100000	342	0	0	1	342	1	342	0.0	699	PUR5_STAAW	Q8NX90	171_131_889	Phosphoribosylformylglycinamidine cyclo-ligase	purM
171_131_891	Q8NX92	PURL_STAAW	100000	729	0	0	1	729	1	729	0.0	1492	PURL_STAAW	Q8NX92	171_131_891	Phosphoribosylformylglycinamidine synthase subunit PurL	purL
171_131_892	Q6GAE5	PURQ_STAAS	100000	223	0	0	1	223	1	223	5.77e-168	463	PURQ_STAAS	Q6GAE5	171_131_892	Phosphoribosylformylglycinamidine synthase subunit PurQ	purQ
171_131_900	Q5HH24	QOX1_STAAC	99849	662	1	0	1	662	1	662	0.0	1345	QOX1_STAAC	Q5HH24	171_131_900	Probable quinol oxidase subunit 1	qoxB
171_131_902	Q99V39	QOX4_STAAM	100000	96	0	0	1	96	1	96	4.34e-63	188	QOX4_STAAM	Q99V39	171_131_902	Probable quinol oxidase subunit 4	qoxD
171_131_907	Q8NX96	ATL_STAAW	100000	1256	0	0	1	1256	1	1256	0.0	2535	ATL_STAAW	Q8NX96	171_131_907	Bifunctional autolysin	atl
171_131_909	O31660	YKRP_BACSU	34650	329	207	3	5	331	3	325	3.32e-57	191	YKRP_BACSU	O31660	171_131_909	Putative membrane-bound acyltransferase YkrP	ykrP
171_131_910	P16524	DAPX_BACSU	45455	385	206	3	1	384	1	382	1.06e-116	347	DAPX_BACSU	P16524	171_131_910	Probable N-acetyl-LL-diaminopimelate aminotransferase	dapX
171_131_911	Q6GAG4	SSPA_STAAS	100000	333	0	0	1	333	1	333	0.0	673	SSPA_STAAS	Q6GAG4	171_131_911	Glutamyl endopeptidase	sspA
171_131_914	Q8NXA0	MENB_STAAW	100000	273	0	0	1	273	1	273	0.0	568	MENB_STAAW	Q8NXA0	171_131_914	1,4-dihydroxy-2-naphthoyl-CoA synthase	menB
171_131_916	Q8NXA2	MEND_STAAW	100000	557	0	0	1	557	1	557	0.0	1154	MEND_STAAW	Q8NXA2	171_131_916	2-succinyl-5-enolpyruvyl-6-hydroxy-3-cyclohexene-1-carboxylate synthase	menD
171_131_924	A0A0H2WWV6	TARM_STAAC	99594	493	2	0	1	493	1	493	0.0	1000	TARM_STAAC	A0A0H2WWV6	171_131_924	Poly(ribitol-phosphate) alpha-N-acetylglucosaminyltransferase	tarM
171_131_93	P39762	AMPS_BACSU	47573	412	213	2	1	412	1	409	3.71e-134	393	AMPS_BACSU	P39762	171_131_93	Aminopeptidase AmpS	ampS
171_131_933	A0A0H3JR16	LPLA1_STAAM	99695	328	1	0	1	328	1	328	0.0	671	LPLA1_STAAM	A0A0H3JR16	171_131_933	Lipoate--protein ligase 1	ivbL
171_131_938	Q8NXB8	HTRAL_STAAW	100000	769	0	0	1	769	1	769	0.0	1550	HTRAL_STAAW	Q8NXB8	171_131_938	Serine protease HtrA-like	htrA1
171_131_940	Q8NXC0	RF3_STAAW	100000	520	0	0	1	520	1	520	0.0	1076	RF3_STAAW	Q8NXC0	171_131_940	Peptide chain release factor 3	prfC
171_131_942	Q6GAQ9	MURE_STAAS	100000	494	0	0	1	494	1	494	0.0	1020	MURE_STAAS	Q6GAQ9	171_131_942	UDP-N-acetylmuramoyl-L-alanyl-D-glutamate--L-lysine ligase	murE
171_131_949	O32095	YUEF_BACSU	34933	375	215	9	3	360	4	366	3.72e-55	187	YUEF_BACSU	O32095	171_131_949	Putative transport protein YueF	yueF
171_131_951	O31615	YJBQ_BACSU	52709	609	283	4	5	611	8	613	0.0	595	YJBQ_BACSU	O31615	171_131_951	Putative Na(+)/H(+) antiporter YjbQ	yjbQ
171_131_953	O31613	YJBO_BACSU	37262	263	159	3	12	268	2	264	9.81e-54	178	YJBO_BACSU	O31613	171_131_953	Uncharacterized RNA pseudouridine synthase YjbO	yjbO
171_131_961	O31604	COIA_BACSU	27000	200	127	8	18	201	13	209	7.33e-11	65.1	COIA_BACSU	O31604	171_131_961	Competence protein CoiA	coiA
171_131_962	Q6GI87	MECA_STAAR	100000	239	0	0	1	239	1	239	4.95e-179	493	MECA_STAAR	Q6GI87	171_131_962	Adapter protein MecA	mecA
171_131_963	Q6GI88	SPX_STAAR	100000	131	0	0	1	131	1	131	1.72e-94	270	SPX_STAAR	Q6GI88	171_131_963	Global transcriptional regulator Spx	spx
171_131_965	P42063	APPC_BACSU	43493	292	155	2	2	290	16	300	1.17e-75	235	APPC_BACSU	P42063	171_131_965	Oligopeptide transport system permease protein AppC	appC
171_131_971	P24137	OPPF_BACSU	67559	299	93	2	5	300	3	300	6.41e-149	422	OPPF_BACSU	P24137	171_131_971	Oligopeptide transport ATP-binding protein OppF	oppF
171_131_974	P24138	OPPB_BACSU	49191	309	156	1	1	308	1	309	2.12e-99	296	OPPB_BACSU	P24138	171_131_974	Oligopeptide transport system permease protein OppB	oppB
171_131_979	Q99QS1	MAP_STAAM	34951	103	67	0	41	143	262	364	8.03e-13	67.0	MAP_STAAM	Q99QS1	171_131_979	Protein map	map
171_131_98	Q99T05	MGT_STAAM	100000	269	0	0	1	269	1	269	0.0	556	MGT_STAAM	Q99T05	171_131_98	Monofunctional glycosyltransferase	mgt
171_131_980	P55185	YXKA_BACSU	46452	155	82	1	15	169	14	167	5.28e-45	148	YXKA_BACSU	P55185	171_131_980	Uncharacterized protein YxkA	yxkA
171_131_983	B4SI67	LEU1_STRM5	31742	356	227	5	2	344	12	364	7.92e-55	191	LEU1_STRM5	B4SI67	171_131_983	2-isopropylmalate synthase	leuA
171_131_985	Q6GAV1	CLPB_STAAS	100000	869	0	0	1	869	1	869	0.0	1768	CLPB_STAAS	Q6GAV1	171_131_985	Chaperone protein ClpB	clpB
171_131_988	P70947	YITU_BACSU	47191	267	141	0	2	268	4	270	3.40e-91	273	YITU_BACSU	P70947	171_131_988	5-amino-6-(5-phospho-D-ribitylamino)uracil phosphatase YitU	yitU
171_131_989	Q8NXE8	CDR_STAAW	100000	438	0	0	1	438	1	438	0.0	904	CDR_STAAW	Q8NXE8	171_131_989	Coenzyme A disulfide reductase	cdr
171_131_99	Q8NVU3	RECX_STAAW	100000	272	0	0	1	272	1	272	0.0	540	RECX_STAAW	Q8NVU3	171_131_99	Regulatory protein RecX	recX
171_131_992	Q6GAV9	ADDA_STAAS	100000	1217	0	0	1	1217	1	1217	0.0	2497	ADDA_STAAS	Q6GAV9	171_131_992	ATP-dependent helicase/nuclease subunit A	addA
171_131_994	Q6GAW1	LEP_STAAS	100000	191	0	0	1	191	1	191	6.21e-138	385	LEP_STAAS	Q6GAW1	171_131_994	Signal peptidase IB	spsB
171_131_997	Q8NXF1	G6PI_STAAW	100000	443	0	0	1	443	1	443	0.0	910	G6PI_STAAW	Q8NXF1	171_131_997	Glucose-6-phosphate isomerase	pgi
171_131_998	Q8NXF2	ASSY_STAAW	100000	401	0	0	1	401	1	401	0.0	823	ASSY_STAAW	Q8NXF2	171_131_998	Argininosuccinate synthase	argG
171_131_999	Q8NXF3	ARLY_STAAW	100000	459	0	0	1	459	1	459	0.0	952	ARLY_STAAW	Q8NXF3	171_131_999	Argininosuccinate lyase	argH
173_102_100	O31576	YFHH_BACSU	40594	101	59	1	3	103	2	101	5.22e-22	85.1	YFHH_BACSU	O31576	173_102_100	Uncharacterized protein YfhH	yfhH
173_102_1000	Q5HHC4	ASSY_STAAC	99751	401	1	0	1	401	1	401	0.0	822	ASSY_STAAC	Q5HHC4	173_102_1000	Argininosuccinate synthase	argG
173_102_1004	Q6GAW9	OAT2_STAAS	100000	396	0	0	1	396	1	396	0.0	811	OAT2_STAAS	Q6GAW9	173_102_1004	Ornithine aminotransferase 2	rocD2
173_102_1009	P60675	MNHA1_STAAN	100000	801	0	0	1	801	1	801	0.0	1607	MNHA1_STAAN	P60675	173_102_1009	Na(+)/H(+) antiporter subunit A1	mnhA1
173_102_101	P42954	TAGH_BACSU	22768	448	287	14	14	427	15	437	6.83e-16	82.8	TAGH_BACSU	P42954	173_102_101	Teichoic acids export ATP-binding protein TagH	tagH
173_102_1015	Q6GIE2	MNHG1_STAAR	100000	118	0	0	1	118	1	118	2.40e-79	231	MNHG1_STAAR	Q6GIE2	173_102_1015	Na(+)/H(+) antiporter subunit G1	mnhG1
173_102_1017	P14205	COMA2_BACSU	48718	117	60	0	4	120	7	123	2.17e-31	110	COMA2_BACSU	P14205	173_102_1017	Putative esterase ComA2	yuxO
173_102_1019	B9DIX2	AMPA_STACT	57531	478	203	0	14	491	16	493	0.0	575	AMPA_STACT	B9DIX2	173_102_1019	Probable cytosol aminopeptidase	pepA
173_102_1020	Q99VE0	Y941_STAAM	100000	402	0	0	1	402	1	402	0.0	822	Y941_STAAM	Q99VE0	173_102_1020	NADH dehydrogenase-like protein SAV0941	fadE10
173_102_1021	O32113	SUFA_BACSU	60345	116	46	0	4	119	5	120	6.58e-49	154	SUFA_BACSU	O32113	173_102_1021	Uncharacterized protein SufA	sufA
173_102_1022	Q99VE2	Y939_STAAM	100000	78	0	0	1	78	1	78	1.41e-53	162	Y939_STAAM	Q99VE2	173_102_1022	UPF0349 protein SAV0939	fadE10
173_102_1027	Q6GIF4	DLTC_STAAR	100000	78	0	0	1	78	1	78	3.65e-49	151	DLTC_STAAR	Q6GIF4	173_102_1027	D-alanyl carrier protein	dltC
173_102_1031	B7LTG7	GHRB_ESCF3	43711	318	174	5	4	319	5	319	1.00e-79	247	GHRB_ESCF3	B7LTG7	173_102_1031	Glyoxylate/hydroxypyruvate reductase B	ghrB
173_102_1033	O32126	YUTE_BACSU	34266	143	89	2	1	138	1	143	4.15e-20	82.8	YUTE_BACSU	O32126	173_102_1033	UPF0331 protein YutE	yutE
173_102_1035	O32127	YUTD_BACSU	59341	91	37	0	1	91	1	91	2.49e-35	119	YUTD_BACSU	O32127	173_102_1035	Uncharacterized protein YutD	yutD
173_102_1039	O32135	YUNF_BACSU	53357	283	130	2	1	282	1	282	4.78e-107	314	YUNF_BACSU	O32135	173_102_1039	UPF0759 protein YunF	yunF
173_102_1040	Q99VF6	NMO_STAAN	100000	355	0	0	1	355	1	355	0.0	732	NMO_STAAN	Q99VF6	173_102_1040	Probable nitronate monooxygenase	pnoA
173_102_1046	O32165	SUFD_BACSU	56744	430	184	2	6	433	7	436	2.28e-173	494	SUFD_BACSU	O32165	173_102_1046	FeS cluster assembly protein SufD	sufD
173_102_1047	P80866	SUFC_BACSU	80321	249	49	0	2	250	3	251	4.10e-150	421	SUFC_BACSU	P80866	173_102_1047	Vegetative protein 296	sufC
173_102_1051	O32168	METP_BACSU	63889	216	78	0	16	231	7	222	2.65e-80	242	METP_BACSU	O32168	173_102_1051	Methionine import system permease protein MetP	metP
173_102_1052	Q99VG8	METN2_STAAM	99413	341	2	0	1	341	1	341	0.0	691	METN2_STAAM	Q99VG8	173_102_1052	Methionine import ATP-binding protein MetN 2	metN2
173_102_1058	O32175	YUSI_BACSU	51304	115	56	0	2	116	3	117	2.39e-40	132	YUSI_BACSU	O32175	173_102_1058	Uncharacterized protein YusI	yusI
173_102_1060	O31571	YFHC_BACSU	32704	159	101	3	3	156	13	170	2.03e-22	91.3	YFHC_BACSU	O31571	173_102_1060	Putative NAD(P)H nitroreductase YfhC	yfhC
173_102_1064	O06730	YISU_BACSU	52910	189	88	1	2	189	18	206	9.19e-67	206	YISU_BACSU	O06730	173_102_1064	Putative amino-acid transporter YisU	yisU
173_102_1065	B4EY52	GPMB_PROMH	27513	189	124	7	5	183	4	189	3.43e-13	67.8	GPMB_PROMH	B4EY52	173_102_1065	Probable phosphoglycerate mutase GpmB	gpmB
173_102_1077	P07767	STC1_STAAU	30682	264	150	10	7	247	5	258	2.20e-17	87.8	STC1_STAAU	P07767	173_102_1077	Staphylocoagulase	stbC
173_102_1078	Q99VJ4	CLFA_STAAN	99393	989	0	1	1	983	1	989	0.0	1803	CLFA_STAAN	Q99VJ4	173_102_1078	Clumping factor A	clfA
173_102_1079	P39368	YJHQ_ECOLI	25532	141	102	1	23	160	23	163	2.63e-09	56.2	YJHQ_ECOLI	P39368	173_102_1079	Uncharacterized N-acetyltransferase YjhQ	yjhQ
173_102_1087	Q06174	EST_GEOSE	58130	246	101	1	1	244	1	246	1.06e-104	305	EST_GEOSE	Q06174	173_102_1087	Carboxylesterase	est
173_102_1097	Q99VK8	Y769_STAAM	100000	300	0	0	1	300	1	300	0.0	621	Y769_STAAM	Q99VK8	173_102_1097	Epimerase family protein SAV0769	metK1
173_102_1099	Q7A6Q6	WHIA_STAAN	100000	314	0	0	1	314	1	314	0.0	635	WHIA_STAAN	Q7A6Q6	173_102_1099	Probable cell division protein WhiA	whiA
173_102_1100	Q9K706	GNGF_BACHD	50955	314	151	2	1	313	1	312	1.28e-111	329	GNGF_BACHD	Q9K706	173_102_1100	Gluconeogenesis factor	wbgU
173_102_1103	Q6GB66	TRXB_STAAS	100000	311	0	0	1	311	1	311	0.0	633	TRXB_STAAS	Q6GB66	173_102_1103	Thioredoxin reductase	trxB
173_102_1106	P60963	LGT_STAAU	100000	279	0	0	1	279	1	279	0.0	557	LGT_STAAU	P60963	173_102_1106	Phosphatidylglycerol--prolipoprotein diacylglyceryl transferase	lgt
173_102_111	Q99T18	PERR_STAAM	100000	148	0	0	1	148	1	148	2.17e-109	309	PERR_STAAM	Q99T18	173_102_111	Peroxide-responsive repressor PerR	perR
173_102_1113	Q99VM1	RF2_STAAM	99697	330	1	0	1	330	40	369	0.0	691	RF2_STAAM	Q99VM1	173_102_1113	Peptide chain release factor 2	prfB
173_102_1116	P39147	COMFC_BACSU	27570	214	137	7	4	206	3	209	3.01e-11	63.5	COMFC_BACSU	P39147	173_102_1116	ComF operon protein 3	comFC
173_102_1117	P39145	COMFA_BACSU	38643	339	198	4	26	354	120	458	1.34e-78	250	COMFA_BACSU	P39145	173_102_1117	ComF operon protein 1	comFA
173_102_1118	P0A0N2	YU230_STAAU	100000	288	0	0	1	288	1	288	0.0	593	YU230_STAAU	P0A0N2	173_102_1118	DegV domain-containing protein	ytzL
173_102_1119	P32437	YVYE_BACSU	47500	200	105	0	1	200	1	200	5.66e-59	187	YVYE_BACSU	P32437	173_102_1119	IMPACT family member YvyE	yvyE
173_102_1125	Q9Z9P2	GLXK_BACHD	26012	346	240	4	3	341	4	340	1.86e-26	111	GLXK_BACHD	Q9Z9P2	173_102_1125	Glycerate kinase	glxK
173_102_1129	P65463	MURB_STAAN	100000	307	0	0	1	307	1	307	0.0	629	MURB_STAAN	P65463	173_102_1129	UDP-N-acetylenolpyruvoylglucosamine reductase	murB
173_102_1131	P94421	YCLQ_BACSU	39349	338	177	7	1	337	1	311	2.28e-76	239	YCLQ_BACSU	P94421	173_102_1131	Petrobactin-binding protein YclQ	yclQ
173_102_1134	P94418	YCLN_BACSU	53943	317	145	1	19	335	1	316	3.34e-126	366	YCLN_BACSU	P94418	173_102_1134	Petrobactin import system permease protein YclN	yclN
173_102_1136	P50620	RIR1_BACSU	53324	692	320	3	12	701	10	700	0.0	787	RIR1_BACSU	P50620	173_102_1136	Ribonucleoside-diphosphate reductase subunit alpha	nrdE
173_102_1138	Q9HUX6	CNTI_PSEAE	34579	214	136	3	63	272	62	275	1.78e-27	110	CNTI_PSEAE	Q9HUX6	173_102_1138	Pseudopaline exporter CntI	cntI
173_102_1141	Q99VP7	Y726_STAAM	100000	305	0	0	1	305	1	305	0.0	617	Y726_STAAM	Q99VP7	173_102_1141	Putative lipid kinase SAV0726	metK1
173_102_1147	O06476	YFMR_BACSU	44462	623	338	5	1	618	1	620	8.05e-174	510	YFMR_BACSU	O06476	173_102_1147	Uncharacterized ABC transporter ATP-binding protein YfmR	yfmR
173_102_1148	Q99VQ4	LTAS_STAAM	100000	646	0	0	1	646	1	646	0.0	1308	LTAS_STAAM	Q99VQ4	173_102_1148	Lipoteichoic acid synthase	ltaS
173_102_1153	P06193	PABA_SALTY	43617	188	105	1	1	188	1	187	7.98e-51	164	PABA_SALTY	P06193	173_102_1153	Aminodeoxychorismate synthase component 2	pabA
173_102_1164	O07585	YHDP_BACSU	47294	425	218	4	6	426	3	425	2.35e-144	421	YHDP_BACSU	O07585	173_102_1164	UPF0053 protein YhdP	yhdP
173_102_1165	O34450	NAGA_BACSU	45547	393	204	5	4	393	5	390	2.64e-107	323	NAGA_BACSU	O34450	173_102_1165	N-acetylglucosamine-6-phosphate deacetylase	nagA
173_102_1168	O31713	FRUR_BACSU	42041	245	139	2	3	246	1	243	2.39e-64	203	FRUR_BACSU	O31713	173_102_1168	Uncharacterized HTH-type transcriptional regulator FruR	fruR
173_102_1178	P42972	YCSN_BACSU	46865	303	157	2	1	302	1	300	8.90e-98	292	YCSN_BACSU	P42972	173_102_1178	Uncharacterized oxidoreductase YcsN	ycsN
173_102_1183	P67391	UPPP_STAAN	98311	296	0	1	1	296	1	291	0.0	573	UPPP_STAAN	P67391	173_102_1183	Undecaprenyl-diphosphatase	uppP
173_102_1187	Q9HX72	ATSE3_PSEAE	35260	173	105	4	8	177	17	185	1.10e-25	99.8	ATSE3_PSEAE	Q9HX72	173_102_1187	Acetyltransferase PA3944	atsA
173_102_1193	P31436	SETC_ECOLI	27128	376	267	6	21	395	24	393	4.00e-37	141	SETC_ECOLI	P31436	173_102_1193	Sugar efflux transporter C	setC
173_102_1198	Q6GJ02	Y680_STAAR	100000	238	0	0	1	238	1	238	3.00e-176	485	Y680_STAAR	Q6GJ02	173_102_1198	Probable transcriptional regulatory protein SAR0680	metK1
173_102_1199	Q99VV3	SARX_STAAM	99160	119	1	0	23	141	1	119	2.47e-79	232	SARX_STAAM	Q99VV3	173_102_1199	HTH-type transcriptional regulator SarX	sarX
173_102_1200	Q6GKK1	Y107_STAAR	22131	366	226	13	21	351	21	362	6.47e-12	71.6	Y107_STAAR	Q6GKK1	173_102_1200	Uncharacterized HTH-type transcriptional regulator SAR0107	cbs
173_102_1209	Q2G0E1	GRAX_STAA8	99349	307	2	0	1	307	1	307	0.0	632	GRAX_STAA8	Q2G0E1	173_102_1209	Auxiliary protein GraX	graX
173_102_121	P64173	FUMC_STAAN	100000	461	0	0	1	461	1	461	0.0	961	FUMC_STAAN	P64173	173_102_121	Fumarate hydratase class II	fumC
173_102_1212	A9MW81	AES_SALPB	22957	257	160	8	58	295	60	297	1.89e-13	72.8	AES_SALPB	A9MW81	173_102_1212	Acetyl esterase	aes
173_102_1215	Q9CIV6	DHAM_LACLA	40741	108	61	2	4	110	5	110	1.50e-23	90.1	DHAM_LACLA	Q9CIV6	173_102_1215	PTS-dependent dihydroxyacetone kinase, phosphotransferase subunit DhaM	dhaM
173_102_1224	Q05523	DACA_GEOSE	31138	334	199	6	9	332	15	327	1.59e-36	141	DACA_GEOSE	Q05523	173_102_1224	D-alanyl-D-alanine carboxypeptidase DacA	dacA
173_102_1227	Q2G2X4	TARB_STAA8	99728	367	1	0	1	367	1	367	0.0	753	TARB_STAA8	Q2G2X4	173_102_1227	Teichoic acid glycerol-phosphate primase	tarB
173_102_123	O07527	YHCY_BACSU	40000	365	219	0	6	370	8	372	1.14e-89	276	YHCY_BACSU	O07527	173_102_123	Sensor histidine kinase YhcY	yhcY
173_102_1234	Q92AG0	MNTC_LISIN	52364	275	126	1	4	273	3	277	3.84e-90	271	MNTC_LISIN	Q92AG0	173_102_1234	Manganese transport system membrane protein MntC	mntC
173_102_1237	O32212	NHAK_BACSU	31884	690	436	9	1	678	1	668	7.34e-108	343	NHAK_BACSU	O32212	173_102_1237	Sodium, potassium, lithium and rubidium/H(+) antiporter	nhaK
173_102_1238	Q99VY6	MNHG2_STAAM	100000	145	0	0	1	145	1	145	4.46e-103	293	MNHG2_STAAM	Q99VY6	173_102_1238	Putative antiporter subunit mnhG2	mnhG2
173_102_1239	Q99VY7	MNHF2_STAAM	100000	100	0	0	1	100	1	100	2.63e-63	189	MNHF2_STAAM	Q99VY7	173_102_1239	Putative antiporter subunit mnhF2	mnhF2
173_102_1241	Q0Q2J7	MNHD2_STAAU	100000	498	0	0	1	498	2	499	0.0	985	MNHD2_STAAU	Q0Q2J7	173_102_1241	Putative antiporter subunit mnhD2	mnhD2
173_102_1242	Q99VZ0	MNHC2_STAAM	100000	114	0	0	1	114	1	114	4.78e-76	222	MNHC2_STAAM	Q99VZ0	173_102_1242	Putative antiporter subunit mnhC2	mnhC2
173_102_1250	P46541	PIP_BACCO	29242	277	152	12	18	261	23	288	1.15e-16	80.1	PIP_BACCO	P46541	173_102_1250	Proline iminopeptidase	pip
173_102_126	Q99T32	Y1846_STAAM	100000	374	0	0	1	374	1	374	0.0	754	Y1846_STAAM	Q99T32	173_102_126	UPF0754 membrane protein SAV1846	guaB1
173_102_1269	Q813X6	TOX1_BACCR	24336	226	158	3	1	222	1	217	4.77e-11	67.4	TOX1_BACCR	Q813X6	173_102_1269	Ribonuclease BC_0920	torZ
173_102_127	Q99T33	Y1845_STAAM	100000	114	0	0	1	114	1	114	5.41e-75	219	Y1845_STAAM	Q99T33	173_102_127	UPF0342 protein SAV1845	guaB1
173_102_1271	P77212	RCLA_ECOLI	49206	441	221	2	1	440	1	439	3.70e-143	418	RCLA_ECOLI	P77212	173_102_1271	Probable pyridine nucleotide-disulfide oxidoreductase RclA	rclA
173_102_1273	Q9KWG3	PMK_STRC1	33240	358	228	5	6	353	12	368	6.54e-61	202	PMK_STRC1	Q9KWG3	173_102_1273	Phosphomevalonate kinase	pmfR
173_102_128	O07522	YHAO_BACSU	38339	313	184	7	2	310	5	312	3.55e-66	218	YHAO_BACSU	O07522	173_102_128	Uncharacterized metallophosphoesterase YhaO	yhaO
173_102_1281	Q797A7	MTRTR_BACSU	26243	362	234	15	1	348	10	352	1.69e-14	78.2	MTRTR_BACSU	Q797A7	173_102_1281	Methylthioribose transporter	mtrA
173_102_129	O08455	YHAN_BACSU	30769	312	206	5	3	310	6	311	1.90e-34	145	YHAN_BACSU	O08455	173_102_129	Uncharacterized protein YhaN	yhaN
173_102_1294	Q99W39	HPS_STAAM	100000	210	0	0	1	210	1	210	5.63e-148	412	HPS_STAAM	Q99W39	173_102_1294	3-hexulose-6-phosphate synthase	rmpA
173_102_1297	Q81WT0	BSHB2_BACAN	49099	222	111	1	1	220	1	222	7.54e-80	240	BSHB2_BACAN	Q81WT0	173_102_1297	Probable N-acetyl-alpha-D-glucosaminyl L-malate deacetylase 2	bshB2
173_102_130	Q71XE5	YHAM_LISMF	55333	300	134	0	10	309	11	310	6.88e-128	369	YHAM_LISMF	Q71XE5	173_102_130	3'-5' exoribonuclease YhaM	yhaM
173_102_1301	Q99W46	SDRE_STAAN	98873	1153	1	1	1	1153	1	1141	0.0	2234	SDRE_STAAN	Q99W46	173_102_1301	Serine-aspartate repeat-containing protein E	sdrE
173_102_1302	Q99W47	SDRD_STAAM	100000	1385	0	0	1	1385	1	1385	0.0	2699	SDRD_STAAM	Q99W47	173_102_1302	Serine-aspartate repeat-containing protein D	sdrD
173_102_1303	Q99W48	SDRC_STAAM	98846	953	3	1	1	945	1	953	0.0	1837	SDRC_STAAM	Q99W48	173_102_1303	Serine-aspartate repeat-containing protein C	sdrC
173_102_1309	Q815I8	PPAX_BACCR	26872	227	142	7	4	227	6	211	1.67e-12	66.6	PPAX_BACCR	Q815I8	173_102_1309	Pyrophosphatase PpaX	ppaX
173_102_131	Q6G894	PRSA_STAAS	100000	320	0	0	1	320	1	320	0.0	625	PRSA_STAAS	Q6G894	173_102_131	Foldase protein PrsA	prsA
173_102_1312	P63550	ARAB_STAAN	100000	545	0	0	1	545	1	545	0.0	1129	ARAB_STAAN	P63550	173_102_1312	Ribulokinase	araB
173_102_1319	Q6GJC2	RS7_STAAR	100000	156	0	0	1	156	1	156	2.09e-113	320	RS7_STAAR	Q6GJC2	173_102_1319	30S ribosomal protein S7	rpsG
173_102_132	O07518	YHAJ_BACSU	23563	174	125	3	4	176	3	169	8.50e-10	57.8	YHAJ_BACSU	O07518	173_102_132	Uncharacterized membrane protein YhaJ	yhaJ
173_102_1321	Q6GJC4	RXL7_STAAR	100000	84	0	0	1	84	1	84	2.16e-55	167	RXL7_STAAR	Q6GJC4	173_102_1321	Putative ribosomal protein L7Ae-like	ybxF
173_102_134	O07513	HIT_BACSU	53285	137	63	1	4	140	7	142	1.02e-43	142	HIT_BACSU	O07513	173_102_134	Protein hit	hit
173_102_1341	Q99W78	CLPC_STAAM	100000	818	0	0	1	818	1	818	0.0	1661	CLPC_STAAM	Q99W78	173_102_1341	ATP-dependent Clp protease ATP-binding subunit ClpC	clpC
173_102_1342	P65206	MCSB_STAAN	100000	335	0	0	2	336	1	335	0.0	693	MCSB_STAAN	P65206	173_102_1342	Protein-arginine kinase	mcsB
173_102_1349	Q5HIF7	SYK_STAAC	100000	495	0	0	1	495	1	495	0.0	1019	SYK_STAAC	Q5HIF7	173_102_1349	Lysine--tRNA ligase	lysS
173_102_1350	P29252	HPPK_BACSU	52273	132	63	0	4	135	5	136	1.20e-44	146	HPPK_BACSU	P29252	173_102_1350	2-amino-4-hydroxy-6-hydroxymethyldihydropteridine pyrophosphokinase	folK
173_102_1355	Q4L3G8	FTSH_STAHJ	83894	714	88	2	1	687	1	714	0.0	1206	FTSH_STAHJ	Q4L3G8	173_102_1355	ATP-dependent zinc metalloprotease FtsH	ftsH
173_102_1357	Q99W94	TILS_STAAM	100000	431	0	0	1	431	1	431	0.0	892	TILS_STAAM	Q99W94	173_102_1357	tRNA(Ile)-lysidine synthase	tilS
173_102_1358	P37560	YABR_BACSU	61600	125	42	2	1	125	1	119	2.02e-48	154	YABR_BACSU	P37560	173_102_1358	Uncharacterized protein YabR	yabR
173_102_1363	Q99WA0	MFD_STAAM	100000	1168	0	0	1	1168	1	1168	0.0	2395	MFD_STAAM	Q99WA0	173_102_1363	Transcription-repair-coupling factor	mfd
173_102_1368	Q99WA5	SP5G_STAAM	100000	100	0	0	1	100	1	100	2.76e-69	204	SP5G_STAAM	Q99WA5	173_102_1368	Putative septation protein SpoVG	spoVG
173_102_137	Q7A4W3	TRAP_STAAN	100000	167	0	0	1	167	1	167	6.00e-122	342	TRAP_STAAN	Q7A4W3	173_102_137	Signal transduction protein TRAP	traP
173_102_1371	Q6GBZ3	ISPE_STAAS	100000	282	0	0	1	282	1	282	0.0	585	ISPE_STAAS	Q6GBZ3	173_102_1371	Putative 4-diphosphocytidyl-2-C-methyl-D-erythritol kinase	ispE
173_102_1375	P37545	YABD_BACSU	65625	256	87	1	1	256	1	255	2.85e-126	360	YABD_BACSU	P37545	173_102_1375	Uncharacterized metal-dependent hydrolase YabD	yabD
173_102_1378	Q6GJI3	Y489_STAAR	100000	82	0	0	1	82	1	82	7.84e-56	168	Y489_STAAR	Q6GJI3	173_102_1378	UPF0213 protein SAR0489	yeiF
173_102_1379	P37543	YABB_BACSU	46281	242	128	2	2	241	4	245	2.33e-74	228	YABB_BACSU	P37543	173_102_1379	Uncharacterized protein YabB	yabB
173_102_1380	Q99WB7	YABA_STAAM	100000	115	0	0	1	115	1	115	5.54e-81	234	YABA_STAAM	Q99WB7	173_102_1380	Initiation-control protein YabA	yeaD
173_102_1382	P37540	HOLB_BACSU	32258	310	194	5	7	304	19	324	5.12e-45	157	HOLB_BACSU	P37540	173_102_1382	DNA polymerase III subunit delta'	holB
173_102_1384	Q6GJI9	KTHY_STAAR	100000	205	0	0	1	205	1	205	1.66e-150	417	KTHY_STAAR	Q6GJI9	173_102_1384	Thymidylate kinase	tmk
173_102_1388	P09122	DPO3X_BACSU	45862	580	280	9	1	563	1	563	1.70e-177	515	DPO3X_BACSU	P09122	173_102_1388	DNA polymerase III subunit gamma/tau	dnaX
173_102_1392	P39794	PTTBC_BACSU	53066	473	213	4	1	467	1	470	5.47e-174	499	PTTBC_BACSU	P39794	173_102_1392	PTS system trehalose-specific EIIBC component	treP
173_102_1393	O34399	GLTB_BACSU	53689	488	217	3	1	481	1	486	0.0	523	GLTB_BACSU	O34399	173_102_1393	Glutamate synthase [NADPH] small chain	gltB
173_102_1394	P39812	GLTA_BACSU	52941	1513	687	12	8	1498	10	1519	0.0	1607	GLTA_BACSU	P39812	173_102_1394	Glutamate synthase [NADPH] large chain	gltA
173_102_1395	P20668	GLTC_BACSU	37569	181	106	4	1	178	1	177	6.86e-23	98.2	GLTC_BACSU	P20668	173_102_1395	HTH-type transcriptional regulator GltC	gltC
173_102_14	P54334	XKDO_BACSU	37190	121	67	3	1291	1402	1115	1235	1.26e-13	79.3	XKDO_BACSU	P54334	173_102_14	Phage-like element PBSX protein XkdO	xkdO
173_102_1404	Q99WE1	METN1_STAAM	99673	306	1	0	1	306	36	341	0.0	630	METN1_STAAM	Q99WE1	173_102_1404	Methionine import ATP-binding protein MetN 1	metN1
173_102_1408	O32232	EST_BACSU	32653	245	162	3	1	243	1	244	4.93e-42	145	EST_BACSU	O32232	173_102_1408	Carboxylesterase	est
173_102_1412	Q99WE9	Y453_STAAM	100000	901	0	0	1	901	1	901	0.0	1887	Y453_STAAM	Q99WE9	173_102_1412	UPF0753 protein SAV0453	lpl9
173_102_1414	P94400	YCIC_BACSU	66919	396	130	1	1	396	1	395	0.0	556	YCIC_BACSU	P94400	173_102_1414	Putative metal chaperone YciC	yciC
173_102_1420	Q99WF8	Y444_STAAM	100000	260	0	0	1	260	1	260	0.0	526	Y444_STAAM	Q99WF8	173_102_1420	Uncharacterized lipoprotein SAV0444	lpl8
173_102_1423	Q99WG1	Y441_STAAM	100000	260	0	0	1	260	1	260	0.0	524	Y441_STAAM	Q99WG1	173_102_1423	Uncharacterized lipoprotein SAV0441	lpl5
173_102_1424	Q99WG2	Y400_STAAN	100000	261	0	0	1	261	1	261	0.0	527	Y400_STAAN	Q99WG2	173_102_1424	Uncharacterized lipoprotein SA0400	lpl4
173_102_1427	Q99WG5	Y437_STAAM	100000	165	0	0	1	165	100	264	1.55e-114	327	Y437_STAAM	Q99WG5	173_102_1427	Uncharacterized lipoprotein SAV0437	lpl2
173_102_1428	Q99WG5	Y437_STAAM	100000	93	0	0	1	93	1	93	7.38e-61	188	Y437_STAAM	Q99WG5	173_102_1428	Uncharacterized lipoprotein SAV0437	lpl2
173_102_1429	Q99WG6	Y436_STAAM	100000	257	0	0	11	267	1	257	0.0	516	Y436_STAAM	Q99WG6	173_102_1429	Uncharacterized lipoprotein SAV0436	lpl1
173_102_1435	Q2G2X7	SSL10_STAA8	100000	227	0	0	1	227	1	227	1.04e-164	455	SSL10_STAA8	Q2G2X7	173_102_1435	Staphylococcal superantigen-like 10	ssl10
173_102_1438	Q2G2Y0	SSL7_STAA8	90476	231	22	0	1	231	1	231	1.52e-148	415	SSL7_STAA8	Q2G2Y0	173_102_1438	Staphylococcal superantigen-like 7	ssl7
173_102_144	P0A0L2	ETXA_STAAU	39205	176	88	3	66	234	89	252	6.57e-34	124	ETXA_STAAU	P0A0L2	173_102_144	Enterotoxin type A	entA
173_102_1440	Q2G0X7	SSL3_STAA8	94101	356	21	0	1	356	1	356	0.0	637	SSL3_STAA8	Q2G0X7	173_102_1440	Staphylococcal superantigen-like 3	ssl3
173_102_1442	Q2G0X9	SSL1_STAA8	83186	226	38	0	1	226	1	226	1.65e-134	379	SSL1_STAA8	Q2G0X9	173_102_1442	Staphylococcal superantigen-like 1	ssl1
173_102_1443	P39315	QOR2_ECOLI	29391	279	183	7	3	273	2	274	1.39e-20	91.3	QOR2_ECOLI	P39315	173_102_1443	Quinone oxidoreductase 2	qorB
173_102_1449	Q6GJQ6	GUAA_STAAR	100000	513	0	0	1	513	1	513	0.0	1050	GUAA_STAAR	Q6GJQ6	173_102_1449	GMP synthase [glutamine-hydrolyzing]	guaA
173_102_145	P01552	ETXB_STAAU	47059	119	57	2	3	116	13	130	9.67e-31	112	ETXB_STAAU	P01552	173_102_145	Enterotoxin type B	entB
173_102_1450	Q6GJQ7	IMDH_STAAR	100000	488	0	0	1	488	1	488	0.0	991	IMDH_STAAR	Q6GJQ7	173_102_1450	Inosine-5'-monophosphate dehydrogenase	guaB
173_102_1455	P60855	Y370_STAAN	100000	318	0	0	1	318	1	318	0.0	632	Y370_STAAN	P60855	173_102_1455	Uncharacterized protein SA0370	guaB3
173_102_1459	P99118	AHPF_STAAN	100000	507	0	0	1	507	1	507	0.0	1030	AHPF_STAAN	P99118	173_102_1459	Alkyl hydroperoxide reductase subunit F	ahpF
173_102_146	P34071	ENTC2_STAAU	62595	131	45	1	1	131	138	264	1.11e-56	179	ENTC2_STAAU	P34071	173_102_146	Enterotoxin type C-2	entC2
173_102_1465	P96594	YDAS_BACSU	45783	83	45	0	1	83	1	83	1.19e-16	70.1	YDAS_BACSU	P96594	173_102_1465	UPF0410 protein YdaS	ydaS
173_102_1468	P54940	YXEA_BACSU	32955	88	59	0	33	120	27	114	6.01e-12	60.1	YXEA_BACSU	P54940	173_102_1468	Uncharacterized protein YxeA	yxeA
173_102_1469	Q2G107	SELX_STAA8	99507	203	1	0	1	203	1	203	6.30e-147	408	SELX_STAA8	Q2G107	173_102_1469	Enterotoxin-like toxin X	selX
173_102_1474	Q6GJV3	RS6_STAAR	100000	98	0	0	1	98	1	98	2.66e-66	196	RS6_STAAR	Q6GJV3	173_102_1474	30S ribosomal protein S6	rpsF
173_102_1480	O31631	METI_BACSU	49863	365	182	1	3	366	6	370	7.91e-125	366	METI_BACSU	O31631	173_102_1480	Cystathionine gamma-synthase/O-acetylhomoserine (thiol)-lyase	metI
173_102_1482	O06745	YITJ_BACSU	46823	598	316	2	4	601	3	598	0.0	588	YITJ_BACSU	O06745	173_102_1482	Bifunctional homocysteine S-methyltransferase/5,10-methylenetetrahydrofolate reductase	yitJ
173_102_1483	P65343	METE_STAAN	100000	742	0	0	1	742	1	742	0.0	1521	METE_STAAN	P65343	173_102_1483	5-methyltetrahydropteroyltriglutamate--homocysteine methyltransferase	metE
173_102_1490	C0H3X9	YGZD_BACSU	46154	65	35	0	1	65	1	65	9.78e-18	71.6	YGZD_BACSU	C0H3X9	173_102_1490	Uncharacterized HTH-type transcriptional regulator YgzD	ygzD
173_102_1495	P39595	EFEU_BACSU	24408	422	308	6	140	554	37	454	9.68e-45	167	EFEU_BACSU	P39595	173_102_1495	Ferrous iron permease EfeU	efeU
173_102_1506	Q99WP2	MEPA_STAAM	100000	451	0	0	1	451	1	451	0.0	884	MEPA_STAAM	Q99WP2	173_102_1506	Multidrug export protein MepA	mepA
173_102_1512	P73212	DFRA_SYNY3	29600	250	155	8	1	247	9	240	3.59e-21	95.1	DFRA_SYNY3	P73212	173_102_1512	Putative dihydroflavonol 4-reductase	dfrA
173_102_1514	A0A0H3JQ59	SIRTM_STAAM	100000	314	0	0	1	314	2	315	0.0	666	SIRTM_STAAM	A0A0H3JQ59	173_102_1514	Protein ADP-ribosyltransferase	sirC
173_102_1517	P39606	YWCH_BACSU	38988	336	196	5	1	332	1	331	5.50e-70	223	YWCH_BACSU	P39606	173_102_1517	Uncharacterized protein YwcH	ywcH
173_102_1518	P0DN73	OYE_STRPG	56091	394	173	0	3	396	4	397	2.52e-174	494	OYE_STRPG	P0DN73	173_102_1518	Uncharacterized oxidoreductase SpyM50865	oxyT
173_102_1522	P65517	NANE_STAAN	100000	222	0	0	1	222	1	222	1.98e-165	457	NANE_STAAN	P65517	173_102_1522	Putative N-acetylmannosamine-6-phosphate 2-epimerase	nanE
173_102_1527	P39141	NUPC_BACSU	45320	406	207	3	1	405	1	392	4.65e-119	353	NUPC_BACSU	P39141	173_102_1527	Nucleoside permease NupC	nupC
173_102_1531	Q49ZT6	HRTA_STAS1	45413	218	116	2	2	217	3	219	5.05e-57	182	HRTA_STAS1	Q49ZT6	173_102_1531	Putative hemin import ATP-binding protein HrtA	hrtA
173_102_1533	P26093	HEL_HAEIN	32482	274	176	6	24	291	4	274	6.06e-37	135	HEL_HAEIN	P26093	173_102_1533	Lipoprotein E	hel
173_102_1541	Q2G178	ESSG_STAA8	87117	163	21	0	1	163	1	163	1.91e-103	295	ESSG_STAA8	Q2G178	173_102_1541	Type VII secretion system protein EsaG	essG
173_102_1542	Q2G178	ESSG_STAA8	72393	163	45	0	1	163	1	163	1.02e-81	240	ESSG_STAA8	Q2G178	173_102_1542	Type VII secretion system protein EsaG	essG
173_102_1547	A0A0H3KDT7	ESSD_STAAE	95624	617	27	0	1	617	1	617	0.0	1164	ESSD_STAAE	A0A0H3KDT7	173_102_1547	Type VII secretion systems protein EssD	essD
173_102_1548	A0A0H2XDF9	ESXD_STAA3	99029	103	1	0	1	103	3	105	1.36e-70	207	ESXD_STAA3	A0A0H2XDF9	173_102_1548	Type VII secretion system extracellular protein D	esxD
173_102_1557	Q99WU4	ESXA_STAAM	100000	97	0	0	1	97	1	97	4.90e-65	193	ESXA_STAAM	Q99WU4	173_102_1557	Type VII secretion system extracellular protein A	esxA
173_102_1563	Q99WV0	LYTM_STAAM	100000	316	0	0	1	316	1	316	0.0	641	LYTM_STAAM	Q99WV0	173_102_1563	Glycyl-glycine endopeptidase LytM	lytM
173_102_1568	Q87QW9	PURR_VIBPA	32827	329	211	6	5	325	3	329	1.27e-51	176	PURR_VIBPA	Q87QW9	173_102_1568	HTH-type transcriptional repressor PurR	purR
173_102_1571	A0A0H2WZY4	RBSK_STAAC	99013	304	3	0	1	304	1	304	0.0	607	RBSK_STAAC	A0A0H2WZY4	173_102_1571	Ribokinase	rbsK
173_102_1576	Q6GK49	LRGB_STAAR	100000	233	0	0	1	233	1	233	4.58e-163	452	LRGB_STAAR	Q6GK49	173_102_1576	Antiholin-like protein LrgB	lrgB
173_102_1580	Q99WW4	SCDA_STAAM	100000	224	0	0	1	224	1	224	8.38e-168	463	SCDA_STAAM	Q99WW4	173_102_1580	Iron-sulfur cluster repair protein ScdA	scdA
173_102_1592	P69832	PTKC_ECO57	44365	417	229	2	4	419	2	416	3.96e-123	366	PTKC_ECO57	P69832	173_102_1592	PTS system galactitol-specific EIIC component	gatC
173_102_1596	A0L0Y0	RIHA_SHESA	50321	312	151	4	1	310	1	310	3.34e-90	273	RIHA_SHESA	A0L0Y0	173_102_1596	Pyrimidine-specific ribonucleoside hydrolase RihA	rihA
173_102_1603	Q2G2P5	NIKA_STAA8	99389	491	3	0	1	491	1	491	0.0	993	NIKA_STAA8	Q2G2P5	173_102_1603	Nickel-binding protein NikA	nikA
173_102_1605	F1CYZ5	CARA_ACEWO	37853	531	308	5	2	519	3	524	8.68e-116	354	CARA_ACEWO	F1CYZ5	173_102_1605	Caffeate CoA-transferase	carA
173_102_1608	O32178	FADN_BACSU	34088	795	470	17	3	753	5	789	7.03e-117	373	FADN_BACSU	O32178	173_102_1608	Probable 3-hydroxyacyl-CoA dehydrogenase	fadN
173_102_161	Q7A4Y1	SPLB_STAAN	100000	240	0	0	1	240	1	240	5.05e-174	480	SPLB_STAAN	Q7A4Y1	173_102_161	Serine protease SplB	splB
173_102_1612	O07592	YHDW_BACSU	23478	230	165	3	343	562	3	231	3.08e-11	66.2	YHDW_BACSU	O07592	173_102_1612	Putative glycerophosphodiester phosphodiesterase YhdW	yhdW
173_102_1615	P43951	Y131_HAEIN	21053	304	213	6	14	296	14	311	2.43e-11	66.2	Y131_HAEIN	P43951	173_102_1615	Uncharacterized protein HI_0131	radC
173_102_1617	Q99X00	HPTR_STAAM	100000	252	0	0	1	252	1	252	0.0	516	HPTR_STAAM	Q99X00	173_102_1617	Transcriptional regulatory protein HptR	hptR
173_102_1622	P77503	YCJS_ECOLI	37255	357	203	5	3	355	10	349	4.80e-74	235	YCJS_ECOLI	P77503	173_102_1622	D-glucoside 3-dehydrogenase	ycjS
173_102_1623	O07011	GANQ_BACSU	50360	278	137	1	3	279	6	283	3.44e-89	268	GANQ_BACSU	O07011	173_102_1623	Putative arabinogalactan oligomer transport system permease protein GanQ	ganQ
173_102_1624	O32261	GANP_BACSU	37931	58	36	0	1	58	361	418	2.36e-10	56.2	GANP_BACSU	O32261	173_102_1624	Putative arabinogalactan oligomer transport system permease protein GanP	ganP
173_102_1625	O32261	GANP_BACSU	51130	354	171	2	4	356	2	354	6.94e-120	354	GANP_BACSU	O32261	173_102_1625	Putative arabinogalactan oligomer transport system permease protein GanP	ganP
173_102_1629	Q99X11	AZOR_STAAN	100000	208	0	0	1	208	1	208	9.10e-156	431	AZOR_STAAN	Q99X11	173_102_1629	FMN-dependent NADH-azoreductase	azoR
173_102_1630	Q99X12	Y203_STAAN	100000	257	0	0	1	257	1	257	0.0	522	Y203_STAAN	Q99X12	173_102_1630	Uncharacterized protein SA0203	vclB
173_102_1638	P46903	NATA_BACSU	29439	214	143	5	1	207	1	213	1.83e-25	102	NATA_BACSU	P46903	173_102_1638	ABC transporter ATP-binding protein NatA	natA
173_102_1648	Q45581	YBBH_BACSU	27208	283	203	3	1	282	1	281	8.55e-32	121	YBBH_BACSU	Q45581	173_102_1648	Uncharacterized HTH-type transcriptional regulator YbbH	ybbH
173_102_1649	Q99X29	PTXBC_STAAM	100000	484	0	0	1	484	1	484	0.0	961	PTXBC_STAAM	Q99X29	173_102_1649	PTS system EIIBC component SAV0192	ybbF
173_102_165	P10484	T1M1_ECOLX	42188	512	283	8	9	512	7	513	7.92e-136	405	T1M1_ECOLX	P10484	173_102_165	Type I restriction enzyme EcoR124II M protein	hsdM
173_102_1650	Q2YUY9	MURQ_STAAB	99576	236	1	0	1	236	64	299	3.29e-173	480	MURQ_STAAB	Q2YUY9	173_102_1650	N-acetylmuramic acid 6-phosphate etherase	murQ
173_102_1651	Q99X30	MURQ_STAAM	89831	59	6	0	1	59	2	60	5.59e-30	108	MURQ_STAAM	Q99X30	173_102_1651	N-acetylmuramic acid 6-phosphate etherase	murQ
173_102_1653	Q99X32	PTG3C_STAAM	100000	681	0	0	1	681	1	681	0.0	1380	PTG3C_STAAM	Q99X32	173_102_1653	PTS system glucose-specific EIICBA component	ptsG
173_102_1655	P94573	YWOC_BACSU	49457	184	86	2	2	182	7	186	2.03e-56	178	YWOC_BACSU	P94573	173_102_1655	Uncharacterized isochorismatase family protein YwoC	ywoC
173_102_1657	P60296	OAT1_STAAN	100000	394	0	0	1	394	1	394	0.0	810	OAT1_STAAN	P60296	173_102_1657	Ornithine aminotransferase 1	rocD1
173_102_1658	P63565	ARGC_STAAN	100000	343	0	0	2	344	1	343	0.0	707	ARGC_STAAN	P63565	173_102_1658	N-acetyl-gamma-glutamyl-phosphate reductase	argC
173_102_1662	P55810	PSF1_BACPU	28804	184	100	7	1	166	1	171	1.79e-10	61.2	PSF1_BACPU	P55810	173_102_1662	4'-phosphopantetheinyl transferase psf-1	psf-1
173_102_1665	P33160	FDH_PSESR	46131	336	172	5	58	384	40	375	1.15e-101	309	FDH_PSESR	P33160	173_102_1665	Formate dehydrogenase	fdhS
173_102_1673	O07084	CZCD_BACSU	38816	304	182	1	18	317	1	304	1.12e-70	224	CZCD_BACSU	O07084	173_102_1673	Cadmium, cobalt and zinc/H(+)-K(+) antiporter	czcD
173_102_1675	P0AAR7	YBAN_SHIFL	34921	126	78	1	2	127	3	124	3.57e-20	81.6	YBAN_SHIFL	P0AAR7	173_102_1675	Inner membrane protein YbaN	ybaN
173_102_1676	Q99X56	HDOX2_STAAM	100000	108	0	0	1	108	1	108	3.69e-77	224	HDOX2_STAAM	Q99X56	173_102_1676	Heme oxygenase (staphylobilin-producing) 2	isdI
173_102_1677	P39131	MNAA_BACSU	58824	374	154	0	3	376	5	378	2.95e-165	469	MNAA_BACSU	P39131	173_102_1677	UDP-N-acetylglucosamine 2-epimerase	mnaA
173_102_1681	Q8KIU8	WBJE_PSEAI	23599	339	248	8	68	401	60	392	5.96e-24	104	WBJE_PSEAI	Q8KIU8	173_102_1681	Probable glycosyltransferase WbjE	wbjE
173_102_1685	P50869	CAT4_MORMO	39416	137	78	2	63	196	53	187	1.29e-24	98.2	CAT4_MORMO	P50869	173_102_1685	Chloramphenicol acetyltransferase	cat
173_102_1689	P39853	CAPD_STAAU	72074	598	167	0	1	598	1	598	0.0	870	CAPD_STAAU	P39853	173_102_1689	Capsular polysaccharide biosynthesis protein CapD	capD
173_102_169	P0CF85	INSF_ECO11	28022	182	124	3	5	183	107	284	4.30e-21	90.1	INSF_ECO11	P0CF85	173_102_169	Transposase InsF for insertion sequence IS3	insF
173_102_1690	P39852	CAPC_STAAU	59843	254	102	0	1	254	1	254	7.42e-115	332	CAPC_STAAU	P39852	173_102_1690	Putative tyrosine-protein phosphatase CapC	capC
173_102_1696	O34313	NTPES_BACSU	22719	559	353	12	4	493	45	593	1.56e-39	156	NTPES_BACSU	O34313	173_102_1696	Trifunctional nucleotide phosphoesterase protein YfkN	yfkN
173_102_1698	A3PDP9	PHND2_PROM0	24051	316	205	9	1	314	1	283	9.89e-23	98.2	PHND2_PROM0	A3PDP9	173_102_1698	Probable ABC transporter phosphonate/phosphite binding protein PhnD2	phnD2
173_102_1700	A0A140NFA3	PHNE_ECOBD	39901	203	121	1	62	264	56	257	5.50e-50	167	PHNE_ECOBD	A0A140NFA3	173_102_1700	Phosphonate transport system permease protein PhnE	phnE
173_102_1701	O69053	PTXC_PSEST	41451	193	113	0	77	269	81	273	1.07e-47	162	PTXC_PSEST	O69053	173_102_1701	Phosphite transport system permease protein PtxC	ptxC
173_102_1703	Q5HJN0	DEOC1_STAAC	100000	220	0	0	1	220	1	220	8.21e-160	442	DEOC1_STAAC	Q5HJN0	173_102_1703	Deoxyribose-phosphate aldolase 1	deoC1
173_102_1704	P23054	TCRB_BACSU	26201	458	328	6	3	452	1	456	2.37e-41	155	TCRB_BACSU	P23054	173_102_1704	Tetracycline resistance protein	tetB
173_102_1706	P39796	TRER_BACSU	37037	81	50	1	7	86	5	85	6.12e-11	63.2	TRER_BACSU	P39796	173_102_1706	HTH-type transcriptional regulator TreR	treR
173_102_1718	Q2G1M6	SBNH_STAA8	98250	400	7	0	1	400	1	400	0.0	823	SBNH_STAA8	Q2G1M6	173_102_1718	2-[(L-alanin-3-ylcarbamoyl)methyl]-2-hydroxybutanedioate decarboxylase	sbnH
173_102_1721	Q2G1M9	SBNE_STAA8	99135	578	5	0	1	578	1	578	0.0	1196	SBNE_STAA8	Q2G1M9	173_102_1721	L-2,3-diaminopropanoate--citrate ligase	sbnE
173_102_1725	Q932K9	SBNA_STAAM	100000	326	0	0	1	326	1	326	0.0	671	SBNA_STAAM	Q932K9	173_102_1725	N-(2-amino-2-carboxyethyl)-L-glutamate synthase	sbnA
173_102_1726	O31567	YFIY_BACSU	40491	326	178	9	1	319	1	317	8.34e-65	209	YFIY_BACSU	O31567	173_102_1726	Probable siderophore-binding lipoprotein YfiY	yfiY
173_102_1728	O31569	YFHA_BACSU	40439	319	180	4	21	331	26	342	1.42e-65	212	YFHA_BACSU	O31569	173_102_1728	Probable siderophore transport system permease protein YfhA	yfhA
173_102_1730	P99134	SPA_STAAN	97556	450	11	0	1	450	1	450	0.0	867	SPA_STAAN	P99134	173_102_1730	Immunoglobulin G-binding protein A	spa
173_102_1731	Q9K5Z9	LCTP_BACHD	59322	531	208	2	1	530	1	524	0.0	584	LCTP_BACHD	Q9K5Z9	173_102_1731	L-lactate permease	lctP
173_102_1733	Q99XA5	NORG_STAAM	100000	442	0	0	1	442	1	442	0.0	897	NORG_STAAM	Q99XA5	173_102_1733	HTH-type transcriptional regulator NorG	norG
173_102_1735	B9E972	OLHYD_MACCJ	69712	591	177	2	1	591	1	589	0.0	879	OLHYD_MACCJ	B9E972	173_102_1735	Oleate hydratase	ohyA
173_102_1739	Q99XB1	Y101_STAAM	99866	745	1	0	1	745	1	745	0.0	1539	Y101_STAAM	Q99XB1	173_102_1739	Uncharacterized HTH-type transcriptional regulator SAV0101	pks16
173_102_1740	Q99XB2	Y100_STAAM	100000	255	0	0	1	255	1	255	0.0	514	Y100_STAAM	Q99XB2	173_102_1740	Uncharacterized lipoprotein SAV0100	fadA
173_102_1742	Q99XB4	Y098_STAAM	100000	255	0	0	1	255	1	255	0.0	513	Y098_STAAM	Q99XB4	173_102_1742	Uncharacterized lipoprotein SAV0098	fadA
173_102_1744	Q99XB6	Y096_STAAM	100000	255	0	0	2	256	1	255	0.0	513	Y096_STAAM	Q99XB6	173_102_1744	Uncharacterized lipoprotein SAV0096	fadA
173_102_1745	Q2G1Q2	PLC_STAA8	97561	328	8	0	1	328	1	328	0.0	659	PLC_STAA8	Q2G1Q2	173_102_1745	1-phosphatidylinositol phosphodiesterase	plc
173_102_1749	P22043	YTR3_SPIAU	40323	62	37	0	20	81	21	82	3.63e-10	54.7	YTR3_SPIAU	P22043	173_102_1749	Uncharacterized 12.7 kDa protein in trpE 5'region	ytqB
173_102_1750	P67717	DUS_STAAN	100000	328	0	0	1	328	1	328	0.0	676	DUS_STAAN	P67717	173_102_1750	Probable tRNA-dihydrouridine synthase	dus
173_102_1755	P54437	YRKJ_BACSU	40964	249	140	2	1	242	1	249	4.74e-52	172	YRKJ_BACSU	P54437	173_102_1755	Probable membrane transporter protein YrkJ	yrkJ
173_102_1758	Q6GKS1	RLMH_STAAR	100000	159	0	0	1	159	1	159	7.97e-116	326	RLMH_STAAR	Q6GKS1	173_102_1758	Ribosomal RNA large subunit methyltransferase H	rlmH
173_102_1770	P37485	YYBS_BACSU	24432	176	126	2	134	302	134	309	1.71e-09	60.5	YYBS_BACSU	P37485	173_102_1770	Uncharacterized protein YybS	yybS
173_102_1773	O25889	Y1331_HELPY	27638	199	139	5	6	203	7	201	6.58e-19	84.3	Y1331_HELPY	O25889	173_102_1773	Uncharacterized membrane protein HP_1331	radC
173_102_1778	P66937	GYRB_STAAN	100000	644	0	0	1	644	1	644	0.0	1327	GYRB_STAAN	P66937	173_102_1778	DNA gyrase subunit B	gyrB
173_102_1779	Q6GKU1	RECF_STAAR	100000	370	0	0	1	370	1	370	0.0	759	RECF_STAAR	Q6GKU1	173_102_1779	DNA replication and repair protein RecF	recF
173_102_178	Q6GFR2	YIDD_STAAR	100000	85	0	0	1	85	1	85	5.94e-59	176	YIDD_STAAR	Q6GFR2	173_102_178	Putative membrane protein insertion efficiency factor	yidD
173_102_1784	Q6GD91	RNPA_STAAR	100000	115	0	0	1	115	1	115	2.95e-79	230	RNPA_STAAR	Q6GD91	173_102_1784	Ribonuclease P protein component	rnpA
173_102_1788	Q8EKU5	NOC_OCEIH	47887	284	143	3	1	279	1	284	2.01e-79	244	NOC_OCEIH	Q8EKU5	173_102_1788	Nucleoid occlusion protein	noc
173_102_179	O35013	YTKD_BACSU	38065	155	91	4	5	156	4	156	1.95e-27	102	YTKD_BACSU	O35013	173_102_179	Putative 8-oxo-dGTP diphosphatase YtkD	ytkD
173_102_1794	O34741	BCEB_BACSU	32312	653	408	10	1	626	1	646	2.57e-115	360	BCEB_BACSU	O34741	173_102_1794	Bacitracin export permease protein BceB	bceB
173_102_1800	Q9KVF1	Y195_VIBCH	39373	287	167	2	4	288	9	290	9.85e-70	220	Y195_VIBCH	Q9KVF1	173_102_1800	Uncharacterized transporter VC_0195	vclB
173_102_1801	O34726	YFLS_BACSU	54894	470	210	1	2	471	10	477	1.04e-173	498	YFLS_BACSU	O34726	173_102_1801	Putative malate transporter YflS	yflS
173_102_1809	A4X3Q0	SALL_SALTO	27240	279	183	6	3	274	4	269	1.55e-24	102	SALL_SALTO	A4X3Q0	173_102_1809	Adenosyl-chloride synthase	salL
173_102_181	Q5HEY8	PCKA_STAAC	100000	530	0	0	1	530	1	530	0.0	1093	PCKA_STAAC	Q5HEY8	173_102_181	Phosphoenolpyruvate carboxykinase (ATP)	pckA
173_102_1812	O34572	YKOC_BACSU	26613	248	165	8	16	257	5	241	1.14e-14	74.3	YKOC_BACSU	O34572	173_102_1812	Putative HMP/thiamine permease protein YkoC	ykoC
173_102_1815	Q6G5Z5	HISZ_STAAS	100000	272	0	0	1	272	1	272	0.0	562	HISZ_STAAS	Q6G5Z5	173_102_1815	ATP phosphoribosyltransferase regulatory subunit	hisZ
173_102_1819	Q6G5Z9	HIS7_STAAS	100000	192	0	0	1	192	1	192	8.30e-141	392	HIS7_STAAS	Q6G5Z9	173_102_1819	Imidazoleglycerol-phosphate dehydratase	hisB
173_102_1825	P65289	LIP1_STAAN	100000	680	0	0	2	681	1	680	0.0	1400	LIP1_STAAN	P65289	173_102_1825	Lipase 1	lip1
173_102_1826	Q9RQP6	ICAC_STAA8	100000	350	0	0	1	350	1	350	0.0	692	ICAC_STAA8	Q9RQP6	173_102_1826	Probable poly-beta-1,6-N-acetyl-D-glucosamine export protein	icaC
173_102_1832	P39851	CAPB_STAAU	59649	228	92	0	1	228	1	228	8.60e-103	299	CAPB_STAAU	P39851	173_102_1832	Putative tyrosine-protein kinase CapB	capB
173_102_1836	O05220	YWRF_BACSU	50490	204	98	2	1	201	1	204	1.96e-68	210	YWRF_BACSU	O05220	173_102_1836	Uncharacterized protein YwrF	ywrF
173_102_184	O32210	GR_BACSU	56180	267	111	2	6	272	11	271	1.38e-97	290	GR_BACSU	O32210	173_102_184	Glyoxal reductase	yvgN
173_102_1840	O67071	Y928_AQUAE	35838	173	101	3	23	193	21	185	7.48e-32	117	Y928_AQUAE	O67071	173_102_1840	Uncharacterized protein aq_928	fadE10
173_102_1842	Q99QY4	SRAP_STAAM	99912	2271	2	0	1	2271	1	2271	0.0	4041	SRAP_STAAM	Q99QY4	173_102_1842	Serine-rich adhesin for platelets	sraP
173_102_1845	Q2FUW4	ASP2_STAA8	99425	522	3	0	2	523	1	522	0.0	1071	ASP2_STAA8	Q2FUW4	173_102_1845	Accessory Sec system protein Asp2	asp2
173_102_1847	Q99QY9	SECA2_STAAM	100000	796	0	0	1	796	1	796	0.0	1642	SECA2_STAAM	Q99QY9	173_102_1847	Protein translocase subunit SecA 2	secA2
173_102_1848	A0A0H2URG7	GTFA_STRPN	54257	505	226	3	1	502	1	503	0.0	571	GTFA_STRPN	A0A0H2URG7	173_102_1848	UDP-N-acetylglucosamine--peptide N-acetylglucosaminyltransferase GtfA subunit	gtfA
173_102_1850	Q2FUW9	SASF_STAA8	98110	635	12	0	1	635	1	635	0.0	1242	SASF_STAA8	Q2FUW9	173_102_1850	Surface protein F	sasF
173_102_1859	P81177	AURE_STAAU	93124	509	35	0	1	509	1	509	0.0	980	AURE_STAAU	P81177	173_102_1859	Zinc metalloproteinase aureolysin	aur
173_102_1862	P65602	OTCC_STAAN	100000	336	0	0	1	336	1	336	0.0	701	OTCC_STAAN	P65602	173_102_1862	Ornithine carbamoyltransferase, catabolic	arcB
173_102_1863	Q46170	ARCD_CLOPE	53468	447	196	2	2	443	4	443	3.52e-144	423	ARCD_CLOPE	Q46170	173_102_1863	Arginine/ornithine antiporter	arcD
173_102_1865	Q99R06	ARCR_STAAM	100000	234	0	0	1	234	1	234	3.34e-177	488	ARCR_STAAM	Q99R06	173_102_1865	HTH-type transcriptional regulator ArcR	arcR
173_102_1866	Q99R07	CLFB_STAAM	99088	877	2	1	1	871	1	877	0.0	1674	CLFB_STAAM	Q99R07	173_102_1866	Clumping factor B	clfB
173_102_1875	O34741	BCEB_BACSU	21462	643	405	16	61	662	60	643	5.29e-20	97.1	BCEB_BACSU	O34741	173_102_1875	Bacitracin export permease protein BceB	bceB
173_102_188	Q2FXE6	CRCB1_STAA8	100000	121	0	0	1	121	1	121	2.51e-80	233	CRCB1_STAA8	Q2FXE6	173_102_188	Putative fluoride ion transporter CrcB 1	crcB1
173_102_1880	P42308	CITN_BACSU	32812	448	277	7	8	455	2	425	1.41e-80	258	CITN_BACSU	P42308	173_102_1880	Citrate transporter	citN
173_102_1882	Q9KM76	NRDG_VIBCH	41958	143	75	4	22	160	12	150	1.30e-28	106	NRDG_VIBCH	Q9KM76	173_102_1882	Anaerobic ribonucleoside-triphosphate reductase-activating protein	nrdG
173_102_1886	P71016	GBSA_BACSU	67076	489	161	0	7	495	1	489	0.0	667	GBSA_BACSU	P71016	173_102_1886	Betaine aldehyde dehydrogenase	gbsA
173_102_1887	Q6GDJ1	BETA_STAAR	100000	569	0	0	1	569	1	569	0.0	1184	BETA_STAAR	Q6GDJ1	173_102_1887	Oxygen-dependent choline dehydrogenase	betA
173_102_1892	P99117	ALF1_STAAN	100000	296	0	0	1	296	1	296	0.0	595	ALF1_STAAN	P99117	173_102_1892	Fructose-bisphosphate aldolase class 1	fda
173_102_1894	M1GRN3	ILE2E_LACBU	50559	447	219	2	1	445	4	450	1.59e-162	468	ILE2E_LACBU	M1GRN3	173_102_1894	Isoleucine 2-epimerase	ihfB
173_102_1895	Q797A7	MTRTR_BACSU	35924	476	288	6	1	474	1	461	4.41e-87	276	MTRTR_BACSU	Q797A7	173_102_1895	Methylthioribose transporter	mtrA
173_102_190	Q1GS53	TAL_SPHAL	35345	232	133	7	6	236	1	216	2.32e-29	111	TAL_SPHAL	Q1GS53	173_102_190	Probable transaldolase	tal
173_102_1903	P39790	MPR_BACSU	32258	217	138	4	70	278	95	310	3.64e-28	114	MPR_BACSU	P39790	173_102_1903	Extracellular metalloprotease	mpr
173_102_1905	Q9L9D7	COCE_RHOSM	23740	615	324	23	40	559	8	572	1.46e-22	104	COCE_RHOSM	Q9L9D7	173_102_1905	Cocaine esterase	cocE
173_102_1922	Q99R60	Y2578_STAAM	100000	185	0	0	1	185	1	185	1.92e-134	375	Y2578_STAAM	Q99R60	173_102_1922	HTH-type transcriptional regulator SAV2578	yrrT
173_102_1928	P46330	YXBF_BACSU	31579	171	93	6	9	168	192	349	3.13e-10	60.8	YXBF_BACSU	P46330	173_102_1928	Uncharacterized HTH-type transcriptional regulator YxbF	yxbF
173_102_1931	P99160	ISAA_STAAN	100000	233	0	0	1	233	1	233	2.93e-169	467	ISAA_STAAN	P99160	173_102_1931	Probable transglycosylase IsaA	isaA
173_102_1933	Q99R71	OATA_STAAM	100000	603	0	0	1	603	1	603	0.0	1219	OATA_STAAM	Q99R71	173_102_1933	O-acetyltransferase OatA	oatA
173_102_1936	Q99R73	CRTP_STAAM	100000	497	0	0	1	497	1	497	0.0	1033	CRTP_STAAM	Q99R73	173_102_1936	4,4'-diaponeurosporene oxygenase	crtP
173_102_1939	Q99R76	CRTN_STAAM	99801	502	1	0	1	502	1	502	0.0	1032	CRTN_STAAM	Q99R76	173_102_1939	4,4'-diapophytoene desaturase (4,4'-diaponeurosporene-forming)	crtN
173_102_194	Q99T92	SIGS_STAAM	100000	156	0	0	1	156	1	156	2.67e-111	314	SIGS_STAAM	Q99T92	173_102_194	RNA polymerase sigma factor SigS	sigS
173_102_1940	O31665	MTNE_BACSU	42298	383	213	5	3	379	6	386	1.23e-101	308	MTNE_BACSU	O31665	173_102_1940	L-glutamine--4-(methylsulfanyl)-2-oxobutanoate aminotransferase	mtnE
173_102_1943	Q99R80	COPA_STAAM	100000	802	0	0	1	802	1	802	0.0	1639	COPA_STAAM	Q99R80	173_102_1943	Copper-exporting P-type ATPase	copA
173_102_1949	P96687	YDFJ_BACSU	44993	729	390	6	1	727	1	720	0.0	614	YDFJ_BACSU	P96687	173_102_1949	Membrane protein YdfJ	ydfJ
173_102_1953	Q99R88	CLPL_STAAM	100000	701	0	0	1	701	1	701	0.0	1424	CLPL_STAAM	Q99R88	173_102_1953	ATP-dependent Clp protease ATP-binding subunit ClpL	clpL
173_102_1961	Q6G6D4	CIDB_STAAS	100000	229	0	0	1	229	1	229	2.10e-164	455	CIDB_STAAS	Q6G6D4	173_102_1961	Holin-like protein CidB	cidB
173_102_1966	P18773	EST_ACILW	30435	184	125	3	95	276	68	250	5.50e-18	85.1	EST_ACILW	P18773	173_102_1966	Esterase	est
173_102_1973	Q9HUU7	MDDA_PSEAE	47205	161	84	1	2	161	5	165	2.12e-48	156	MDDA_PSEAE	Q9HUU7	173_102_1973	L-methionine sulfoximine/L-methionine sulfone acetyltransferase	pitA
173_102_1975	Q45592	YYDJ_BACSU	62917	240	89	0	1	240	1	240	3.74e-96	283	YYDJ_BACSU	Q45592	173_102_1975	Probable peptide export permease protein YydJ	yydJ
173_102_1978	P99116	LDHD_STAAN	100000	330	0	0	1	330	1	330	0.0	681	LDHD_STAAN	P99116	173_102_1978	D-lactate dehydrogenase	ldhD
173_102_198	P30338	ARSR_STAAU	73077	104	28	0	1	104	1	104	1.96e-53	164	ARSR_STAAU	P30338	173_102_198	Arsenical resistance operon repressor	arsR
173_102_1982	O31672	MHQR_BACSU	41481	135	79	0	4	138	2	136	6.79e-34	117	MHQR_BACSU	O31672	173_102_1982	HTH-type transcriptional regulator MhqR	mhqR
173_102_1983	O34689	MHQA_BACSU	43631	314	169	3	9	316	5	316	2.63e-89	271	MHQA_BACSU	O34689	173_102_1983	Putative ring-cleaving dioxygenase MhqA	mhqA
173_102_1984	O34842	MHQD_BACSU	41398	186	107	2	1	185	1	185	1.24e-45	151	MHQD_BACSU	O34842	173_102_1984	Putative hydrolase MhqD	mhqD
173_102_1986	Q99RB9	F16PC_STAAM	100000	654	0	0	1	654	1	654	0.0	1350	F16PC_STAAM	Q99RB9	173_102_1986	Fructose-1,6-bisphosphatase class 3	fbp
173_102_1988	P96605	YDBJ_BACSU	39831	236	128	5	3	228	5	236	1.94e-52	174	YDBJ_BACSU	P96605	173_102_1988	Uncharacterized ABC transporter ATP-binding protein YdbJ	ydbJ
173_102_1989	Q48630	APL_LACLM	43979	191	104	2	1	190	1	189	2.13e-51	167	APL_LACLM	Q48630	173_102_1989	Alkaline phosphatase-like protein	apl
173_102_1991	O32225	YVAC_BACSU	24183	612	424	16	4	601	41	626	2.03e-44	170	YVAC_BACSU	O32225	173_102_1991	Uncharacterized membrane protein YvaC	yvaC
173_102_1995	P10585	GNTR_BACSU	45946	222	120	0	4	225	9	230	4.14e-74	226	GNTR_BACSU	P10585	173_102_1995	Gluconate operon transcriptional repressor	gntR
173_102_1996	P12011	GNTK_BACSU	62055	506	190	1	3	508	4	507	0.0	678	GNTK_BACSU	P12011	173_102_1996	Gluconokinase	gntK
173_102_2000	A0A0H2XKG3	FNBB_STAA3	81573	966	147	6	1	961	1	940	0.0	1504	FNBB_STAA3	A0A0H2XKG3	173_102_2000	Fibronectin-binding protein B	fnbB
173_102_2004	P61598	PLS_STAAN	99344	1371	8	1	1	1371	1	1370	0.0	2659	PLS_STAAN	P61598	173_102_2004	Putative surface protein SA2285	plsY
173_102_2005	O31561	YFIS_BACSU	24457	184	120	4	42	215	42	216	5.42e-09	60.1	YFIS_BACSU	O31561	173_102_2005	Uncharacterized MFS-type transporter YfiS	yfiS
173_102_2009	Q99RE2	PGCA_STAAM	100000	545	0	0	1	545	8	552	0.0	1126	PGCA_STAAM	Q99RE2	173_102_2009	Phosphoglucomutase	pgcA
173_102_2018	Q99RF2	Y2481_STAAM	99620	263	1	0	1	263	2	264	0.0	531	Y2481_STAAM	Q99RF2	173_102_2018	Uncharacterized protein SAV2481	yrrT
173_102_202	Q99TA0	RIBBA_STAAM	100000	393	0	0	1	393	1	393	0.0	814	RIBBA_STAAM	Q99TA0	173_102_202	Riboflavin biosynthesis protein RibBA	ribBA
173_102_203	Q6G8G2	RISB_STAAS	100000	154	0	0	1	154	1	154	1.33e-109	310	RISB_STAAS	Q6G8G2	173_102_203	6,7-dimethyl-8-ribityllumazine synthase	ribH
173_102_2030	A0A0H3JU78	CNTK_STAAM	100000	273	0	0	1	273	1	273	0.0	575	CNTK_STAAM	A0A0H3JU78	173_102_2030	Histidine racemase	cntK
173_102_2031	A0A0H3JXA8	NASLD_STAAM	100000	272	0	0	1	272	1	272	0.0	560	NASLD_STAAM	A0A0H3JXA8	173_102_2031	D-histidine 2-aminobutanoyltransferase	cntL
173_102_2032	A0A0H3JT80	ODH_STAAM	99769	433	1	0	1	433	1	433	0.0	900	ODH_STAAM	A0A0H3JT80	173_102_2032	Staphylopine synthase	cntM
173_102_2040	O34849	YERD_BACSU	57884	501	207	4	29	525	25	525	0.0	600	YERD_BACSU	O34849	173_102_2040	Glutamate synthase large subunit-like protein YerD	yerD
173_102_2048	P37967	PNBA_BACSU	31974	466	282	12	3	444	6	460	6.56e-65	218	PNBA_BACSU	P37967	173_102_2048	Para-nitrobenzyl esterase	pnbA
173_102_205	O34705	PLBAC_BACSU	32567	261	173	3	1	260	1	259	3.96e-49	165	PLBAC_BACSU	O34705	173_102_205	Phospholipase YtpA	ytpA
173_102_2050	P96666	YDEI_BACSU	54040	198	90	1	1	198	1	197	1.06e-73	223	YDEI_BACSU	P96666	173_102_2050	Uncharacterized protein YdeI	ydeI
173_102_2051	Q9KHT9	OPUCA_LISMN	60859	396	152	2	1	393	1	396	1.39e-176	500	OPUCA_LISMN	Q9KHT9	173_102_2051	Carnitine transport ATP-binding protein OpuCA	opuCA
173_102_2058	Q99RJ0	FLP_STAAM	100000	498	0	0	1	498	1	498	0.0	1017	FLP_STAAM	Q99RJ0	173_102_2058	Protein flp	flp
173_102_2071	Q2LVL0	MSBA_SYNAS	31336	584	346	8	7	562	23	579	1.23e-90	293	MSBA_SYNAS	Q2LVL0	173_102_2071	ATP-dependent lipid A-core flippase	msbA
173_102_2072	Q8CQD8	BIOD_STAES	64414	222	79	0	1	222	1	222	6.21e-103	299	BIOD_STAES	Q8CQD8	173_102_2072	ATP-dependent dethiobiotin synthetase BioD	bioD
173_102_2073	Q2FVJ6	BIOA_STAA8	98894	452	5	0	1	452	1	452	0.0	927	BIOA_STAA8	Q2FVJ6	173_102_2073	Adenosylmethionine-8-amino-7-oxononanoate aminotransferase	bioA
173_102_2074	Q99RK7	BIOB_STAAM	100000	335	0	0	1	335	1	335	0.0	693	BIOB_STAAM	Q99RK7	173_102_2074	Biotin synthase	bioB
173_102_2079	Q99RL1	HLGC_STAAM	99683	315	1	0	4	318	1	315	0.0	647	HLGC_STAAM	Q99RL1	173_102_2079	Gamma-hemolysin component C	hlgC
173_102_208	O35008	YTQA_BACSU	75163	306	76	0	3	308	5	310	5.49e-178	496	YTQA_BACSU	O35008	173_102_208	Uncharacterized protein YtqA	ytqA
173_102_2081	Q99RL2	SBI_STAAN	100000	436	0	0	1	436	1	436	0.0	883	SBI_STAAN	Q99RL2	173_102_2081	Immunoglobulin-binding protein Sbi	sbi
173_102_2088	P39456	TCYC_BACSU	56790	243	102	2	1	240	1	243	3.35e-96	283	TCYC_BACSU	P39456	173_102_2088	L-cystine import ATP-binding protein TcyC	tcyC
173_102_209	O34546	YTTB_BACSU	55153	359	161	0	3	361	1	359	5.74e-136	396	YTTB_BACSU	O34546	173_102_209	Uncharacterized MFS-type transporter YttB	yttB
173_102_2094	Q8P1N2	ADCA_STRP8	37285	523	312	11	1	515	1	515	8.04e-107	330	ADCA_STRP8	Q8P1N2	173_102_2094	Zinc-binding protein AdcA	adcA
173_102_2098	O34350	YTMI_BACSU	57386	176	74	1	1	176	1	175	3.62e-71	215	YTMI_BACSU	O34350	173_102_2098	Uncharacterized N-acetyltransferase YtmI	ytmI
173_102_21	P12993	ETXE_STAAU	78599	257	55	0	4	260	1	257	8.37e-149	418	ETXE_STAAU	P12993	173_102_21	Enterotoxin type E	entE
173_102_2100	P42435	NASD_BACSU	53000	800	372	4	1	797	1	799	0.0	883	NASD_BACSU	P42435	173_102_2100	Nitrite reductase [NAD(P)H]	nasD
173_102_2104	P42176	NARH_BACSU	66942	484	157	2	1	484	1	481	0.0	724	NARH_BACSU	P42176	173_102_2104	Nitrate reductase beta chain	narH
173_102_2105	P42178	NARJ_BACSU	42308	78	45	0	46	123	45	122	9.78e-09	55.1	NARJ_BACSU	P42178	173_102_2105	Probable nitrate reductase molybdenum cofactor assembly chaperone NarJ	narJ
173_102_2106	P42177	NARI_BACSU	49107	224	113	1	1	224	1	223	3.44e-72	221	NARI_BACSU	P42177	173_102_2106	Nitrate reductase gamma chain	narI
173_102_2108	Q99RN7	NREB_STAAN	100000	344	0	0	1	344	1	344	0.0	708	NREB_STAAN	Q99RN7	173_102_2108	Oxygen sensor histidine kinase NreB	nreB
173_102_211	O32072	YTWF_BACSU	42708	96	55	0	1	96	3	98	8.92e-22	84.3	YTWF_BACSU	O32072	173_102_211	Putative sulfurtransferase YtwF	ytwF
173_102_2110	P71039	MTA_BACSU	29804	255	141	11	5	233	3	245	1.37e-15	76.3	MTA_BACSU	P71039	173_102_2110	HTH-type transcriptional activator mta	mta
173_102_2111	O34458	YJFC_BACSU	30584	291	192	6	13	298	12	297	8.51e-35	130	YJFC_BACSU	O34458	173_102_2111	Uncharacterized protein YjfC	yjfC
173_102_212	Q2FYJ6	EBH_STAA8	25137	732	477	17	1287	1984	8581	9275	3.19e-19	99.0	EBH_STAA8	Q2FYJ6	173_102_212	Extracellular matrix-binding protein ebh	ebh
173_102_2130	P46543	YPIP_LACDL	39535	172	103	1	1	171	1	172	1.22e-37	129	YPIP_LACDL	P46543	173_102_2130	Uncharacterized N-acetyltransferase in pepI 3'region	ypiP
173_102_2131	Q99RQ9	Y2368_STAAM	100000	204	0	0	1	204	1	204	1.26e-144	402	Y2368_STAAM	Q99RQ9	173_102_2131	Uncharacterized lipoprotein SAV2368	yrrT
173_102_2134	Q6G6V5	MQO1_STAAS	100000	492	0	0	1	492	1	492	0.0	1019	MQO1_STAAS	Q6G6V5	173_102_2134	Probable malate:quinone oxidoreductase 1	mqo1
173_102_2137	Q99RR5	HSSS_STAAM	100000	457	0	0	1	457	1	457	0.0	929	HSSS_STAAM	Q99RR5	173_102_2137	Heme sensor protein HssS	hssS
173_102_214	O34674	MURJ_BACSU	38384	495	288	6	4	498	2	479	4.37e-117	359	MURJ_BACSU	O34674	173_102_214	Lipid II flippase MurJ	murJ
173_102_2147	P54585	YHCA_BACSU	46976	496	248	3	140	623	14	506	1.43e-156	463	YHCA_BACSU	P54585	173_102_2147	Uncharacterized MFS-type transporter YhcA	yhcA
173_102_215	O32068	YTZG_BACSU	46875	224	113	3	1	218	1	224	8.35e-66	206	YTZG_BACSU	O32068	173_102_215	Uncharacterized RNA pseudouridine synthase YtzG	ytzG
173_102_2153	A6U473	IDI2_STAA2	100000	349	0	0	1	349	1	349	0.0	723	IDI2_STAA2	A6U473	173_102_2153	Isopentenyl-diphosphate delta-isomerase	fni
173_102_2156	P64593	YHAI_ECO57	25444	169	66	4	18	185	9	118	9.33e-11	59.3	YHAI_ECO57	P64593	173_102_2156	Inner membrane protein YhaI	yhaI
173_102_2158	O07523	YHAP_BACSU	32458	419	269	6	1	409	1	415	2.72e-64	214	YHAP_BACSU	O07523	173_102_2158	Uncharacterized protein YhaP	yhaP
173_102_2160	P05149	GALM_ACICA	28451	355	208	13	10	331	35	376	2.11e-25	107	GALM_ACICA	P05149	173_102_2160	Aldose 1-epimerase	mro
173_102_2164	Q99RT8	LYRA_STAAM	100000	419	0	0	1	419	1	419	0.0	850	LYRA_STAAM	Q99RT8	173_102_2164	Lysostaphin resistance protein A	lyrA
173_102_2169	P64418	HUTI_STAAN	100000	412	0	0	1	412	1	412	0.0	839	HUTI_STAAN	P64418	173_102_2169	Imidazolonepropionase	hutI
173_102_2174	P54571	MLEN_BACSU	22738	431	290	8	12	405	9	433	4.04e-19	92.0	MLEN_BACSU	P54571	173_102_2174	Malate-2H(+)/Na(+)-lactate antiporter	mleN
173_102_2191	Q99RW4	FDHL_STAAN	99797	984	2	0	29	1012	1	984	0.0	2062	FDHL_STAAN	Q99RW4	173_102_2191	Putative formate dehydrogenase SA2102	fdhL
173_102_2192	O05396	YRHD_BACSU	29299	157	109	2	1	156	1	156	2.12e-12	63.5	YRHD_BACSU	O05396	173_102_2192	Uncharacterized protein YrhD	yrhD
173_102_2195	H1ZZA4	AUAG_STIAU	29651	344	235	3	19	356	23	365	1.68e-56	191	AUAG_STIAU	H1ZZA4	173_102_2195	Aurachin C monooxygenase/isomerase	auaG
173_102_2196	Q99RW8	Y2305_STAAM	100000	317	0	0	1	317	1	317	0.0	644	Y2305_STAAM	Q99RW8	173_102_2196	Putative 2-hydroxyacid dehydrogenase SAV2305	orf3
173_102_2197	Q9KJT6	SSAA_STAEP	61481	135	44	1	39	165	123	257	5.96e-42	142	SSAA_STAEP	Q9KJT6	173_102_2197	Staphylococcal secretory antigen SsaA	ssaA
173_102_2200	Q57007	Y1107_HAEIN	36026	458	291	1	3	458	8	465	2.87e-103	318	Y1107_HAEIN	Q57007	173_102_2200	Uncharacterized Na(+)/H(+) antiporter HI_1107	cbs
173_102_2201	Q99RX4	SSAA2_STAAM	100000	267	0	0	1	267	1	267	0.0	515	SSAA2_STAAM	Q99RX4	173_102_2201	Staphylococcal secretory antigen ssaA2	ssaA2
173_102_2207	Q99RX9	UREG_STAAM	100000	204	0	0	1	204	1	204	7.25e-148	411	UREG_STAAM	Q99RX9	173_102_2207	Urease accessory protein UreG	ureG
173_102_2208	Q99RY0	UREF_STAAM	100000	229	0	0	1	229	1	229	4.20e-175	482	UREF_STAAM	Q99RY0	173_102_2208	Urease accessory protein UreF	ureF
173_102_221	O34760	YTNP_BACSU	52809	267	123	1	1	264	4	270	1.44e-99	295	YTNP_BACSU	O34760	173_102_221	Probable quorum-quenching lactonase YtnP	ytnP
173_102_2212	Q6GEE6	URE3_STAAR	100000	100	0	0	1	100	1	100	4.94e-69	203	URE3_STAAR	Q6GEE6	173_102_2212	Urease subunit gamma	ureA
173_102_2216	Q8FFT8	RIHB_ECOL6	25704	284	192	8	3	281	4	273	6.13e-18	85.1	RIHB_ECOL6	Q8FFT8	173_102_2216	Pyrimidine-specific ribonucleoside hydrolase RihB	rihB
173_102_2217	Q2KBP7	BIOY_RHIEC	41808	177	98	1	1	172	1	177	4.29e-38	131	BIOY_RHIEC	Q2KBP7	173_102_2217	Biotin transporter BioY	bioY
173_102_2219	P64121	FDHD_STAAN	100000	265	0	0	1	265	1	265	0.0	546	FDHD_STAAN	P64121	173_102_2219	Sulfur carrier protein FdhD	fdhD
173_102_2222	Q98KI3	MODC_RHILO	38537	205	119	3	2	200	3	206	7.31e-48	162	MODC_RHILO	Q98KI3	173_102_2222	Molybdenum import ATP-binding protein ModC	modC
173_102_2223	O31702	MOEB_BACSU	43323	337	186	3	3	334	2	338	1.30e-86	266	MOEB_BACSU	O31702	173_102_2223	Molybdopterin-synthase adenylyltransferase	moeB
173_102_2225	P65395	MOAC_STAAN	100000	164	0	0	1	164	1	164	3.03e-120	338	MOAC_STAAN	P65395	173_102_2225	Cyclic pyranopterin monophosphate synthase	moaC
173_102_2228	P65401	MOAE_STAAN	100000	148	0	0	1	148	1	148	2.42e-105	299	MOAE_STAAN	P65401	173_102_2228	Molybdopterin synthase catalytic subunit	moaE
173_102_2234	Q5HDU4	Y2256_STAAC	100000	146	0	0	1	146	1	146	1.13e-105	299	Y2256_STAAC	Q5HDU4	173_102_2234	Uncharacterized HTH-type transcriptional regulator SACOL2256	vclB
173_102_2237	Q7A447	FEMX_STAAN	100000	421	0	0	1	421	1	421	0.0	869	FEMX_STAAN	Q7A447	173_102_2237	Lipid II:glycine glycyltransferase	femX
173_102_2250	Q6G772	RL4_STAAS	100000	207	0	0	1	207	1	207	1.45e-151	421	RL4_STAAS	Q6G772	173_102_2250	50S ribosomal protein L4	rplD
173_102_2255	Q6GEI9	RS3_STAAR	100000	217	0	0	1	217	1	217	7.71e-158	437	RS3_STAAR	Q6GEI9	173_102_2255	30S ribosomal protein S3	rpsC
173_102_2257	Q6GEJ1	RL29_STAAR	100000	69	0	0	1	69	1	69	1.19e-41	132	RL29_STAAR	Q6GEJ1	173_102_2257	50S ribosomal protein L29	rpmC
173_102_2269	Q99S39	SECY_STAAM	100000	430	0	0	1	430	1	430	0.0	852	SECY_STAAM	Q99S39	173_102_2269	Protein translocase subunit SecY	secY
173_102_228	Q6G8I7	MURC_STAAS	100000	437	0	0	1	437	1	437	0.0	900	MURC_STAAS	Q6G8I7	173_102_228	UDP-N-acetylmuramate--L-alanine ligase	murC
173_102_2286	Q99335	T232_BACTB	63265	49	18	0	3	51	326	374	5.93e-14	65.9	T232_BACTB	Q99335	173_102_2286	Transposase for insertion sequence element IS232	tnpA6
173_102_2291	P23070	RT86_ECOLX	32776	299	183	7	16	303	20	311	7.08e-47	163	RT86_ECOLX	P23070	173_102_2291	RNA-directed DNA polymerase from retron EC86	rsxG
173_102_2293	Q04789	ILVX_BACSU	52641	549	260	0	5	553	13	561	0.0	594	ILVX_BACSU	Q04789	173_102_2293	Acetolactate synthase	alsS
173_102_2295	Q53599	MAP_STAAU	33333	150	84	2	1	140	1	144	3.10e-17	79.3	MAP_STAAU	Q53599	173_102_2295	Protein map	map
173_102_2296	Q99S65	Y2204_STAAM	100000	271	0	0	1	271	1	271	0.0	560	Y2204_STAAM	Q99S65	173_102_2296	Uncharacterized hydrolase SAV2204	vclB
173_102_2298	Q59801	HYSA_STAA8	89370	809	84	2	1	809	1	807	0.0	1459	HYSA_STAA8	Q59801	173_102_2298	Hyaluronate lyase	hysA
173_102_2300	O06008	ADHR_BACSU	37398	123	65	2	1	118	1	116	1.51e-21	86.3	ADHR_BACSU	O06008	173_102_2300	HTH-type transcriptional regulator AdhR	adhR
173_102_2308	Q5HE13	LACD_STAAC	100000	326	0	0	1	326	1	326	0.0	673	LACD_STAAC	Q5HE13	173_102_2308	Tagatose 1,6-diphosphate aldolase	lacD
173_102_2309	Q6GEN8	PTLA_STAAR	99029	103	1	0	1	103	1	103	2.94e-70	206	PTLA_STAAR	Q6GEN8	173_102_2309	PTS system lactose-specific EIIA component	lacF
173_102_2315	P54417	OPUD_BACSU	52071	507	237	4	4	505	3	508	0.0	536	OPUD_BACSU	P54417	173_102_2315	Glycine betaine transporter OpuD	opuD
173_102_2319	P55706	Y4XN_SINFN	23798	416	286	8	198	600	179	576	2.12e-28	123	Y4XN_SINFN	P55706	173_102_2319	Uncharacterized protein y4xN	cyp127A1
173_102_2322	C1FW08	ORR_ACESD	30655	336	214	4	3	319	4	339	2.52e-46	163	ORR_ACESD	C1FW08	173_102_2322	Ornithine racemase	orr
173_102_2323	O34348	YFMC_BACSU	44660	309	156	4	12	319	15	309	2.98e-76	238	YFMC_BACSU	O34348	173_102_2323	Fe(3+)-citrate-binding protein YfmC	yfmC
173_102_2325	O34832	YFME_BACSU	45370	324	170	2	3	319	4	327	2.19e-86	265	YFME_BACSU	O34832	173_102_2325	Fe(3+)-citrate import system permease protein YfmE	yfmE
173_102_233	P64376	ACUC_STAAN	99743	389	1	0	1	389	1	389	0.0	811	ACUC_STAAN	P64376	173_102_233	Acetoin utilization protein AcuC	acuC
173_102_2331	Q99S97	SDRM_STAAN	100000	438	0	0	1	438	1	438	0.0	850	SDRM_STAAN	Q99S97	173_102_2331	Multidrug efflux pump SdrM	sdrM
173_102_2334	P50863	APBC_BACSU	63533	351	122	2	1	350	1	346	1.81e-165	468	APBC_BACSU	P50863	173_102_2334	Iron-sulfur cluster carrier protein	salA
173_102_2339	Q2FYJ6	EBH_STAA8	24630	540	362	11	1490	1997	8538	9064	2.56e-13	79.3	EBH_STAA8	Q2FYJ6	173_102_2339	Extracellular matrix-binding protein ebh	ebh
173_102_2342	P96574	MTLR_BACSU	35031	491	293	11	19	494	18	497	3.89e-84	282	MTLR_BACSU	P96574	173_102_2342	Transcriptional regulator MtlR	mtlR
173_102_2343	Q99SA3	PTMCB_STAAM	99805	512	1	0	1	512	1	512	0.0	1041	PTMCB_STAAM	Q99SA3	173_102_2343	PTS system mannitol-specific EIICB component	mtlA
173_102_2345	O31723	YLMA_BACSU	43426	251	140	2	1	251	1	249	3.36e-63	201	YLMA_BACSU	O31723	173_102_2345	Uncharacterized ABC transporter ATP-binding protein YlmA	ylmA
173_102_2346	P94592	YWPJ_BACSU	25517	290	201	7	4	283	1	285	8.48e-20	89.4	YWPJ_BACSU	P94592	173_102_2346	Phosphatase YwpJ	ywpJ
173_102_2352	O07609	YHFK_BACSU	39269	219	125	6	1	216	1	214	1.11e-36	130	YHFK_BACSU	O07609	173_102_2352	Uncharacterized sugar epimerase YhfK	yhfK
173_102_2353	Q59935	MANA_STRMU	46302	311	164	3	2	311	4	312	1.06e-97	293	MANA_STRMU	Q59935	173_102_2353	Mannose-6-phosphate isomerase	pmi
173_102_236	Q99TD2	FTHS_STAAM	100000	555	0	0	1	555	1	555	0.0	1134	FTHS_STAAM	Q99TD2	173_102_236	Formate--tetrahydrofolate ligase	fhs
173_102_2368	Q6GEU7	RPOE_STAAR	100000	176	0	0	1	176	1	176	9.18e-120	337	RPOE_STAAR	Q6GEU7	173_102_2368	Probable DNA-directed RNA polymerase subunit delta	rpoE
173_102_2371	Q6GEV0	ALF2_STAAR	100000	286	0	0	1	286	1	286	0.0	582	ALF2_STAAR	Q6GEV0	173_102_2371	Fructose-bisphosphate aldolase	fba
173_102_2375	Q03222	RHO_BACSU	66586	413	137	1	19	431	10	421	0.0	570	RHO_BACSU	Q03222	173_102_2375	Transcription termination factor Rho	rho
173_102_2378	P65231	KITH_STAAN	100000	199	0	0	1	199	1	199	6.01e-149	413	KITH_STAAN	P65231	173_102_2378	Thymidine kinase	tdk
173_102_2380	Q2FWE1	PRMC_STAA8	99281	278	2	0	1	278	1	278	0.0	573	PRMC_STAA8	Q2FWE1	173_102_2380	Release factor glutamine methyltransferase	prmC
173_102_2382	Q99SE3	PTPB_STAAM	100000	139	0	0	1	139	1	139	4.05e-101	287	PTPB_STAAM	Q99SE3	173_102_2382	Low molecular weight protein-tyrosine-phosphatase PtpB	ptpB
173_102_2383	Q99SE4	Y2114_STAAM	100000	174	0	0	1	174	1	174	2.54e-127	356	Y2114_STAAM	Q99SE4	173_102_2383	UPF0340 protein SAV2114	vclB
173_102_239	Q99TD5	SYY_STAAM	100000	420	0	0	1	420	1	420	0.0	866	SYY_STAAM	Q99TD5	173_102_239	Tyrosine--tRNA ligase	tyrS
173_102_2393	Q99SF4	ATPG_STAAM	100000	288	0	0	1	288	1	288	0.0	590	ATPG_STAAM	Q99SF4	173_102_2393	ATP synthase gamma chain	atpG
173_102_24	Q2FX77	LYTO_STAA8	27811	169	108	5	11	166	14	181	8.52e-11	63.9	LYTO_STAA8	Q2FX77	173_102_24	Probable autolysin LytO	lytO
173_102_240	P39668	YYXA_BACSU	42927	410	203	13	1	397	1	392	2.51e-85	268	YYXA_BACSU	P39668	173_102_240	Uncharacterized serine protease YyxA	yyxA
173_102_2401	Q99SG2	SCED_STAAM	100000	231	0	0	1	231	1	231	2.96e-168	464	SCED_STAAM	Q99SG2	173_102_2401	Probable transglycosylase SceD	sceD
173_102_2404	P66923	THIM_STAAN	100000	263	0	0	1	263	1	263	0.0	528	THIM_STAAN	P66923	173_102_2404	Hydroxyethylthiazole kinase	thiM
173_102_2405	Q5HEA8	THIE_STAAC	100000	213	0	0	1	213	1	213	1.89e-157	436	THIE_STAAC	Q5HEA8	173_102_2405	Thiamine-phosphate synthase	thiE
173_102_2407	P54168	YPGQ_BACSU	40201	199	101	5	11	207	11	193	1.66e-39	137	YPGQ_BACSU	P54168	173_102_2407	Uncharacterized protein YpgQ	ypgQ
173_102_2408	Q6G7M2	CLS_STAAS	99798	494	1	0	1	494	1	494	0.0	1001	CLS_STAAS	Q6G7M2	173_102_2408	Cardiolipin synthase	cls
173_102_2412	P39604	RODA_BACSU	40395	354	202	6	32	380	27	376	6.71e-72	232	RODA_BACSU	P39604	173_102_2412	Peptidoglycan glycosyltransferase RodA	rodA
173_102_2421	Q2FWI1	KDPC_STAA8	100000	186	0	0	1	186	1	186	2.34e-139	388	KDPC_STAA8	Q2FWI1	173_102_2421	Potassium-transporting ATPase KdpC subunit	kdpC
173_102_2425	Q6GF02	ACPS_STAAR	100000	119	0	0	1	119	1	119	3.65e-85	245	ACPS_STAAR	Q6GF02	173_102_2425	Holo-[acyl-carrier-protein] synthase	acpS
173_102_2426	Q6G7N9	ALR1_STAAS	100000	382	0	0	1	382	1	382	0.0	799	ALR1_STAAS	Q6G7N9	173_102_2426	Alanine racemase 1	alr1
173_102_2431	Q5HED6	RSBW_STAAC	100000	159	0	0	1	159	1	159	2.06e-112	317	RSBW_STAAC	Q5HED6	173_102_2431	Serine-protein kinase RsbW	rsbW
173_102_2432	P06574	RPSB_BACSU	59289	253	102	1	1	253	1	252	2.73e-108	315	RPSB_BACSU	P06574	173_102_2432	RNA polymerase sigma-B factor	sigB
173_102_2433	O31489	YDCI_BACSU	58405	702	288	3	11	708	17	718	0.0	781	YDCI_BACSU	O31489	173_102_2433	Uncharacterized protein YdcI	ydcI
173_102_2435	Q8NVI8	ILVA_STAAW	100000	422	0	0	1	422	1	422	0.0	872	ILVA_STAAW	Q8NVI8	173_102_2435	L-threonine dehydratase biosynthetic IlvA	ilvA
173_102_2437	Q5HEE2	LEUC_STAAC	100000	456	0	0	1	456	1	456	0.0	947	LEUC_STAAC	Q5HEE2	173_102_2437	3-isopropylmalate dehydratase large subunit	leuC
173_102_2438	Q6G7Q0	LEU3_STAAS	100000	348	0	0	1	348	1	348	0.0	715	LEU3_STAAS	Q6G7Q0	173_102_2438	3-isopropylmalate dehydrogenase	leuB
173_102_2439	P63477	LEU1_STAAN	100000	509	0	0	1	509	1	509	0.0	1044	LEU1_STAAN	P63477	173_102_2439	2-isopropylmalate synthase	leuA
173_102_2440	Q6GF17	ILVC_STAAR	100000	334	0	0	1	334	1	334	0.0	684	ILVC_STAAR	Q6GF17	173_102_2440	Ketol-acid reductoisomerase (NADP(+))	ilvC
173_102_2443	Q6G7Q4	ILVD_STAAS	100000	562	0	0	1	562	1	562	0.0	1152	ILVD_STAAS	Q6G7Q4	173_102_2443	Dihydroxy-acid dehydratase	ilvD
173_102_2444	O05515	TSAE_BACSU	43262	141	80	0	17	157	10	150	1.64e-37	128	TSAE_BACSU	O05515	173_102_2444	tRNA threonylcarbamoyladenosine biosynthesis protein TsaE	tsaE
173_102_2445	O05516	TSAB_BACSU	43043	230	118	2	1	218	1	229	1.62e-57	184	TSAB_BACSU	O05516	173_102_2445	tRNA threonylcarbamoyladenosine biosynthesis protein TsaB	tsaB
173_102_2446	O05517	RIMI_BACSU	45033	151	80	3	6	154	2	151	9.71e-42	138	RIMI_BACSU	O05517	173_102_2446	Putative [ribosomal protein S18]-alanine N-acetyltransferase	rimI
173_102_2448	Q8RA71	MUTS_CALS4	30556	324	201	12	222	531	483	796	1.31e-27	120	MUTS_CALS4	Q8RA71	173_102_2448	DNA mismatch repair protein MutS	mutS
173_102_245	P14776	DHSS_SYNP1	40000	380	225	3	7	384	6	384	2.10e-93	287	DHSS_SYNP1	P14776	173_102_245	Soluble hydrogenase, small subunit	gutB
173_102_2451	P33015	YEEE_ECOLI	57265	351	148	1	3	353	4	352	2.06e-142	409	YEEE_ECOLI	P33015	173_102_2451	UPF0394 inner membrane protein YeeE	yeeE
173_102_2460	P61637	AGRB_STAAN	100000	187	0	0	1	187	1	187	1.97e-131	368	AGRB_STAAN	P61637	173_102_2460	Accessory gene regulator protein B	agrB
173_102_2461	Q6GF37	HLD_STAAR	100000	26	0	0	19	44	1	26	2.65e-11	53.1	HLD_STAAR	Q6GF37	173_102_2461	Delta-hemolysin	hld
173_102_2462	P0DP65	YAFV_STAA4	100000	261	0	0	1	261	1	261	0.0	541	YAFV_STAA4	P0DP65	173_102_2462	Omega-amidase YafV	yafV
173_102_2466	Q6GF42	CH10_STAAR	100000	94	0	0	1	94	1	94	4.11e-62	185	CH10_STAAR	Q6GF42	173_102_2466	10 kDa chaperonin	groS
173_102_2469	Q99SN6	DAPE_STAAN	100000	407	0	0	1	407	1	407	0.0	832	DAPE_STAAN	Q99SN6	173_102_2469	Probable succinyl-diaminopimelate desuccinylase	dapE
173_102_2472	Q5HEI1	PHLC_STAAC	99635	274	1	0	1	274	57	330	0.0	569	PHLC_STAAC	Q5HEI1	173_102_2472	Phospholipase C	hlb
173_102_2473	Q8R890	XERCL_CALS4	23881	335	204	13	41	330	50	378	7.41e-13	71.6	XERCL_CALS4	Q8R890	173_102_2473	Tyrosine recombinase XerC-like	xerC2
173_102_2475	A0A0H3JNB0	TARP_STAAN	100000	327	0	0	1	327	1	327	0.0	660	TARP_STAAN	A0A0H3JNB0	173_102_2475	Poly(ribitol-phosphate) beta-N-acetylglucosaminyltransferase TarP	tarP
173_102_2494	Q99SQ9	SSB_STAAN	100000	156	0	0	1	156	1	156	4.51e-112	317	SSB_STAAN	Q99SQ9	173_102_2494	Single-stranded DNA-binding protein	ssb
173_102_2510	P17212	41KD_LACHE	28440	218	138	4	6	205	8	225	1.38e-18	87.4	41KD_LACHE	P17212	173_102_2510	41 kDa protein	txyA
173_102_2511	P0A0C4	REPB_BACSP	55172	58	23	1	1	58	180	234	9.74e-15	67.4	REPB_BACSP	P0A0C4	173_102_2511	Replication protein	repB
173_102_2516	P0A4U3	CADC_LACLL	50000	98	49	0	7	104	6	103	1.84e-26	97.1	CADC_LACLL	P0A4U3	173_102_2516	Cadmium resistance transcriptional regulatory protein CadC	cadC
173_102_2518	P0C1L0	T431_STAA8	91935	62	5	0	1	62	1	62	1.69e-36	124	T431_STAA8	P0C1L0	173_102_2518	Transposase for insertion sequence-like element IS431mec	tnp
173_102_2523	P00807	BLAC_STAAU	96085	281	11	0	1	281	1	281	0.0	537	BLAC_STAAU	P00807	173_102_2523	Beta-lactamase	blaZ
173_102_2524	P18357	BLAR_STAAU	94701	585	31	0	1	585	1	585	0.0	1059	BLAR_STAAU	P18357	173_102_2524	Regulatory protein BlaR1	blaR1
173_102_2525	P0A042	BLAI_STAAU	99206	126	1	0	1	126	1	126	9.46e-84	242	BLAI_STAAU	P0A042	173_102_2525	Penicillinase repressor	blaI
173_102_2526	P19241	BINR_STAAU	96354	192	7	0	1	192	1	192	1.92e-137	384	BINR_STAAU	P19241	173_102_2526	Transposon Tn552 DNA-invertase BinR	resR
173_102_2527	P20384	BIN3_STAAU	92574	202	15	0	1	202	1	202	6.60e-138	385	BIN3_STAAU	P20384	173_102_2527	Putative transposon Tn552 DNA-invertase bin3	bin3
173_102_2531	P9WQK1	Y986_MYCTU	36548	197	118	3	14	203	23	219	2.57e-38	134	Y986_MYCTU	P9WQK1	173_102_2531	Uncharacterized ABC transporter ATP-binding protein Rv0986	aadA
173_102_2532	Q5WNW9	BCRR_ENTFL	43077	65	37	0	1	65	1	65	3.70e-12	62.4	BCRR_ENTFL	Q5WNW9	173_102_2532	HTH-type transcriptional activator BcrR	bcrR
173_102_2536	P00485	CAT1_STAAU	100000	216	0	0	1	216	1	216	2.28e-159	441	CAT1_STAAU	P00485	173_102_2536	Chloramphenicol acetyltransferase	cat
173_102_259	Q8NW54	DHA2_STAAW	100000	372	0	0	1	372	1	372	0.0	753	DHA2_STAAW	Q8NW54	173_102_259	Alanine dehydrogenase 2	ald2
173_102_260	Q99TF5	Y1708_STAAM	100000	351	0	0	1	351	1	351	0.0	723	Y1708_STAAM	Q99TF5	173_102_260	Uncharacterized peptidase SAV1708	eep
173_102_264	O34600	NRNA_BACSU	49346	306	153	2	6	310	3	307	8.24e-106	313	NRNA_BACSU	O34600	173_102_264	Bifunctional oligoribonuclease and PAP phosphatase NrnA	nrnA
173_102_267	Q99TG2	ACCD_STAAM	100000	285	0	0	1	285	1	285	0.0	593	ACCD_STAAM	Q99TG2	173_102_267	Acetyl-coenzyme A carboxylase carboxyl transferase subunit beta	accD
173_102_269	Q6G8M8	PFKA_STAAS	100000	322	0	0	1	322	1	322	0.0	653	PFKA_STAAS	Q6G8M8	173_102_269	ATP-dependent 6-phosphofructokinase	pfkA
173_102_27	Q99SU8	CHIPS_STAAN	100000	149	0	0	1	149	1	149	3.92e-105	298	CHIPS_STAAN	Q99SU8	173_102_27	Chemotaxis inhibitory protein	chp
173_102_271	P0AAE1	CYCA_ECO57	51982	454	215	3	3	453	17	470	3.65e-172	493	CYCA_ECO57	P0AAE1	173_102_271	D-serine/D-alanine/glycine transporter	cycA
173_102_274	P13792	PHOP_BACSU	67511	237	72	1	1	232	1	237	3.19e-113	326	PHOP_BACSU	P13792	173_102_274	Alkaline phosphatase synthesis transcriptional regulatory protein PhoP	phoP
173_102_278	B8F586	FPG_HAEPS	36644	292	162	6	1	290	1	271	6.38e-53	176	FPG_HAEPS	B8F586	173_102_278	Formamidopyrimidine-DNA glycosylase	mutM
173_102_283	P06567	DNAI_BACSU	43051	295	166	2	13	305	16	310	2.34e-81	251	DNAI_BACSU	P06567	173_102_283	Primosomal protein DnaI	dnaI
173_102_284	Q8NW68	SYT_STAAW	100000	645	0	0	1	645	1	645	0.0	1340	SYT_STAAW	Q8NW68	173_102_284	Threonine--tRNA ligase	thrS
173_102_285	A2RNZ6	LYSP_LACLM	54032	496	208	7	4	489	21	506	0.0	529	LYSP_LACLM	A2RNZ6	173_102_285	Lysine permease LysP	lysP
173_102_3	A1BI15	CLPP_CHLPD	31447	159	101	3	22	173	60	217	4.73e-17	79.7	CLPP_CHLPD	A1BI15	173_102_3	ATP-dependent Clp protease proteolytic subunit	clpP
173_102_30	Q5HEI1	PHLC_STAAC	100000	61	0	0	2	62	1	61	5.76e-34	119	PHLC_STAAC	Q5HEI1	173_102_30	Phospholipase C	hlb
173_102_31	Q99QS1	MAP_STAAM	100000	476	0	0	1	476	1	476	0.0	936	MAP_STAAM	Q99QS1	173_102_31	Protein map	map
173_102_316	Q6GG61	Y1723_STAAR	100000	152	0	0	1	152	1	152	4.02e-106	301	Y1723_STAAR	Q6GG61	173_102_316	UPF0735 ACT domain-containing protein SAR1723	eep
173_102_318	Q6G8S8	RUVB_STAAS	99701	334	1	0	1	334	1	334	0.0	674	RUVB_STAAS	Q6G8S8	173_102_318	Holliday junction ATP-dependent DNA helicase RuvB	ruvB
173_102_322	O32047	SECDF_BACSU	53460	737	337	3	3	738	2	733	0.0	764	SECDF_BACSU	O32047	173_102_322	Protein translocase subunit SecDF	secDF
173_102_323	O32044	RECJ_BACSU	38144	776	449	8	1	752	1	769	7.86e-178	531	RECJ_BACSU	O32044	173_102_323	Single-stranded-DNA-specific exonuclease RecJ	recJ
173_102_326	Q6G8T6	DTD_STAAS	100000	150	0	0	1	150	1	150	2.95e-108	306	DTD_STAAS	Q6G8T6	173_102_326	D-aminoacyl-tRNA deacylase	dtd
173_102_330	O32037	TCDA_BACSU	70980	255	73	1	1	255	1	254	1.63e-123	353	TCDA_BACSU	O32037	173_102_330	tRNA threonylcarbamoyladenosine dehydratase	tcdA
173_102_331	O34528	YRVN_BACSU	69048	420	130	0	4	423	2	421	0.0	602	YRVN_BACSU	O34528	173_102_331	Uncharacterized AAA domain-containing protein YrvN	yrvN
173_102_338	O34452	YRRB_BACSU	37438	203	125	2	11	213	1	201	2.71e-37	131	YRRB_BACSU	O34452	173_102_338	TPR repeat-containing protein YrrB	yrrB
173_102_341	Q6GG86	Y1696_STAAR	100000	86	0	0	1	86	1	86	7.44e-59	176	Y1696_STAAR	Q6GG86	173_102_341	UPF0297 protein SAR1696	eep
173_102_344	O32036	TRMR_BACSU	37561	205	126	2	8	210	11	215	1.11e-44	150	TRMR_BACSU	O32036	173_102_344	tRNA 5-hydroxyuridine methyltransferase	trmR
173_102_347	Q6GG92	URK_STAAR	99517	207	1	0	1	207	1	207	7.12e-152	421	URK_STAAR	Q6GG92	173_102_347	Uridine kinase	udk
173_102_350	Q7WY77	PXPC_BACSU	35625	320	183	5	3	299	1	320	5.08e-64	208	PXPC_BACSU	Q7WY77	173_102_350	5-oxoprolinase subunit C	pxpC
173_102_356	A0A0H3KHN8	ETXA_STAAE	35971	139	79	2	29	157	4	142	8.78e-22	90.1	ETXA_STAAE	A0A0H3KHN8	173_102_356	Enterotoxin type A	sea
173_102_357	P0A0L2	ETXA_STAAU	40351	57	34	0	6	62	201	257	7.06e-11	57.4	ETXA_STAAU	P0A0L2	173_102_357	Enterotoxin type A	entA
173_102_360	P54452	YQEG_BACSU	57558	172	73	0	3	174	1	172	5.31e-70	211	YQEG_BACSU	P54452	173_102_360	Probable phosphatase YqeG	yqeG
173_102_368	P39694	COMEA_BACSU	36364	220	119	7	10	225	2	204	6.97e-35	125	COMEA_BACSU	P39694	173_102_368	ComE operon protein 1	comEA
173_102_37	P46903	NATA_BACSU	35000	220	131	5	18	231	21	234	1.19e-34	128	NATA_BACSU	P46903	173_102_37	ABC transporter ATP-binding protein NatA	natA
173_102_370	P39695	COMEC_BACSU	27796	626	406	15	119	712	139	750	6.19e-64	229	COMEC_BACSU	P39695	173_102_370	ComE operon protein 3	comEC
173_102_374	P54304	HEMW_BACSU	50000	376	181	2	14	382	1	376	1.04e-132	387	HEMW_BACSU	P54304	173_102_374	Heme chaperone HemW	hemW
173_102_376	P99086	GRPE_STAAN	100000	208	0	0	1	208	1	208	1.72e-149	415	GRPE_STAAN	P99086	173_102_376	Protein GrpE	grpE
173_102_379	P0A0P5	PRMA_STAAU	100000	312	0	0	1	312	1	312	0.0	643	PRMA_STAAU	P0A0P5	173_102_379	Ribosomal protein L11 methyltransferase	prmA
173_102_381	P54462	MTAB_BACSU	76591	440	99	2	1	436	1	440	0.0	714	MTAB_BACSU	P54462	173_102_381	Threonylcarbamoyladenosine tRNA methylthiotransferase MtaB	mtaB
173_102_389	Q9S3M0	CDD_SPOPS	49194	124	61	1	10	133	9	130	9.17e-41	134	CDD_SPOPS	Q9S3M0	173_102_389	Cytidine deaminase	cdd
173_102_391	P65986	RECO_STAAN	100000	248	0	0	1	248	3	250	0.0	511	RECO_STAAN	P65986	173_102_391	DNA repair protein RecO	recO
173_102_395	P63965	DNAG_STAAN	100000	605	0	0	1	605	1	605	0.0	1247	DNAG_STAAN	P63965	173_102_395	DNA primase	dnaG
173_102_406	Q6GGE8	RL331_STAAR	100000	49	0	0	1	49	1	49	4.46e-30	101	RL331_STAAR	Q6GGE8	173_102_406	50S ribosomal protein L33 1	rpmG1
173_102_407	P54491	YQGN_BACSU	31818	176	116	2	21	192	2	177	4.17e-27	103	YQGN_BACSU	P54491	173_102_407	Uncharacterized protein YqgN	yqgN
173_102_413	P25954	COMGB_BACSU	24684	316	238	0	37	352	5	320	6.53e-29	116	COMGB_BACSU	P25954	173_102_413	ComG operon protein 2	comGB
173_102_419	Q6G929	GCST_STAAS	100000	363	0	0	1	363	1	363	0.0	745	GCST_STAAS	Q6G929	173_102_419	Aminomethyltransferase	gcvT
173_102_420	P64218	GCSPA_STAAN	99777	448	1	0	1	448	1	448	0.0	920	GCSPA_STAAN	P64218	173_102_420	Probable glycine dehydrogenase (decarboxylating) subunit 1	gcvPA
173_102_421	P99168	GCSPB_STAAN	100000	490	0	0	1	490	1	490	0.0	1009	GCSPB_STAAN	P99168	173_102_421	Probable glycine dehydrogenase (decarboxylating) subunit 2	gcvPB
173_102_422	P54510	YQHL_BACSU	48624	109	56	0	7	115	5	113	3.45e-28	102	YQHL_BACSU	P54510	173_102_422	Uncharacterized protein YqhL	yqhL
173_102_423	Q2FY37	LIPM_STAA8	100000	276	0	0	1	276	1	276	0.0	571	LIPM_STAA8	Q2FY37	173_102_423	Octanoyltransferase LipM	lipM
173_102_426	P54518	YQHT_BACSU	46591	352	186	1	3	352	2	353	2.87e-115	340	YQHT_BACSU	P54518	173_102_426	Uncharacterized peptidase YqhT	yqhT
173_102_431	Q6G941	NUSB_STAAS	100000	129	0	0	1	129	1	129	2.31e-92	265	NUSB_STAAS	Q6G941	173_102_431	Transcription antitermination protein NusB	nusB
173_102_439	P37941	ODBB_BACSU	66972	327	108	0	1	327	1	327	1.03e-169	476	ODBB_BACSU	P37941	173_102_439	2-oxoisovalerate dehydrogenase subunit beta	bfmBAB
173_102_440	P37942	ODB2_BACSU	54524	431	177	5	2	424	5	424	2.28e-167	478	ODB2_BACSU	P37942	173_102_440	Lipoamide acyltransferase component of branched-chain alpha-keto acid dehydrogenase complex	bfmBB
173_102_442	Q99TX9	Y1514_STAAM	100000	145	0	0	1	145	1	145	4.51e-108	305	Y1514_STAAM	Q99TX9	173_102_442	UPF0403 protein SAV1514	fabG2
173_102_445	P54542	YQJE_BACSU	54933	375	164	3	1	374	1	371	6.97e-139	402	YQJE_BACSU	P54542	173_102_445	Uncharacterized protein YqjE	yqjE
173_102_447	O32859	TAP_MYCFO	23797	374	248	10	22	375	19	375	3.87e-22	99.8	TAP_MYCFO	O32859	173_102_447	Multidrug efflux pump Tap	tap
173_102_454	P60197	RNZ_STAAN	100000	306	0	0	1	306	1	306	0.0	633	RNZ_STAAN	P60197	173_102_454	Ribonuclease Z	rnz
173_102_459	P54570	ADPP_BACSU	48295	176	89	1	2	175	3	178	8.04e-52	166	ADPP_BACSU	P54570	173_102_459	ADP-ribose pyrophosphatase	nudF
173_102_460	P54574	FUR_BACSU	77397	146	33	0	1	146	1	146	4.92e-76	225	FUR_BACSU	P54574	173_102_460	Ferric uptake regulation protein	fur
173_102_464	P60219	SCPB_STAAN	99444	180	1	0	1	180	1	180	1.65e-127	357	SCPB_STAAN	P60219	173_102_464	Segregation and condensation protein B	scpB
173_102_476	E5QVT2	RIBU_STAAH	99448	181	1	0	1	181	9	189	2.04e-121	342	RIBU_STAAH	E5QVT2	173_102_476	Riboflavin transporter RibU	ribU
173_102_48	Q99SW6	Y1921_STAAM	99708	342	1	0	1	342	1	342	0.0	701	Y1921_STAAM	Q99SW6	173_102_48	Uncharacterized protein SAV1921	guaB1
173_102_480	Q99U09	EBPS_STAAM	99794	486	1	0	1	486	1	486	0.0	975	EBPS_STAAM	Q99U09	173_102_480	Elastin-binding protein EbpS	ebpS
173_102_482	P30363	ASPG_BACLI	36000	325	195	4	2	320	3	320	5.80e-59	194	ASPG_BACLI	P30363	173_102_482	L-asparaginase	ansA
173_102_485	Q6GGT6	DER_STAAR	100000	436	0	0	1	436	1	436	0.0	887	DER_STAAR	Q6GGT6	173_102_485	GTPase Der	der
173_102_486	P64191	GPDA_STAAN	100000	332	0	0	1	332	1	332	0.0	681	GPDA_STAAN	P64191	173_102_486	Glycerol-3-phosphate dehydrogenase [NAD(P)+]	gpsA
173_102_490	P31114	HEPS2_BACSU	46688	317	166	3	1	317	33	346	5.43e-102	305	HEPS2_BACSU	P31114	173_102_490	Heptaprenyl diphosphate synthase component 2	hepT
173_102_491	Q6GGU2	NDK_STAAR	100000	149	0	0	1	149	1	149	3.02e-108	306	NDK_STAAR	Q6GGU2	173_102_491	Nucleoside diphosphate kinase	ndk
173_102_493	P63614	AROC_STAAN	100000	388	0	0	1	388	1	388	0.0	796	AROC_STAAN	P63614	173_102_493	Chorismate synthase	aroC
173_102_496	P54389	YPIA_BACSU	31100	418	279	6	1	413	5	418	1.19e-54	189	YPIA_BACSU	P54389	173_102_496	TPR repeat-containing protein YpiA	ypiA
173_102_509	P39793	PBPA_BACSU	37421	636	373	15	39	669	41	656	9.69e-121	385	PBPA_BACSU	P39793	173_102_509	Penicillin-binding protein 1A/1B	ponA
173_102_512	Q99U41	Y1447_STAAM	100000	187	0	0	1	187	1	187	1.74e-138	385	Y1447_STAAM	Q99U41	173_102_512	UPF0398 protein SAV1447	fabG2
173_102_523	Q99U52	NORB_STAAM	100000	463	0	0	1	463	1	463	0.0	897	NORB_STAAM	Q99U52	173_102_523	Quinolone resistance protein NorB	norB
173_102_524	Q5HFY8	EBH_STAAC	83084	10487	1762	5	1	10481	1	10481	0.0	16791	EBH_STAAC	Q5HFY8	173_102_524	Extracellular matrix-binding protein ebh	ebh
173_102_534	P65446	MSRA2_STAAN	100000	177	0	0	1	177	1	177	1.53e-132	370	MSRA2_STAAN	P65446	173_102_534	Peptide methionine sulfoxide reductase MsrA 2	msrA2
173_102_536	P60857	PTGA_STAAN	100000	166	0	0	1	166	1	166	3.91e-117	330	PTGA_STAAN	P60857	173_102_536	PTS system glucose-specific EIIA component	crr
173_102_54	Q99SX1	SDCS_STAAM	100000	520	0	0	1	520	1	520	0.0	1027	SDCS_STAAM	Q99SX1	173_102_54	Sodium-dependent dicarboxylate transporter SdcS	sdcS
173_102_545	Q931R8	ODO1_STAAM	100000	932	0	0	1	932	1	932	0.0	1934	ODO1_STAAM	Q931R8	173_102_545	2-oxoglutarate dehydrogenase E1 component	odhA
173_102_549	Q99U78	Y1409_STAAM	99620	263	1	0	1	263	1	263	0.0	534	Y1409_STAAM	Q99U78	173_102_549	Uncharacterized protein SAV1409	fabG2
173_102_550	O31849	YOJO_BACSU	37327	651	367	14	4	628	2	637	2.80e-124	383	YOJO_BACSU	O31849	173_102_550	Uncharacterized protein YojO	yojO
173_102_552	Q6GH02	TELL_STAAR	100000	378	0	0	1	378	1	378	0.0	756	TELL_STAAR	Q6GH02	173_102_552	TelA-like protein SAR1418	tehB
173_102_557	Q99U85	MSA_STAAM	100000	133	0	0	1	133	1	133	1.72e-87	252	MSA_STAAM	Q99U85	173_102_557	Protein msa	msa
173_102_558	Q5HG20	DCDA_STAAC	100000	421	0	0	1	421	1	421	0.0	860	DCDA_STAAC	Q5HG20	173_102_558	Diaminopimelate decarboxylase	lysA
173_102_560	Q99U87	Y1398_STAAM	100000	383	0	0	1	383	1	383	0.0	793	Y1398_STAAM	Q99U87	173_102_560	Uncharacterized hydrolase SAV1398	fabG2
173_102_562	A6U1L7	DAPB_STAA2	100000	240	0	0	1	240	1	240	7.05e-178	489	DAPB_STAA2	A6U1L7	173_102_562	4-hydroxy-tetrahydrodipicolinate reductase	dapB
173_102_563	P63948	DAPA_STAAN	100000	295	0	0	1	295	1	295	0.0	598	DAPA_STAAN	P63948	173_102_563	4-hydroxy-tetrahydrodipicolinate synthase	dapA
173_102_564	O67716	DHAS_AQUAE	48949	333	159	2	3	324	4	336	2.02e-108	322	DHAS_AQUAE	O67716	173_102_564	Aspartate-semialdehyde dehydrogenase	asd
173_102_57	O32090	PNCB_BACSU	64241	481	170	2	2	481	4	483	0.0	660	PNCB_BACSU	O32090	173_102_57	Nicotinate phosphoribosyltransferase	pncB
173_102_570	P46339	YQGH_BACSU	34173	278	176	3	28	305	38	308	1.14e-51	174	YQGH_BACSU	P46339	173_102_570	Probable ABC transporter permease protein YqgH	yqgH
173_102_573	P0CAV9	PHOU_CAUVC	35266	207	128	4	8	208	9	215	8.13e-29	110	PHOU_CAUVC	P0CAV9	173_102_573	Phosphate-specific transport system accessory protein PhoU homolog	phoU
173_102_577	Q99UA1	NIKC_STAAM	100000	276	0	0	1	276	1	276	0.0	551	NIKC_STAAM	Q99UA1	173_102_577	Nickel import system permease protein NikC	nikC
173_102_578	Q99UA2	NIKD_STAAM	100000	257	0	0	2	258	1	257	0.0	523	NIKD_STAAM	Q99UA2	173_102_578	Nickel import system ATP-binding protein NikD	nikD
173_102_579	Q99UA3	NIKE_STAAM	99571	233	1	0	1	233	1	233	6.02e-172	474	NIKE_STAAM	Q99UA3	173_102_579	Nickel import system ATP-binding protein NikE	nikE
173_102_583	Q6GH30	FEMB_STAAR	100000	419	0	0	1	419	1	419	0.0	862	FEMB_STAAR	Q6GH30	173_102_583	Aminoacyltransferase FemB	femB
173_102_585	P66983	TRPA_STAAN	100000	242	0	0	1	242	1	242	0.0	498	TRPA_STAAN	P66983	173_102_585	Tryptophan synthase alpha chain	trpA
173_102_591	Q02001	TRPE_LACLA	38593	469	261	12	6	466	5	454	4.30e-96	299	TRPE_LACLA	Q02001	173_102_591	Anthranilate synthase component 1	trpE
173_102_60	O34700	YEBG_BACSU	44828	58	29	2	2	56	8	65	2.23e-09	49.7	YEBG_BACSU	O34700	173_102_60	Uncharacterized protein YebG	yebG
173_102_603	P66939	PARE_STAAN	100000	663	0	0	1	663	1	663	0.0	1353	PARE_STAAN	P66939	173_102_603	DNA topoisomerase 4 subunit B	parE
173_102_604	Q6GH52	PLSY_STAAR	100000	202	0	0	1	202	1	202	1.67e-140	392	PLSY_STAAR	Q6GH52	173_102_604	Glycerol-3-phosphate acyltransferase	plsY
173_102_607	Q6G9K9	ACNA_STAAS	99889	901	1	0	1	901	1	901	0.0	1848	ACNA_STAAS	Q6G9K9	173_102_607	Aconitate hydratase A	acnA
173_102_612	P45710	CCDC_BACSU	59091	132	54	0	22	153	21	152	3.13e-49	157	CCDC_BACSU	P45710	173_102_612	Protein CcdC	ccdC
173_102_619	Q6G9M1	GUAC_STAAS	100000	325	0	0	1	325	1	325	0.0	673	GUAC_STAAS	Q6G9M1	173_102_619	GMP reductase	guaC
173_102_62	P65826	SSPP_STAAN	100000	388	0	0	1	388	1	388	0.0	800	SSPP_STAAN	P65826	173_102_62	Staphopain A	sspP
173_102_640	O50584	LTAE_PSEUN	28446	341	225	9	4	337	8	336	1.76e-30	120	LTAE_PSEUN	O50584	173_102_640	Low specificity L-threonine aldolase	ltaE
173_102_65	Q99SY1	PCRB_STAAN	100000	230	0	0	1	230	1	230	1.78e-172	475	PCRB_STAAN	Q99SY1	173_102_65	Heptaprenylglyceryl phosphate synthase	pcrB
173_102_652	P99095	GLN1A_STAAN	100000	446	0	0	1	446	1	446	0.0	929	GLN1A_STAAN	P99095	173_102_652	Glutamine synthetase	glnA
173_102_656	Q6GHD0	BSAA_STAAR	100000	132	0	0	1	132	27	158	3.75e-96	275	BSAA_STAAR	Q6GHD0	173_102_656	Glutathione peroxidase homolog BsaA	bsaA
173_102_659	A0QNZ7	MGLL_MYCS2	24460	278	181	7	24	299	26	276	1.36e-11	66.2	MGLL_MYCS2	A0QNZ7	173_102_659	Monoacylglycerol lipase	mglC
173_102_660	Q99UH2	GLPD_STAAM	100000	557	0	0	1	557	1	557	0.0	1143	GLPD_STAAM	Q99UH2	173_102_660	Aerobic glycerol-3-phosphate dehydrogenase	glpD
173_102_667	O31779	YMCA_BACSU	35514	107	69	0	1	107	3	109	4.34e-19	79.3	YMCA_BACSU	O31779	173_102_667	Uncharacterized protein YmcA	ymcA
173_102_668	Q99UI1	MIAB_STAAM	100000	514	0	0	1	514	1	514	0.0	1066	MIAB_STAAM	Q99UI1	173_102_668	tRNA-2-methylthio-N(6)-dimethylallyladenosine synthase	miaB
173_102_683	O31761	YMFC_BACSU	34335	233	148	2	4	236	12	239	3.34e-36	130	YMFC_BACSU	O31761	173_102_683	Uncharacterized HTH-type transcriptional regulator YmfC	ymfC
173_102_688	P54575	RIBC_BACSU	45513	312	160	5	1	307	1	307	9.91e-86	263	RIBC_BACSU	P54575	173_102_688	Bifunctional riboflavin kinase/FMN adenylyltransferase	ribC
173_102_693	P32728	YLXR_BACSU	47059	85	43	1	2	86	3	85	8.08e-21	81.3	YLXR_BACSU	P32728	173_102_693	Uncharacterized protein YlxR	ylxR
173_102_698	P63333	Y1105_STAAN	100000	428	0	0	1	428	1	428	0.0	870	Y1105_STAAN	P63333	173_102_698	Putative zinc metalloprotease SA1105	cbs
173_102_70	Q6GFF6	GATC_STAAR	100000	100	0	0	1	100	1	100	1.28e-68	202	GATC_STAAR	Q6GFF6	173_102_70	Aspartyl/glutamyl-tRNA(Asn/Gln) amidotransferase subunit C	gatC
173_102_702	Q6GHH7	PYRH_STAAR	100000	240	0	0	1	240	1	240	2.32e-179	493	PYRH_STAAR	Q6GHH7	173_102_702	Uridylate kinase	pyrH
173_102_705	Q6GHI0	CODY_STAAR	100000	257	0	0	1	257	1	257	0.0	511	CODY_STAAR	Q6GHI0	173_102_705	GTP-sensing transcriptional pleiotropic repressor CodY	codY
173_102_707	Q6GHI2	HSLV_STAAR	100000	181	0	0	1	181	1	181	1.97e-132	370	HSLV_STAAR	Q6GHI2	173_102_707	ATP-dependent protease subunit HslV	hslV
[truncated: 5,238 more rows]
[truncated: 1 more columns]

## Sheet: Protein ID_MS
	Majority protein Ids_Final (The protein ID removed are another protein, but the peptides counted are shared between proteins and likely they have the same function)	Sequence
[truncated: 952 more rows]

[truncated: 2 more sheets: Database2_MS, Analysis_MS]
